# Supplementary material for: Tryptase β regulation of joint lubrication and inflammation via proteoglycan-4 in osteoarthritis
Source: Nat Commun. 2023 Apr 6;14:1910. doi: 10.1038/s41467-023-37598-3 (PMC10079686; doi:10.1038/s41467-023-37598-3)
Supplement: Supplementary file 4 — Supplementary Tables [file 41467_2023_37598_MOESM4_ESM.xlsx]

## Sheet: Index
Supplementary Table 1 | Shotgun proteomics from non-OA fibroblast with buffer, tryptase, PRG4, PRG4 + tryptase and OA fibroblasts.
Supplementary Table 2 | Pre-enrichment TAILS peptides from synovial fluid treated with vehicle or tryptase.
Supplementary Table 3 | Pre-enrichment TAILS proteins from synovial fluid treated with vehicle or tryptase.
Supplementary Table 4 | N-terminomics TAILS peptides from synovial fluid treated with vehicle or tryptase.
Supplementary Table 5 | Significant N-terminomics TAILS peptides from synovial fluid treated with vehicle.
Supplementary Table 6 | Significant N-terminomics TAILS peptides from synovial fluid treated with Tryptase.
Supplementary Table 7 | Pre-enrichment TAILS peptides from synovial fluid of healthy and OA patients.
Supplementary Table 8 | Pre-enrichment TAILS proteins from synovial fluid of healthy and OA patients.
Supplementary Table 9 | N-terminomics TAILS peptides from synovial fluid of healthy and OA patients.
Supplementary Table 10 | Significant N-terminomics TAILS peptides from synovial fluid of healthy patients.
Supplementary Table 11 | Significant N-terminomics TAILS peptides from synovial fluid of OA patients.

## Sheet: Supplementary Table 1
Supplementary Table 1 | Shotgun proteomics from non-OA fibroblast with buffer, tryptase, PRG4, PRG4 + tryptase and OA fibroblasts.
Peptide sequences were identified from the the human UniProt protein database with appended standard laboratory and common contamination protein entries and reverse decoy sequences (in total 177,324 entries) using the Andromeda algorithm as implemented in the MaxQuant software package v1.6.0.1, using an peptide FDR of 0.01. Search parameters included a mass tolerance of 1 ppm for the parent ion a…
Proteins	Gene Names	Protein Names	Potential Contaminant	Reporter intensity corrected PRG4 1	Reporter intensity corrected PRG4 + tryptase 1	Reporter intensity corrected Tryptase 1	Reporter intensity corrected Buffer 1	Reporter intensity corrected OA fibroblasts 1	Reporter intensity corrected 1/5 mixed channel 1	Reporter intensity corrected PRG4 2	Reporter intensity corrected PRG4 + tryptase 2	Reporter intensity corrected Tryptase 2	Reporter intensity corrected Buffer 2	Reporter intensity corrected OA fibroblasts 2	Reporter intensity corrected 1/5 mixed channel 2	Reporter intensity corrected PRG4 3	Reporter intensity corrected PRG4 + tryptase 3	Reporter intensity corrected Tryptase 3	Reporter intensity corrected Buffer 3	Reporter intensity corrected OA fibroblasts 3	Reporter intensity corrected 1/5 mixed channel 3	Reporter intensity corrected PRG4 4	Reporter intensity corrected PRG4 + tryptase 4	Reporter intensity corrected Tryptase 4	Reporter intensity corrected Buffer 4	Reporter intensity corrected OA fibroblasts 4	Reporter intensity corrected 1/5 mixed channel 4	Reporter intensity corrected PRG4 5	Reporter intensity corrected PRG4 + tryptase 5	Reporter intensity corrected Tryptase 5	Reporter intensity corrected Buffer 5	Reporter intensity corrected OA fibroblasts 5	Reporter intensity corrected 1/5 mixed channel 5	Reporter intensity corrected PRG4 6	Reporter intensity corrected PRG4 + tryptase 6	Reporter intensity corrected Tryptase 6	Reporter intensity corrected Buffer 6	Reporter intensity corrected OA fibroblasts 6	Reporter intensity corrected 1/5 mixed channel 6	Andromeda Score
A0A024QZX5;A0A087X1N8;P35237;A0A2R8Y6A7;A0A2R8YD12;A0A2R8YDD0;A0A2R8Y517;C9JTJ8;C9JVA8;H7BXK7;A0A1B0GU38;P50452-2;P50452	SERPINB6	Serpin B6		59461	21846	21886	17302	41159	36385	206680	237670	87791	182850	295580	262730	190110	76011	58524	65656	196980	123090	121670	54330	26471	25658	88448	62283	0	0	0	0	0	0	0	0	0	0	0	0	4.2362
A0A024R4E5;Q00341;Q00341-2;H0Y394;H7C0A4;H7BZC3;C9JIZ1;C9J5E5;H7C2D1;C9JBS3;C9JEJ8;C9JHN6;C9JT62;C9JHS7;C9JK79;C9JHZ8;C9JES8;C9JZI8;C9JMQ6;C9JQ82;H7C3D0	HDLBP	Vigilin		49954	20095	15887	12056	25325	22803	1306400	1703400	464090	1024500	1504900	1341900	2427000	1124200	741160	892180	2186500	1511700	1159800	393390	303560	259730	624960	523430	283860	358090	127080	269820	366860	368890	676590	316820	254110	322630	744100	531470	45.211
A0A024R571;Q9H4M9;C9JC03;C9J2Z4;C9JDQ8;C9JIJ3;C9IZH1;Q9NZN3-2	EHD1	EH domain-containing protein 1		108040	42451	45254	34178	79535	56079	369260	450720	174460	458340	491990	449630	513000	260960	176800	215380	555370	370830	344390	131770	142800	104350	240610	196750	120670	164090	66187	168920	203260	181120	226890	103630	87838	103170	250880	185850	17.526
A0A024RA52;P25787;A0A7I2V2H3;A0A7I2YQP7;C9JCK5;H3BT36	PSMA2	Proteasome subunit alpha type;Proteasome subunit alpha type-2		0	0	0	0	0	0	333510	394590	169490	358100	440400	421100	43714	21010	16345	19095	40640	28079	419110	146790	149520	94063	260300	282990	123600	164180	63570	148730	244190	194250	241220	113210	86373	91396	270030	189230	22.101
A0A024RBT2;Q9NR28-2;Q9NR28-3;Q9NR28	DIABLO	Diablo homolog, mitochondrial		0	0	0	0	0	0	0	0	0	0	0	0	166890	62434	55708	60970	125950	94820	0	0	0	0	0	0	0	0	0	0	0	0	0	0	0	0	0	0	3.2699
A0A075B6G6;Q7Z7B0-3;Q7Z7B0-2;Q7Z7B0	FILIP1	Filamin-A-interacting protein 1		189970	69008	56157	57536	141980	94208	0	0	0	0	0	0	0	0	0	0	0	0	121210	40367	61946	43697	67037	103600	0	0	0	0	0	0	0	0	0	0	0	0	-2
A0A087WW49;A0A075B7B6;A0A075B6R2;A0A087WSY4	IGHV4OR15-8;IGHV4-4;IGHV4-31			0	0	0	0	0	0	0	0	0	0	0	0	0	0	0	0	0	0	0	0	0	0	0	0	0	0	0	0	0	0	116940	53954	51195	55314	122490	99583	-2
A0A075B719;O94986-1;O94986-2;O94986-3;O94986	CEP152	Centrosomal protein of 152 kDa		0	0	0	0	0	0	0	0	0	0	0	0	0	0	0	0	0	0	0	0	0	0	0	0	0	0	0	0	0	0	0	0	0	0	0	0	-2
A0A075B730;P58107	EPPK1	Epiplakin		73385	23055	56396	28679	42068	37840	0	0	0	0	0	0	55712	22193	21197	24906	62799	40503	0	0	0	0	0	0	0	0	0	0	0	0	69871	33158	32151	36049	93072	66580	14.648
A0A075B767;P0DN26;A0A0H2UH34;A0A0B4J2A2;A0A075B759;Q9Y536;F5H284;P0DN37;A0A7I2V5V0;A0A7I2V2H6;A0A7I2V343	PPIAL4C;PPIAL4E;PPIAL4A;PPIAL4D	Peptidyl-prolyl cis-trans isomerase;Peptidyl-prolyl cis-trans isomerase A-like 4A/B/C;Peptidyl-prolyl cis-trans isomerase A-like 4D		0	0	0	0	0	0	19444	21692	4206.5	13695	26018	17422	0	0	0	0	0	0	0	0	0	0	0	0	0	0	0	0	0	0	0	0	0	0	0	0	-2
A0A075B7D9;Q92804-2;Q92804;A0A075B7F4	TAF15	TATA-binding protein-associated factor 2N		0	0	0	0	0	0	35252	47065	23090	52337	44471	51988	0	0	0	0	0	0	0	0	0	0	0	0	0	0	0	0	0	0	0	0	0	0	0	0	1.4192
A0A075B7E7;Q6ZWK4	C1orf186	Uncharacterized protein C1orf186		0	0	0	0	0	0	375260	0	15668	47730	31100	21729	0	0	0	0	0	0	0	0	0	0	0	0	355710	0	15128	41857	21206	29323	0	0	0	0	0	0	1.6058
E9PIR7;F8W809;A0A087WSW9;A0A182DWI3;A0A087WSY9;Q16881-5;Q16881-2;Q16881-4;Q16881-3;Q16881-6;Q16881;E2QRB9;Q16881-7;E9PKD3;A0A0B4J225;E9PLT3;E9PKI4;E9PIZ5;E9PQI3;E9PRI8;A0A096LPD9;E7EWK1	TXNRD1	Thioredoxin reductase 1, cytoplasmic		802480	313910	195380	182460	505380	370160	1941300	2099800	835360	1928300	1932000	2274700	2361000	986210	721660	924810	2161700	1715700	1436000	569790	380650	359640	823180	647890	616790	778480	306000	770270	787380	909160	640110	263170	216690	296920	664050	499000	78.093
A0A087X1F8;A0A087WT20;Q9NV06	DCAF13	DDB1- and CUL4-associated factor 13		0	0	0	0	0	0	0	0	0	0	0	0	0	0	0	0	0	0	0	0	0	0	0	0	0	0	0	0	0	0	0	0	0	0	0	0	-2
A0A087WT27;A0A494C1Q4;J3KN95;A0A494C1E2;A0A494C0G1;H0Y987;O95394;O95394-3;O95394-4;H0Y8I3;D6RIS6;A0A494C163;A0A494C099;D6RCQ8	PGM3	Phosphoacetylglucosamine mutase		100690	41413	21880	16628	57046	44125	84580	78097	29205	62359	58156	76406	196450	80540	67594	71691	133720	105840	280460	103010	77314	47455	203350	126720	55614	49900	27018	42379	62539	57514	0	0	0	0	0	0	6.6215
I3L159;I3L1F5;A0A087WT44;P30519-2;P30519;I3L1Y2;I3L276;I3L4P8;A0A1B0GXH0;I3L463	HMOX2	Heme oxygenase 2		0	0	0	0	0	0	103820	148310	68528	138670	189090	144610	157440	77746	65449	83818	190940	115420	190370	65261	58218	44645	139490	95769	19579	27609	11725	29045	32162	30087	0	0	0	0	0	0	2.6182
G3V4F2;A0A087X0W7;A0A087WT95;Q86TX2;P49753;P49753-2;Q3I5F7	ACOT1;ACOT2	Acyl-coenzyme A thioesterase 1;Acyl-coenzyme A thioesterase 2, mitochondrial		0	0	0	0	0	0	39803	57137	23193	47803	59494	53666	162940	76164	64818	71428	141330	111610	108700	40984	38012	32111	67880	58175	53072	72111	28457	69725	87397	87805	0	0	0	0	0	0	8.6085
A0A087WTA8;P08123	COL1A2	Collagen alpha-2(I) chain		643630	191540	164470	118040	419550	283500	2317200	2949200	639810	1513100	2663300	2196200	3071800	1670000	818270	1028000	2836800	1961600	2213500	599100	510250	355590	1502200	875500	430140	630040	149360	462320	615420	547620	770950	474030	222370	299540	832680	606130	157.01
Q1JUQ3;Q5W0X3;A0A087WZM5;A0A087WTS4;A0A087WV48;A0A7I2V3S6;P62942	FKBP12-Exin;FKBP1A	Peptidyl-prolyl cis-trans isomerase;Peptidyl-prolyl cis-trans isomerase FKBP1A		65470	22759	21884	11875	52314	31321	44869	62285	20656	48362	60696	60621	143660	32048	33031	33695	129270	63911	316410	127060	85963	73650	209990	145340	31843	46208	14329	37271	48839	54008	71654	14049	17530	15545	72926	40261	17.315
A6NNI4;A0A2R8Y478;A0A7I2V3T7;G8JLH6;A0A087WU13;F5GXT1;P21926;A0A7I2V3T0	CD9	Tetraspanin;CD9 antigen		130500	65747	91008	61119	140190	99787	146700	159520	52492	160360	263240	146560	578760	302820	251350	278390	761550	425340	0	0	0	0	0	0	0	0	0	0	0	0	0	0	0	0	0	0	3.3342
A0A087WU53;Q9H0U3;D6RDV0;D6RA37;A0A0A0MTC2;D6RIY7;Q13454-2;Q13454	MAGT1;TUSC3	Magnesium transporter protein 1;Tumor suppressor candidate 3		0	0	0	0	0	0	181600	224140	122790	237130	309740	272960	0	0	0	0	0	0	197710	72536	71265	52393	137270	81690	84634	106830	52943	128510	153100	137350	79452	29642	29974	43693	83862	64482	2.5152
A0A087WUC6;E9PI68;Q15005;E9PL01;E9PRB9;H0YE04	SPCS2	Signal peptidase complex subunit 2		294560	118610	127270	88525	185570	137350	529020	661850	317430	765010	742990	713210	964460	438210	386670	483920	1018300	690780	269110	109810	106030	77210	163520	134850	203690	272140	136020	284770	345500	316970	345410	172580	158490	183810	402300	286190	16.253
A0A087WUD3;Q9NRP0;Q9NRP0-2	OSTC	Oligosaccharyltransferase complex subunit OSTC		0	0	0	0	0	0	91095	126210	59900	129620	164150	145040	186330	88497	82320	107930	212650	145300	0	0	0	0	0	0	92350	118910	64668	126860	143500	160850	150000	83312	78211	96324	190870	142260	4.9197
A0A087WUK2;O14979-3;O14979-2;O14979;REV__Q8N0S2-3;REV__Q8N0S2-2;REV__A0A0B4J1R9;REV__Q8N0S2;REV__Q9ULL8-2;REV__Q9ULL8;Q9ULL8-2;Q9ULL8	HNRNPDL	Heterogeneous nuclear ribonucleoprotein D-like		991900	317150	193230	179900	677820	458660	780270	1089200	402690	1097600	1183900	974660	1714200	801130	676440	796340	1529900	1122100	1106600	343550	257840	241440	745540	534700	539730	748270	320250	823710	868650	866370	447350	205780	194370	273440	420570	347930	72.287
A0A087WUT6;O60841	EIF5B	Eukaryotic translation initiation factor 5B		0	0	0	0	0	0	0	0	0	0	0	0	0	0	0	0	0	0	24775	10494	4673	2902.6	13358	11031	34495	46646	18974	46826	54035	57123	0	0	0	0	0	0	7.15
A0A087WUV0;A0A087WZK3				0	0	0	0	0	0	13916	14036	6855.5	14028	16359	13503	0	0	0	0	0	0	0	0	0	0	0	0	26123	33333	19139	37521	51119	46284	42349	15709	15629	17182	49461	35074	-2
E5RGS7;H0YBP7;B3KPU0;A0A087WVI1;Q96JY6;Q96JY6-3;Q96JY6-5	PDLIM2	PDZ and LIM domain protein 2		0	0	0	0	0	0	36472	48291	18897	42688	48008	51006	0	0	0	0	0	0	0	0	0	0	0	0	0	0	0	0	0	0	0	0	0	0	0	0	2.0084
A0A087WVM4;B7ZM99;Q6UB35;Q4VXM1;Q4VXM0	MTHFD1L	Monofunctional C1-tetrahydrofolate synthase, mitochondrial		0	0	0	0	0	0	46291	56777	30021	61396	68801	72383	273650	139700	104770	118110	256850	171160	0	0	0	0	0	0	0	0	0	0	0	0	0	0	0	0	0	0	3.0303
A0A087WVQ6;Q00610-2;Q00610;J3KS13;K7EJJ5;J3KSQ2;J3KRF5;J3QL20;F5H5N6	CLTC	Clathrin heavy chain;Clathrin heavy chain 1		4101900	1576700	1316300	1014700	2509300	1993000	7905400	9427500	3518800	7860000	10056000	8789600	10866000	4771600	3677200	4373500	10020000	7010600	6994200	2714500	2110700	1758300	4388800	3310200	3592200	4381200	1580200	3722400	5365100	4713300	4879800	2261400	1706100	2258700	5555600	3948500	323.31
A0A087WW40;Q9Y371;Q9Y371-2;Q9Y371-3	SH3GLB1	Endophilin-B1		0	0	0	0	0	0	17635	20432	5793.4	20319	22827	18435	0	0	0	0	0	0	0	0	0	0	0	0	0	0	0	0	0	0	0	0	0	0	0	0	8.7643
H0Y4U1;E9PGF5;A0A087WWW7;E9PF55;A0A494C067;A0A804HI61;A0A2R8Y4T1;Q9HBL0;F8VV64;Q68CZ2-2;Q63HR2-5;Q63HR2-2;Q63HR2-6;Q63HR2;Q63HR2-4;Q68CZ2	TNS1;TNS2;TNS3	Tensin-1;Tensin-3;Tensin-2		0	0	0	0	0	0	169840	193800	68887	152570	206320	183950	153510	59820	51421	53017	126440	93349	0	0	0	0	0	0	0	0	0	0	0	0	0	0	0	0	0	0	1.236
H0YJ83;A0A087WWY9;Q8TB24-4;Q8TB24	RIN3	Ras and Rab interactor 3		0	0	0	0	0	0	0	0	0	0	0	0	0	0	0	0	0	0	0	0	0	0	0	0	66326	86796	52584	120940	123420	112540	0	0	0	0	0	0	-2
A0A087WX41;P53675-2;P53675	CLTCL1	Clathrin heavy chain 2		76467	25400	30289	22929	43815	38956	0	0	0	0	0	0	0	0	0	0	0	0	0	0	0	0	0	0	0	0	0	0	0	0	0	0	0	0	0	0	1.4882
A0A7I2V5L0;A0A7I2V438;A0A7I2V2W9;A0A7I2V458;A0A7I2V2X3;A0A7I2V419;A0A7I2V594;A0A7I2V5U7;A0A7I2V5B2;H7C1Y7;A0A087WXC5;H7C2X4;A0A7I2V2N6;A0A7I2V4N8;E7ESZ7;A0A7I2V327;O95299;A0A7I2V2F6;A0A7I2V3H5;A0A7I2YQU0;O95299-2;A0A7I2V2J5;H7C2W5;Q8N1B9;A0A7I2V2I6;A0A7I2V3D4;C9J6X0	NDUFA10	NADH dehydrogenase [ubiquinone] 1 alpha subcomplex subunit 10, mitochondrial		0	0	0	0	0	0	66454	77937	42677	98805	88778	96208	77998	34374	27547	36585	80985	55778	111850	40088	51070	32546	65301	65827	37831	53860	19594	55986	70424	72948	35224	18188	16566	22438	33103	32829	4.8175
H0Y8D6;J3QSS3;A0A087WXK5;Q9BZC7-2;Q9BZC7;Q9BZC7-3;Q9BZC7-4	ABCA2	ATP-binding cassette sub-family A member 2		110460	37189	53235	28759	64314	58209	75207	113410	47627	108310	111040	110110	149710	69340	66759	74975	119900	96004	154160	57037	77515	50527	95945	79235	0	0	0	0	0	0	47285	19634	24004	27052	41190	38884	1.884
A0A0J9YX89;A0A087WXL0;A0A3B3IT39;A8MZD0;A0A087X1G7;O60613-2;O60613	2022-09-15	15 kDa selenoprotein		0	0	0	0	0	0	65335	83793	27670	58822	90366	73059	90739	38485	29185	36553	100250	63960	0	0	0	0	0	0	0	0	0	0	0	0	0	0	0	0	0	0	1.5918
A0A087WXM6;J3QQT2;J3KRX5;A0A0A6YYL6;P18621;P18621-3;J3QLC8;A0A0A0MRF8;P18621-2;J3KRB3;A0A087WWH0;J3QS96;A0A087WY81;J3KSJ0;K7EQ71;K7EKI8;O60437	RPL17;RPL17-C18orf32	60S ribosomal protein L17		797270	307750	217590	135320	483700	355590	1475600	1894500	555020	1061000	1912600	1506300	2376000	1065400	673660	940710	2265400	1498400	967650	378180	227660	162740	581330	420070	805210	1062900	327880	532900	1223200	993410	696160	318690	203910	295550	725250	518670	102.45
A0A087WXP3;E9PEE8;P18564-2;P18564	ITGB6	Integrin beta;Integrin beta-6		332440	109930	107210	80670	223210	164060	528060	728520	309380	598850	898740	644710	907990	475510	386790	465950	1125500	659310	788250	313000	219230	182510	572450	400880	89407	123650	61435	104060	179100	141650	295880	142250	120360	146360	375970	254470	1.9357
A0A1B0GTJ2;A0A2R8YEK5;A0A1B0GUE7;A0A2R8YEC1;A0A2R8YE60;A0A2R8YCP1;A0A2R8Y6M7;A0A2R8Y883;A0A2R8Y7Q3;A0A087WXR7;A0A2R8Y761;A0A087WZJ6;A0A2R8YCJ4;A0A2R8Y6Q6;A0A2R8YGP2;A0A2R8Y6Y1;A0A2R8YEH2;A0A2R8Y7R8;Q5TBB1-2;Q5TBB1	RNASEH2B	Ribonuclease H2 subunit B		0	0	0	0	0	0	0	0	0	0	0	0	0	0	0	0	0	0	0	0	0	0	0	0	0	0	0	0	0	0	26451	11317	8630.8	10835	20575	20815	-2
A0A499FIX8;H7BXI1;A0A087WXU3;A0FGR8-2;A0FGR8;A0FGR8-6;A0FGR8-4;A0FGR8-5	ESYT2	Extended synaptotagmin-2		0	0	0	0	0	0	150540	180940	100130	191800	211530	210210	296250	136750	142210	152520	240560	202480	110330	44601	40203	34593	67190	55562	28418	36144	20159	33379	44959	45223	7456.8	1827.3	2573	3300.3	5992.3	3618.2	14.345
A0A087WY08;Q9UPZ6	THSD7A	Thrombospondin type-1 domain-containing protein 7A		0	0	0	0	0	0	82305	96449	39849	83218	130390	98307	0	0	0	0	0	0	0	0	0	0	0	0	0	0	0	0	0	0	0	0	0	0	0	0	-2
Q5TGM0;A0A087WY55;Q9NP79-2;Q9NP79	VTA1	Vacuolar protein sorting-associated protein VTA1 homolog		0	0	0	0	0	0	0	0	0	0	0	0	0	0	0	0	0	0	0	0	0	0	0	0	0	0	0	0	0	0	0	0	0	0	0	0	1.5796
A0A087WY71;E9PFW3;Q96CW1-2;Q96CW1;C9JJ47;C9JTK4;C9JGT8;C9JJD3;C9JPV8;H7C4C3	AP2M1	AP-2 complex subunit mu		75958	30838	25908	15228	47391	32060	343450	396820	153880	320070	448270	380000	830220	465170	269130	334830	812160	589000	680130	256420	242630	176660	457260	343600	125590	169910	65043	144020	216800	188610	294110	145700	115320	141020	339660	241570	27.594
A0A087WY85;P61077;P61077-2;P61077-3;D6RFM0;D6RAH7;H9KV45;A0A0A0MQU3;P62837-2;P62837;D6RAW0;D6RA11;D6R9F6;D6R933;D6RGD0;D6R980;D6RIZ3;A0A087WW00;C9J9H9;Q9Y2X8;P51668	UBE2D3;UBE2D2	Ubiquitin-conjugating enzyme E2 D3;Ubiquitin-conjugating enzyme E2 D2		71661	36909	31758	23329	47915	43763	0	0	0	0	0	0	349270	145360	125390	143870	290020	220500	126290	59399	50463	34946	78906	87597	21507	25142	9701.7	31767	30102	28138	124690	53216	41166	56518	107480	93894	11.453
A0A087WYR0;P09132;D6RBG4;A0A2R8Y4M3;A0A2U3TZN1;A0A087WWU9;P09132-2	SRP19	Signal recognition particle 19 kDa protein		0	0	0	0	0	0	56337	72436	23012	63887	76087	65237	147210	54293	48370	52177	139840	104220	106570	44460	48886	28870	66813	64301	0	0	0	0	0	0	0	0	0	0	0	0	3.5237
A0A087WYR3;O43399;O43399-5;O43399-7;O43399-6;O43399-2;O43399-4;O43399-3;A0A087WZ51	TPD52L2	Tumor protein D54		260890	116470	67171	55616	181720	133200	260230	308150	97571	235370	373000	286170	225950	92867	63071	72308	265530	144540	0	0	0	0	0	0	40370	56477	20241	49048	71325	55745	130300	57622	40410	58756	142080	110130	8.0482
A0A087WYT3;Q15185-3;Q15185-4;Q15185;B4DDC6;Q15185-2	PTGES3	Prostaglandin E synthase 3		630940	239740	146710	112810	391290	310310	332240	393210	91789	229530	364440	323790	364090	149500	84933	103530	340070	222780	325270	113170	127810	114220	200160	175690	231990	303590	89828	266240	331630	325130	445300	190200	125650	155430	463570	313990	21.021
A0A087X2G1;A0A087WZ71;A0A7I2V430;A0A7I2V2M5;A0A7I2V4F0;Q92499-3;Q92499;A0A7I2YQ77;Q92499-2;A0A7I2V4J3;A0A7I2V5X8;A0A7I2V421;REV__Q7L7X3	DDX1	ATP-dependent RNA helicase DDX1		70941	30100	31330	18907	37030	34844	585380	735680	249720	558220	824950	647690	895560	394260	302530	390620	814310	593400	917880	326420	264390	208830	565200	422050	132730	151040	57612	124830	191870	172010	231910	111020	87439	115200	273880	193290	29.245
A0A087WZK9;B3KS98;O15372;E5RGU4;E5RHC7;E5RH59;E5RFW7;E5RFH0;E5RJT0	EIF3H	Eukaryotic translation initiation factor 3 subunit H		0	0	0	0	0	0	95056	98923	31791	63424	106700	95226	53279	22545	10131	13675	52147	30123	226180	77220	33215	34121	118440	91255	50713	65307	23159	47867	81040	59422	19471	7314.7	6715.6	6887.2	18136	11073	21.497
A0A087X2E5;A0A087WZN1;O43837-3;O43837-2;O43837;A0A0D9SG66	IDH3B	Isocitrate dehydrogenase [NAD] subunit, mitochondrial;Isocitrate dehydrogenase [NAD] subunit beta, mitochondrial		185560	66342	57098	44098	110540	89366	153520	160330	57553	151700	162580	157900	0	0	0	0	0	0	0	0	0	0	0	0	54652	68389	33694	67517	82015	83186	0	0	0	0	0	0	2.7911
A0A087X020;Q9Y3A5	SBDS	Ribosome maturation protein SBDS		224220	88974	62340	51395	137100	117270	78316	86796	20534	55374	96555	79799	0	0	0	0	0	0	0	0	0	0	0	0	19512	22642	6989.4	14743	25202	22888	68742	26488	20394	22695	80216	47224	12.275
A0A087X054;A0A494C039;Q9Y4L1;E9PJ21;A0A087WWI4;K7EQK2;Q9Y4L1-2;J3KTF1;J3QL06;Q9BST8;J3QQH7;J3QLE9;A0A087X214;A0A087WW13	HYOU1	Hypoxia up-regulated protein 1		261280	87853	65213	52750	158330	134710	1738900	2086300	1059100	1879100	2114700	2222200	2249600	1023200	945030	1048200	1937700	1488000	983280	297040	193930	191790	613370	464500	314790	413550	211030	448030	443310	517520	367890	174540	157350	195120	348520	291440	66.091
A0A087X0E3;A0A0A0MS59;A0A0C4DFX4;Q6ZRS2-3;Q6ZRS2-2;Q6ZRS2	SRCAP	Helicase SRCAP		300620	98014	129410	110500	175660	166630	0	0	0	0	0	0	0	0	0	0	0	0	0	0	0	0	0	0	0	0	0	0	0	0	61180	16772	30081	43314	25808	41319	-2
A0A087X0H8;Q15714-2;Q15714-3;Q15714	TSC22D1	TSC22 domain family protein 1		0	0	0	0	0	0	0	0	0	0	0	0	216640	61254	84048	111500	119260	127570	0	0	0	0	0	0	0	0	0	0	0	0	0	0	0	0	0	0	-2
A0A087X0R6;Q9UMY4-3;Q9UMY4;Q9UMY4-1	SNX12	Sorting nexin-12		0	0	0	0	0	0	0	0	0	0	0	0	0	0	0	0	0	0	93187	37171	24163	20267	55152	41831	0	0	0	0	0	0	0	0	0	0	0	0	1.7467
A0A0G2JN29;A0A087X117;Q15155;Q5JPE7-2;Q5JPE7;A0A0G2JP90;A0A087WW46;A0A7I2V4T6;A0A7I2V6B0;J3KN36;P69849;A0A7I2V2Z5;Q5JPE7-3;A0A7I2V4D7;A0A7I2V3P4;A0A7I2V2V8;A0A7I2V686;H3BUC9;H3BPS9;A0A087WTD5	NOMO1;NOMO2;NOMO3	Nodal modulator 1;Nodal modulator 2;Nodal modulator 3		180010	70681	67812	44066	100970	78970	547660	660230	300010	690510	782300	663930	593580	303040	253600	310360	575540	461330	183020	58126	65954	52172	104550	85066	0	0	0	0	0	0	32571	17707	15718	18418	38919	28244	22.263
A0A087X1B7;X6R700;Q9Y3Y2-4;Q9Y3Y2;Q9Y3Y2-3	CHTOP	Chromatin target of PRMT1 protein		0	0	0	0	0	0	11188	16133	7017.1	11631	18609	13680	0	0	0	0	0	0	51881	14592	9975	9509.1	34025	22585	0	0	0	0	0	0	0	0	0	0	0	0	3.7332
A0A7I2V2W4;A0A087X1G1;H7BYD0;A0A7I2V3L8;Q16718-2;Q16718;A0A024R772;F8WAS3;A0A087WXR5;C9IZN5	NDUFA5	NADH dehydrogenase [ubiquinone] 1 alpha subcomplex subunit 5		0	0	0	0	0	0	96439	130640	58126	134210	152370	141810	110110	42669	58260	52933	70458	62572	0	0	0	0	0	0	0	0	0	0	0	0	0	0	0	0	0	0	3.847
A0A087X1K9;E5RGR0;O75608-2;O75608	LYPLA1	Acyl-protein thioesterase 1		0	0	0	0	0	0	0	0	0	0	0	0	0	0	0	0	0	0	0	0	0	0	0	0	0	0	0	0	0	0	0	0	0	0	0	0	1.6699
A0A087X1Z3;Q9UL46;H0YKU2;H0YM70;H0YLG1;H0YLD2	PSME2	Proteasome activator complex subunit 2		0	0	0	0	0	0	350380	293710	115400	224770	356490	301970	267070	104710	71874	84400	326440	172030	267930	86425	49088	50097	209460	132880	86522	110900	40304	108950	144750	129160	102130	38236	38493	35575	122120	72101	5.7444
A0A2R8YDM0;A0A087X296;P23219-4;P23219-3;P23219-2;P23219;P23219-6;P23219-5;X6RJD6	PTGS1	Prostaglandin G/H synthase 1		0	0	0	0	0	0	32864	41777	16575	43135	36999	39990	146290	64856	58198	62252	120260	100860	0	0	0	0	0	0	0	0	0	0	0	0	0	0	0	0	0	0	3.9374
A0A087X2C3;Q9Y3L5	RAP2C	Ras-related protein Rap-2c		0	0	0	0	0	0	0	0	0	0	0	0	0	0	0	0	0	0	0	0	0	0	0	0	0	0	0	0	0	0	0	0	0	0	0	0	1.5417
A0A087X2D5;Q9BRJ2	MRPL45	39S ribosomal protein L45, mitochondrial		0	0	0	0	0	0	0	0	0	0	0	0	71475	35721	28052	31664	64051	50683	0	0	0	0	0	0	0	0	0	0	0	0	0	0	0	0	0	0	1.1961
A0A087X2D8;O60271-5;O60271-3;O60271-9;O60271-4;O60271-2;O60271	SPAG9	C-Jun-amino-terminal kinase-interacting protein 4		0	0	0	0	0	0	0	0	0	0	0	0	0	0	0	0	0	0	25391	12350	6377.5	4386.6	18780	11018	0	0	0	0	0	0	0	0	0	0	0	0	1.2809
A0A087X2I1;P62333;H0YJC0;H0YJS8;H0YJX2	PSMC6	26S protease regulatory subunit 10B		60885	21650	23380	15762	33429	35397	432820	510590	209310	486710	555340	544000	631440	245100	182980	217750	631990	402260	602790	214470	165510	131010	348620	273490	38658	47542	34775	57375	65782	56836	94451	45639	55726	55146	91147	79180	25.77
A0A096LNH5;H7C1F6;H7C2G3;P0DPI2;A0A0B4J2D5;A0A096LPI6;A0A096LP73;A0A2R8YDR7;F2Z2Q0;A0A096LP12;P0DPI2-2;A0A0B4J2D5-2;A0A096LNJ1;A0A2R8Y6K9	C21orf33			0	0	0	0	0	0	236270	263650	133110	320890	358110	294110	397340	178160	170320	187300	445590	281360	0	0	0	0	0	0	42787	50372	27278	64992	69359	70374	0	0	0	0	0	0	17.083
A0A096LNH6;Q14185	DOCK1	Dedicator of cytokinesis protein 1		0	0	0	0	0	0	0	0	0	0	0	0	0	0	0	0	0	0	0	0	0	0	0	0	0	0	0	0	0	0	0	0	0	0	0	0	-2
A0A0A0MT65;F8W7U3;J3KP36;E7ESD2;A0A0A0MR88;A0A096LPC5;Q9Y4E1-3;Q9Y4E1-6;Q9Y4E1-2;Q9Y4E1-1;Q9Y4E1;Q641Q2-2;Q641Q2	FAM21C;FAM21A	WASH complex subunit FAM21C;WASH complex subunit FAM21A		0	0	0	0	0	0	41823	53115	20004	32602	62587	43982	0	0	0	0	0	0	0	0	0	0	0	0	0	0	0	0	0	0	0	0	0	0	0	0	1.6969
A0A0A0MQV6;P09038-2;P09038-3;P09038-1;P09038	FGF2	Fibroblast growth factor 2		0	0	0	0	0	0	569460	719280	292060	830380	596310	700020	1224700	580270	468530	645510	778320	750330	440330	178370	132770	109470	219720	187750	70298	92900	37196	72640	83219	90607	81612	44598	31646	41897	77382	62685	16.179
H7C4T5;C9JP00;A0A0A0MQX8;Q9NR56-3;Q9NR56-4;Q9NR56-6;Q9NR56-2;Q9NR56-5;Q9NR56;Q9NR56-7;O95205;Q86VM6;C9J4T8;B1AKI6;Q9NUK0-4;Q9NUK0-3;Q9NUK0-2;Q9NUK0	MBNL1;MBLL	Muscleblind-like protein 1		0	0	0	0	0	0	401060	511990	219060	391370	486650	492350	242210	110570	70755	100050	219680	150510	0	0	0	0	0	0	6978.2	6815.9	1968.9	5190.9	7683.1	8885.8	45557	24670	18037	21099	50977	40731	3.842
A0A0A0MRA5;B7Z4B8;Q9BUJ2-4;Q9BUJ2-2;Q9BUJ2;M0R3F1;Q9BUJ2-3;M0QYZ0;Q9BUJ2-5;M0R203;M0QZV6;M0R0K8;M0QYI8	HNRNPUL1	Heterogeneous nuclear ribonucleoprotein U-like protein 1		155650	46451	40735	41311	99844	78395	591280	685360	219700	562910	733880	570320	279990	131210	108820	142520	249810	193050	96524	32005	30720	21116	75028	47457	80477	99425	45942	79322	113330	113190	31523	14568	11194	11719	27167	24926	20.174
H7BYL6;A0A2R8Y590;A0A7P0T939;A0A7P0TAD6;A0A7P0TAX3;A0A7P0Z4Q5;A0A7P0T8N5;A0A7P0T9A9;A0A7P0T928;A0A7P0Z4N5;A0A7P0TBI4;A0A7P0TBH8;A0A0A0MRF6;Q99996-5;Q99996-3;Q99996;Q99996-1;Q99996-6	AKAP9	A-kinase anchor protein 9		0	0	0	0	0	0	0	0	0	0	0	0	0	0	0	0	0	0	0	0	0	0	0	0	0	0	0	0	0	0	68102	25638	28958	37152	92476	57333	-2
A0A0A0MRH6;Q5JRA6-2;Q5JRA6	MIA3	Melanoma inhibitory activity protein 3		0	0	0	0	0	0	0	0	0	0	0	0	199030	79740	79884	85625	154800	116070	0	0	0	0	0	0	0	0	0	0	0	0	80936	38935	40178	44202	92598	66746	-2
A0A0A0MRI2;Q9UNH7;G3V2U1;H0YJF8;G3V4Z5;G3V5X9;Q5QPE5;G3V5U2;Q5QPE4;Q9UNH7-2	SNX6;SNX5	Sorting nexin-6;Sorting nexin-6, N-terminally processed		137840	57625	52250	36401	88310	75360	77860	96272	25561	56506	103380	79858	163790	66078	49922	55124	176160	108790	253290	90122	82957	61644	166840	148120	0	0	0	0	0	0	0	0	0	0	0	0	3.0454
F6S8N6;A0A3F2YNX8;A0A0A0MRJ6;P22061;P22061-2;H7C4X2;F8WDT3;F8WAV5;F8WAX2;C9J0F2	PCMT1	Protein-L-isoaspartate O-methyltransferase;Protein-L-isoaspartate(D-aspartate) O-methyltransferase		42812	20240	14718	11079	27011	18508	124210	148980	47708	127060	159660	148150	205980	91315	64720	66207	229510	142040	0	0	0	0	0	0	31008	39688	29414	56069	62787	60870	0	0	0	0	0	0	10.204
A0A0A0MRM9;Q14978;Q14978-3;Q14978-2	NOLC1	Nucleolar and coiled-body phosphoprotein 1		0	0	0	0	0	0	90864	118900	51531	107200	90692	113460	122500	72209	52242	73352	105810	86439	154870	38737	45765	40586	67281	77805	0	0	0	0	0	0	41615	20987	14239	24914	42268	34411	4.3217
Q5T457;A0A0A0MRN9;Q9GZV1-2;Q9GZV1	ANKRD2	Ankyrin repeat domain-containing protein 2		0	0	0	0	0	0	0	0	0	0	0	0	0	0	0	0	0	0	0	0	0	0	0	0	0	0	0	0	0	0	0	0	0	0	0	0	2.8157
A0A0A0MRR7;P09234;Q5TAL2	SNRPC	U1 small nuclear ribonucleoprotein C		86691	25503	16612	11509	60585	35369	113580	64897	20747	54025	89346	72949	111020	46793	31059	38364	62899	66882	157480	53561	29122	16627	98122	58557	32822	45303	11536	32097	62352	53603	42222	15814	13481	14367	24347	25671	2.9597
A0A0A0MS79;O14513	NCKAP5	Nck-associated protein 5		0	0	0	0	0	0	0	0	0	0	0	0	0	0	0	0	0	0	0	0	0	0	0	0	0	0	0	0	0	0	0	0	0	0	0	0	-2
A0A0A0MS99;I3L4X2;P33527-7;P33527-4;P33527-3;P33527;P33527-9;A0A7I2V4C6;A0A7I2V2E0;P33527-8;P33527-6;P33527-5;P33527-2	ABCC1	Multidrug resistance-associated protein 1		0	0	0	0	0	0	47737	58731	24028	59457	65855	60188	58403	30109	25833	26828	61463	41931	86154	28974	27084	22140	56407	44287	0	0	0	0	0	0	0	0	0	0	0	0	2.6561
A0A1W2PQV5;A0A804HKJ2;A0A0A0MSE2;A0A0D9SFP2;E9PF18;Q16836;Q16836-3;Q16836-2;A0A1W2PQC2;A0A1W2PRT2;A0A804HJW7;A0A804HLB5;A0A1W2PNM1;A0A1W2PQ55;A0A804HJK7;A0A1W2PP40;A0A1W2PQ78	HADH	Hydroxyacyl-coenzyme A dehydrogenase, mitochondrial		0	0	0	0	0	0	428000	536450	259080	669650	676570	608830	503640	238000	222670	269540	574280	395570	48727	16792	22419	14493	36639	30811	109850	141390	61526	156990	197590	185510	239270	128200	101390	118530	283750	211430	7.8299
A0A0A0MSJ0;Q86XP3-2;Q86XP3	DDX42	ATP-dependent RNA helicase DDX42		0	0	0	0	0	0	0	0	0	0	0	0	0	0	0	0	0	0	0	0	0	0	0	0	0	0	0	0	0	0	0	0	0	0	0	0	3.0043
A0A0A0MSJ4;Q7Z7G1-3;Q7Z7G1	CLNK	Cytokine-dependent hematopoietic cell linker		0	0	0	0	0	0	0	0	0	0	0	0	0	0	0	0	0	0	0	0	0	0	0	0	0	0	0	0	0	0	0	0	0	0	0	0	2.1577
A0A0A0MSK5;Q5JTV8;J3KN66;Q5JTV8-3;H0Y4R4;H0YD16;H0YDU3;Q5JTV8-2	TOR1AIP1	Torsin-1A-interacting protein 1		176330	65378	61744	53975	108060	84132	473050	616060	286130	618050	718480	612050	422020	203620	180000	224360	451690	322150	151410	47960	48083	34414	99747	71898	74265	87258	48248	103290	115430	103030	71922	29475	32233	46503	86598	61448	12.999
S4R3Z2;A0A0A0MSS8;P42330;P42330-2	AKR1C3	Aldo-keto reductase family 1 member C3		0	0	0	0	0	0	66618	75643	29776	67594	117270	86840	0	0	0	0	0	0	0	0	0	0	0	0	17966	19887	10406	22021	42396	27032	67790	24422	27623	30264	128970	62812	24.241
A0A804HL54;A0A0A0MSX9;P41252;A0A804HJN6;A0A804HJ36;J3KR24;A0A804HHW9;A0A804HIV9;A0A804HKU1;A0A804HK69;A0A804HIG2;A0A804HKW6	IARS	Isoleucine--tRNA ligase, cytoplasmic		0	0	0	0	0	0	293070	365750	110010	261340	337770	303960	278030	109250	89152	113640	229860	179430	356160	130930	92062	69100	210880	178890	38552	40152	16244	46401	48503	49500	125890	53684	44288	56877	115890	87470	23.495
A0A0A0MTH3;Q13418-3;Q13418;Q13418-2	ILK	Integrin-linked protein kinase		0	0	0	0	0	0	277260	307020	118570	260820	349660	352470	0	0	0	0	0	0	339920	126550	99599	77252	263370	159230	0	0	0	0	0	0	0	0	0	0	0	0	4.6404
A0A0A0MTJ9;Q6PIU2;Q6PIU2-2;H7C046;Q6PIU2-3	NCEH1	Neutral cholesterol ester hydrolase 1		58766	21178	18201	13746	57229	32169	141010	196690	91348	211680	308980	210580	119790	46828	55044	62022	182330	92961	0	0	0	0	0	0	20805	30386	12841	34215	55461	39059	0	0	0	0	0	0	21.255
A0A0A0MTN0;Q13617;Q13617-2;Q5T2B5	CUL2	Cullin-2		0	0	0	0	0	0	314050	551850	199940	551930	591460	445930	842430	495730	283750	418710	884580	489450	0	0	0	0	0	0	138730	216290	91554	256730	275920	241070	337860	208600	120110	193030	396150	260020	1.3794
A0A0A0MTN3;P21266;E9PLF1;Q5T8R1	GSTM3	Glutathione S-transferase Mu 3		0	0	0	0	0	0	183030	222950	63408	156600	195890	187270	162700	73619	47732	57940	140890	101280	242270	114700	72919	62729	135380	116830	0	0	0	0	0	0	0	0	0	0	0	0	12.516
A0A0A0MTQ8;P0C221	CCDC175	Coiled-coil domain-containing protein 175		219510	72679	76450	64600	123830	107380	260900	427090	158360	351080	327530	343420	572370	271680	245430	292000	442280	369220	593590	206120	170100	140870	359010	268460	89554	142550	58481	144880	124250	153160	51804	23446	25102	29981	36020	36116	1.7893
A0A0A0MTS7;Q8WZ42-5;Q8WZ42-11;Q8WZ42-4;Q8WZ42-7;Q8WZ42-2;Q8WZ42;Q8WZ42-8;Q8WZ42-13;Q8WZ42-12;A0A0A0MRA3;Q8WZ42-3;Q8WZ42-10;Q8WZ42-9	TTN	Titin		0	0	0	0	0	0	133180	194070	99278	663060	149360	257830	0	0	0	0	0	0	0	0	0	0	0	0	16557	19604	8324.4	18553	17711	24994	0	0	0	0	0	0	-2
A0A0A6YYA0;Q86XR7-2;Q9Y3B3-2;Q9Y3B3;G3V2Y2	TMED7-TICAM2;TMED7	Transmembrane emp24 domain-containing protein 7		0	0	0	0	0	0	220230	292230	147380	445060	314500	336050	300500	127110	135150	153400	305910	248780	281410	90228	136590	92850	172350	154490	0	0	0	0	0	0	73193	34988	36922	40123	95782	67854	38.739
E5RJN3;A0A0A6YYG7;Q6IBW4-5;Q6IBW4;Q6IBW4-4	NCAPH2	Condensin-2 complex subunit H2		0	0	0	0	0	0	0	0	0	0	0	0	208600	64770	110600	104580	138170	97170	0	0	0	0	0	0	0	0	0	0	0	0	0	0	0	0	0	0	-2
A0A0B4J1Z1;C9JAB2;Q16629-3;Q16629-2;Q16629-4;Q16629;F8WEA1	SRSF7	Serine/arginine-rich splicing factor 7		10607	4497.5	4168.6	3167.8	6996.4	5396	350080	422370	235680	464110	465570	539670	720480	263450	281440	319630	640420	406250	392990	115200	121320	95199	237110	176180	89233	108190	57891	148640	120420	152030	358120	150380	164480	187770	359750	260040	14.8
A0A0B4J210;Q6PKG0-3;Q6PKG0;H0YAX9;H0YBW1;E5RH50	LARP1	La-related protein 1		0	0	0	0	0	0	19389	27466	10808	25170	22568	27259	0	0	0	0	0	0	52307	21628	23246	16633	36106	22697	31301	35562	16750	46634	44440	47482	13231	7088.1	7281.3	6836.8	12514	10068	4.0214
S4R456;K7EM56;A0A0B4J2B4;K7EJ78;S4R417;K7EQJ5;K7ELC2;P62841;REV__Q9UPR6-3	RPS15	40S ribosomal protein S15		0	0	0	0	0	0	331790	441850	108250	165330	379280	363580	0	0	0	0	0	0	321560	129470	78474	49650	185670	265180	45110	54947	14318	24616	56080	49664	197800	91993	57341	63786	250360	157740	2.6455
Q5W0H4;A0A0B4J2C3;P13693;J3KPG2;E9PJF7;P13693-2;H0YCX0;Q56UQ5	TPT1	Translationally-controlled tumor protein		508610	168880	70376	75727	264690	215490	1729600	2203200	503530	1215900	1910400	1729500	2349500	980070	475840	609270	2219400	1325100	1560300	560090	220430	265310	837870	675070	432050	580660	125910	342740	548950	560400	747560	422630	173960	218970	838060	553440	64.862
A0A0C4DFN3;Q99685-2;Q99685;C9JAM4;H7C599;H7C4E0;A0A3B3ITT3;E7EWX8	MGLL	Monoglyceride lipase		0	0	0	0	0	0	62351	64774	32725	81549	95629	92967	34422	17302	15973	15530	40261	27432	0	0	0	0	0	0	0	0	0	0	0	0	0	0	0	0	0	0	4.3936
A0A7P0T987;A0A7P0TA00;A0A7P0TA64;A0A7P0T8X6;A0A7P0TB57;A0A804G9W2;A0A0C4DFN5;Q6NUS6-4;Q6NUS6-2;Q6NUS6-5;Q6NUS6	TCTN3	Tectonic-3		0	0	0	0	0	0	0	0	0	0	0	0	0	0	0	0	0	0	0	0	0	0	0	0	0	0	0	0	0	0	6778.9	4721.1	2094.6	2088.9	5368.8	6039.3	-2
A0A590UJ25;A0A590UJL2;A0A590UK70;A0A590UK02;A0A590UJ08;A0A590UJC5;A0A0C4DFT3;A0A590UJD9;Q12959-4;Q12959-2;C9JUA9;E7EQD7;A0A590UJ64;A0A590UJ29;A0A590UK81;A0A590UJR4;A0A590UK48;A0A590UJX2;A0A590UJS9;A0A590UJ68;A0A590UJ18;A0A590UJ81;A0A590UJR5;A0A590UKA8;Q12959-8;Q12959-9;Q12959-5;Q12959-3;Q12959-6;Q12959;Q12959-7	DLG1	Disks large homolog 1		0	0	0	0	0	0	0	0	0	0	0	0	0	0	0	0	0	0	0	0	0	0	0	0	0	0	0	0	0	0	0	0	0	0	0	0	1.5063
A0A0C4DFV9;Q01105-3;Q01105-4;Q01105-2;Q01105;P0DME0	SET;SETSIP	Protein SET;Protein SETSIP		180700	47579	36725	27494	130220	57408	846400	1012100	439930	853900	957960	1125600	884400	310950	280730	357430	710910	459170	505660	128230	82129	68276	387830	178070	297710	367870	159080	361500	366670	504630	525690	187530	169140	213130	512900	328230	77.495
A0A0C4DFW0;Q5VVW2-3;Q5VVW2-2;Q5VVW2-5;Q5VVW2	GARNL3	GTPase-activating Rap/Ran-GAP domain-like protein 3		182430	62424	76763	106220	128110	106880	124560	208830	67237	161810	200090	159880	181660	89068	64367	119180	169650	120060	592940	223130	243690	192330	445110	285290	272140	473750	126980	367730	545050	392820	600510	318060	232040	307530	713440	518980	2.5007
A0A0C4DFY5	GPRC5C			0	0	0	0	0	0	20529	24373	20097	31011	21302	31048	0	0	0	0	0	0	0	0	0	0	0	0	0	0	0	0	0	0	0	0	0	0	0	0	-2
A0A0C4DFZ2;P15289;P15289-2;H3BP66;P34059	ARSA	Arylsulfatase A;Arylsulfatase A component B;Arylsulfatase A component C		21287	12687	10083	5874.5	14006	12326	67202	84939	48458	135270	84719	98363	284390	139300	127750	155760	231390	190960	0	0	0	0	0	0	0	0	0	0	0	0	0	0	0	0	0	0	8.2386
C9J9K3;A0A0C4DG17;P08865;F8WD59;REV__H7C3T2;REV__Q2TAZ0;REV__Q2TAZ0-3	RPSA	40S ribosomal protein SA		918490	368250	304830	223600	537590	425570	1614300	1989900	550270	1368500	1887200	1667200	1830700	792690	548330	707780	1686700	1095200	1355600	547350	483420	351270	812140	642040	1025500	1320300	384000	1096900	1504700	1378700	1136900	541330	332130	439130	1291700	895880	154.89
F5H422;A0A5F9ZHD7;F5H4Q0;A0A5F9ZHR3;F5GXQ8;A0A5F9ZI52;A0A0C4DG40;Q8NF91-5;Q8NF91-6;Q8NF91-10;Q8NF91-7;Q8NF91-4;Q8NF91	SYNE1	Nesprin-1		0	0	0	0	0	0	0	0	0	0	0	0	0	0	0	0	0	0	0	0	0	0	0	0	0	0	0	0	0	0	0	0	0	0	0	0	-2
A0A0C4DG90;A4D0S4-3;A4D0S4	LAMB4	Laminin subunit beta-4		0	0	0	0	0	0	0	0	0	0	0	0	682700	247580	277130	323120	549730	416010	0	0	0	0	0	0	0	0	0	0	0	0	162280	59767	71725	85718	156920	122850	-2
A0A0C4DGA2;O75521-2;O75521;F1LLU7;F8WAW4;C9JB63;F8W6J1	ECI2	Enoyl-CoA delta isomerase 2, mitochondrial		44459	15015	15921	11037	30141	21891	220910	284990	166500	590030	277640	370170	0	0	0	0	0	0	0	0	0	0	0	0	37191	45558	28351	84236	60181	58042	0	0	0	0	0	0	13.13
A0A0C4DGB5;A0A6Q8PH20;P20810-5;P20810-10;P20810-6;P20810-9;P20810-7;E9PDE4;E9PCH5;A0A6Q8PG72;E7EVY3;B7Z574;P20810-8;P20810-2;P20810;A0A6Q8PFF6;A0A6Q8PFE5;E7ES10;A0A6Q8PGG5;A0A6Q8PGN6;P20810-4;H0Y7F0;H0Y9H6;P20810-3;E7EQ12;H0YD33;E7EQA0;H0YA91;F8W7E0;E7EN75;A0A6Q8PFL0;H0Y944;A0A6Q8PFR3;D6RGF7;D6RBR1;E9PSG1;E7EQK6;A0A0C4DGD1;D6RBZ8;A0A6Q8PG40	CAST	Calpastatin		21844	7129.4	0	3165.3	14786	5049.8	167220	185290	63950	127940	162470	186510	241470	54424	46418	49118	160920	99428	682970	182010	93170	93865	428880	210750	66997	73515	27723	58334	74932	95355	130170	29298	27190	37185	111380	62745	22.94
A0A0C4DGH0;Q5ZPR3-4;Q5ZPR3;Q5ZPR3-3;H0YN29;H0YL10;Q5ZPR3-2	CD276	CD276 antigen		0	0	0	0	0	0	210850	258510	129750	249380	268170	255160	81262	41896	39891	41719	71764	57886	39392	15506	13791	10500	26110	22423	21658	27412	11464	24613	34838	33279	0	0	0	0	0	0	19.866
A0A0C4DGL3;H0YNW5;P33316-2;P33316;H0YKC5;H0YMM5;H0YNJ9;H0YKI0;H0YMP1	DUT	Deoxyuridine 5-triphosphate nucleotidohydrolase, mitochondrial		0	0	0	0	0	0	285640	430770	191330	674700	365650	414260	236170	105380	72334	90571	168630	137440	0	0	0	0	0	0	51364	69103	16265	50296	72815	56647	67686	33095	22050	28905	69788	50058	7.1964
K7EKD8;A0A0C4DGQ5;P04632;K7ELJ7;U3KPR7;U3KQE2;K7EM73;K7EIV0;A0A075B7C0;K7ES78;K7EMQ1;Q96L46	CAPNS1	Calpain small subunit 1		327480	138730	113470	81059	203530	156970	655760	794460	286570	633350	907190	750200	1139800	493140	388810	448480	1295600	810080	401480	173190	126790	100330	299130	222390	241480	315640	122780	272000	414110	366520	206850	82354	76523	81224	243260	172990	32.159
A0A0C4DGS1;P39656;P39656-2;P39656-3;U3KQ84	DDOST	Dolichyl-diphosphooligosaccharide--protein glycosyltransferase 48 kDa subunit		475990	190700	200900	149100	298520	270080	1322200	2159700	834980	1720900	2189000	1785500	1810200	1138500	811430	957100	2066100	1409100	1572200	848120	588930	506460	1080200	844590	548540	745550	351410	812940	999700	862990	580670	258730	278460	344250	671850	528240	55.057
A0A0D9SEM4;Q08170;B4DJK0;B4DUA4	SRSF4	Serine/arginine-rich splicing factor 4		154160	55884	54849	41894	98557	81865	167460	189310	104320	189470	183490	199340	451580	221320	181940	227420	397040	294720	199580	69911	68021	44226	121090	105070	78392	100980	57040	92569	120630	131600	167090	90056	78137	84885	182680	137880	7.5774
B4DLR2;A0A0D9SEN1;Q12884;Q12884-2;C9J131;REV__H0YB72	FAP	Prolyl endopeptidase FAP;Antiplasmin-cleaving enzyme FAP, soluble form		87934	27830	23044	16794	65795	45423	252170	327380	144690	317530	287320	317180	792630	398500	312770	404270	604160	545980	359650	120130	125460	97514	183430	156490	111000	143560	80796	153760	150300	164320	192460	96649	92960	113360	174690	160180	47.708
A0A0D9SFB3;A0A2R8YF78;A0A0D9SG12;A0A2R8YFS5;A0A2R8Y4A4;A0A0D9SF53;O00571;A0A2R8Y5G6;F6S8Q4;A0A2R8YCW1;A0A2R8YFR4;A0A2U3TZJ9;A0A2R8Y645;O00571-2;A0A2R8YDT5;A0A2R8Y7T2;A0A2R8YDH3;A0A0J9YVQ7;A0A087WVZ1;A0A2R8YCU0;A0A2R8Y650;O15523-3;A0A087WX09;C9J8G5;C9J081;A0A2R8Y770;A0A2R8Y4D2;A0A2R8YF89;D6RCM4;Q9NQI0-3;Q9NQI0-2;Q9NQI0-4;Q9NQI0	DDX3X	ATP-dependent RNA helicase DDX3X		503210	183670	149960	104010	293610	199870	1098400	1283200	481060	1097500	1341000	1252200	792450	368000	260290	321360	686710	566450	268990	90079	98010	60798	149400	124900	274070	353610	126670	259240	392750	376740	215840	107960	67928	87715	228700	172490	62.808
A0A0D9SF60;Q99569-2;Q99569	PKP4	Plakophilin-4		0	0	0	0	0	0	0	0	0	0	0	0	0	0	0	0	0	0	0	0	0	0	0	0	0	0	0	0	0	0	53343	19514	16484	21681	59140	40543	-2
A0A1B0GWF2;A0A1B0GVQ5;A0A2R8Y5D4;A0A0D9SG72;A0A1B0GTP9;P61764;P61764-2;A0A1B0GW76	STXBP1	Syntaxin-binding protein 1		0	0	0	0	0	0	49510	57217	30146	41189	68848	66520	0	0	0	0	0	0	0	0	0	0	0	0	0	0	0	0	0	0	0	0	0	0	0	0	1.602
A0A0D9SG88;P08603-2;P08603	CFH	Complement factor H		43436	14044	15511	11844	23199	19992	0	0	0	0	0	0	0	0	0	0	0	0	68631	21557	26120	21639	38000	33431	0	0	0	0	0	0	0	0	0	0	0	0	2.0647
A0A0G2JIW1;P0DMV9;P0DMV8;P0DMV8-2;V9GZ37	HSPA1B;HSPA1A	Heat shock 70 kDa protein 1B;Heat shock 70 kDa protein 1A		522980	206530	191580	144790	367730	284700	1344200	1619800	715370	1540800	1869500	1606200	3040600	1289000	1171800	1368500	3287500	2194900	1562500	586130	532090	413220	1027000	793390	295200	370660	188340	386470	452310	475330	902430	392900	389720	461750	1126900	814630	154.61
A0A0G2JNZ5;A0A0G2JLB3;P04062-4;P04062-2;P04062;A0A0G2JNZ0;P04062-5;P04062-3	GBA	Glucosylceramidase		35027	13351	14555	12382	27977	24020	387990	449940	221000	434180	540490	496080	582250	273720	251090	312660	559350	414540	340410	142390	127930	104840	240440	195700	105940	140160	67814	145640	177820	165500	182050	263680	71755	107910	219640	201460	11.457
Q8MH48;Q5RJ85;A0A0G2JPQ3;P17693-4;P17693-5;P17693	HLA-G	HLA class I histocompatibility antigen, alpha chain G		0	0	0	0	0	0	132140	184220	69413	167980	178470	172730	0	0	0	0	0	0	253080	100700	83346	56981	153500	118090	38002	51658	18741	47430	48192	49437	64031	30572	28745	36266	54778	49043	2.0809
A0A0G2JR96;A0A0G2JQT1;Q7L576;E7EW33;H7C229;E7EVJ5;Q96F07-2;Q96F07;Q7L576-3;Q7L576-2	CYFIP1;CYFIP2	Cytoplasmic FMR1-interacting protein 1;Cytoplasmic FMR1-interacting protein 2		32942	16775	13380	9354.2	18084	13524	29477	38424	12712	22909	41563	34069	87026	30233	18312	26003	84944	50962	57201	20753	19138	13484	33027	28108	18478	20159	8176.4	16650	25317	19612	24447	9113.6	7012.8	11814	27986	19545	4.1204
A0A0G2JR78;Q9NY99-2;Q9NY99	SNTG2	Gamma-2-syntrophin		0	0	0	0	0	0	0	0	0	0	0	0	0	0	0	0	0	0	0	0	0	0	0	0	0	0	0	0	0	0	0	0	0	0	0	0	-2
A0A0J9YVR6;E9PQ56;A0A0J9YWM1;H0YEM1;A0A0J9YYL3;A0A0J9YXJ8;A0A0J9YVP6;A0A0J9YXX5;Q9UHX1-4;Q9UHX1-6;Q9UHX1-3;Q9UHX1-5;Q9UHX1-2;Q9UHX1;E9PMU7;E9PN18;E9PL19;H0YCP8	PUF60	Poly(U)-binding-splicing factor PUF60		97232	34894	25774	20233	62779	48445	59724	68539	25871	58615	71775	73278	346020	178860	128640	152940	322080	251650	0	0	0	0	0	0	0	0	0	0	0	0	0	0	0	0	0	0	6.7878
A0A0M3HER1;A0A0J9YXC7;P48059;P48059-4;P48059-2;P48059-5;P48059-3	LIMS1	LIM and senescent cell antigen-like-containing domain protein 1		0	0	0	0	0	0	46630	50518	38593	60597	71097	58603	68785	33364	34037	53437	78273	47334	73943	35418	44207	45900	70412	42388	0	0	0	0	0	0	0	0	0	0	0	0	2.8056
A0A0J9YXF2;Q15165-3;Q15165-1;Q15165	PON2	Serum paraoxonase/arylesterase 2		0	0	0	0	0	0	43601	54166	25303	48823	61857	55336	209180	85986	107350	88883	190310	130520	0	0	0	0	0	0	0	0	0	0	0	0	21677	8260.8	11456	11261	30001	21120	7.1323
A0A0R4J2E8;A8MXP9;P43243;D6REM6;B3KM87;P43243-2;D6R991;H0Y8T4;D6R8Z5;D6RBK5;D6RB45;A0A1B0GX04;D6R9F3;D6RAM9;D6RAY2;D6RBS2;D6RCM3;D6REK4;D6RBI2;D6RE02;D6RIA2	MATR3	Matrin-3		510020	182730	155960	135770	296750	261530	1372500	1833300	789820	1577700	1860700	1715600	2152900	1007400	835080	1037200	1997900	1506000	769680	273960	301730	236920	468900	416420	352310	520620	253040	555970	587230	593660	444140	227180	204090	251920	497630	357550	113.47
A0A0U1RRC4;A0A0U1RQQ4;Q9UNN8	PROCR	Endothelial protein C receptor		61569	19189	15438	16509	33170	32059	0	0	0	0	0	0	0	0	0	0	0	0	0	0	0	0	0	0	0	0	0	0	0	0	0	0	0	0	0	0	2.1051
F8VSC5;A0A0U1RQQ9;Q6P3W7	SCYL2	SCY1-like protein 2		0	0	0	0	0	0	0	0	0	0	0	0	154420	37299	64036	82850	60446	78650	0	0	0	0	0	0	0	0	0	0	0	0	0	0	0	0	0	0	-2
B4DE90;A0A0U1RQT2;A0A2R8Y5I3;A0A2R8Y549;Q8NI35-5;Q8NI35-4;Q8NI35-3;Q8NI35-2;Q8NI35	INADL	InaD-like protein		0	0	0	0	0	0	0	0	0	0	0	0	0	0	0	0	0	0	0	0	0	0	0	0	0	0	0	0	0	0	0	0	0	0	0	0	-2
A0A0U1RQV3;Q12805-5;Q12805-2;Q12805-4;Q12805-3;Q12805	EFEMP1	EGF-containing fibulin-like extracellular matrix protein 1		0	0	0	0	0	0	0	0	0	0	0	0	0	0	0	0	0	0	66001	23929	32115	18523	39852	36013	0	0	0	0	0	0	0	0	0	0	0	0	1.8572
A0A0U1RR32;A0A0U1RRH7;Q7L7L0;P20671;P04908;A0A3B3IS11;H0YFX9;REV__H0Y672;REV__E7EQ67;REV__H7BY63;REV__Q8NB25-4;REV__H0YBA5;REV__Q8NB25-2;REV__A0A087X2A7;REV__Q8NB25-3;REV__Q8NB25;Q71UI9-5	HIST3H2A;HIST1H2AD;HIST1H2AB;H2AFJ	Histone H2A type 3;Histone H2A type 1-D;Histone H2A type 1-B/E;Histone H2A		240690	67869	46086	48233	142940	115440	171540	230560	94332	139590	188040	197840	188650	81380	80232	79097	143660	113660	496430	139220	87957	89648	307480	223760	49597	84338	32643	53963	86984	85650	0	0	0	0	0	0	-2
A0A0U1RRM4;P26599;P26599-2;P26599-3;A6NLN1;A0A7I2V621;K7EK45;A0A7I2V4H6;A0A6Q8PEX4;A0A0D9SF20;A0A087WU68;K7EKJ7;O95758-1;O95758-6;O95758-2;O95758;O95758-5;O95758-4;A0A087WUW5;O95758-7;K7ELW5;K7ES59;X6R242	PTBP1	Polypyrimidine tract-binding protein 1		886640	330430	258070	182310	519950	406110	1418900	1833400	712920	1630000	1867500	1653700	1689200	834100	675950	843660	1527600	1138300	1743500	654150	403820	382010	983540	767800	529030	735780	303290	691320	816720	777880	787840	377630	316670	425750	767640	631430	203.79
A0A0U1RRM6;Q8N8S7-3;Q8N8S7-2;Q8N8S7;A0A075B6E5;A0A0U1RQP7	ENAH	Protein enabled homolog		0	0	0	0	0	0	380800	461470	168540	356060	558320	461800	584550	233940	182830	201100	635610	376570	184290	55117	13366	23740	140590	80733	47593	69628	22255	45014	88492	70431	66666	39617	23166	24070	93437	58968	14.026
A0A140T955;A0A140T933;A0A1W2PPQ2;A0A1W2PRT9;Q53Z42;A0A140T9I0;A0A140T9X5;A0A140T913	HLA-A			35580	13019	13723	12362	18060	39721	525010	610560	289430	628200	774450	620080	628440	319400	282870	331820	651810	454010	542430	218150	212850	163190	350040	340510	190960	234540	112330	240410	325960	293940	381010	192130	199020	223120	453380	361030	27.681
O19617;A0A140T921;A2AEA2;A0A140T9H5;A0A140T9U8;P10321;P10321-2;A0A140TA05;A0A140T9L3;A0A140T9E1;F8W9Z8;A0A140TA12;A0A140T9Z7;A0A140TA03;P13747	HLA-C	HLA class I histocompatibility antigen, Cw-7 alpha chain		0	0	0	0	0	0	3308.1	6661.4	4159	5114.8	7689.1	7566	28979	13636	11788	11284	48370	34920	0	0	0	0	0	0	0	1713.4	0	0	1864.1	1594.4	2323.9	0	0	0	2421.1	0	2.7781
A0A140TA86;Q5XKP0;K7EIR2;A0A140TA84	QIL1;C19orf70	Protein QIL1		181570	71083	54864	45101	150580	114390	453690	593120	265260	540630	762830	592120	404930	202590	155570	191380	443970	280910	0	0	0	0	0	0	72246	95210	47820	96708	148680	126330	100840	43886	42659	50118	116150	81169	5.4494
A0A1B0GTG2;A0A1B0GW77;P49419-2;P49419;A0A1B0GTY9;A0A1B0GTJ4;A0A1B0GUA1;A0A1B0GW82;A0A1B0GV49;P49419-4;A0A0J9YWF7;A0A1B0GUY0;A0A1B0GVU0;H0YHM6;F8WDY6;F8VVF2	ALDH7A1	Alpha-aminoadipic semialdehyde dehydrogenase		85160	31597	32349	28091	62639	57618	412200	472310	203510	461680	557560	474740	585930	255070	211170	282930	650020	440880	344450	133170	128950	99367	264390	181660	0	0	0	0	0	0	0	0	0	0	0	0	22.815
A0A1B0GTH6				0	0	0	0	0	0	163040	247340	112070	228240	299560	253740	141940	63201	59152	70825	174580	100940	0	0	0	0	0	0	104000	161430	73930	148090	207670	181930	202350	121040	111320	129120	241450	191820	2.8464
A0A1B0GTL5;Q9BXF6	RAB11FIP5	Rab11 family-interacting protein 5		0	0	0	0	0	0	0	0	0	0	0	0	118000	52874	41653	47458	128180	92376	0	0	0	0	0	0	0	0	0	0	0	0	0	0	0	0	0	0	2.6408
A0A1B0GTP7;E7EMM4;A0A1B0GW68;A0A1B0GUA4;A0A1B0GTM3;A0A1B0GTZ5;A0A1B0GUH5;Q13510;Q13510-2;A0A1B0GUG1;A0A1B0GUE3;A0A1B0GUW4;Q13510-3;A0A1B0GV95;A0A1B0GW48;A0A1B0GVJ1;A0A1B0GU62;A0A1B0GU06;A0A1B0GV06;A0A1B0GUB3;A0A1B0GVG2;A0A1B0GV88;A0A1B0GVE7;A0A1B0GVC9;A0A1B0GVA3;A0A1B0GW66;A0A1B0GUJ3	ASAH1	Acid ceramidase;Acid ceramidase subunit alpha;Acid ceramidase subunit beta		0	0	0	0	0	0	190400	225810	121960	236440	278670	320410	175930	85694	80061	83653	209750	138990	0	0	0	0	0	0	72241	92284	45128	93736	119080	120050	29497	20932	11885	14278	42831	42070	10.493
A0A1B0GTP3;A0A1B0GWI1;A0A286YEX8;A0A286YFE0;A0A1B0GTZ2				244150	50892	84269	100170	151970	138040	0	0	0	0	0	0	0	0	0	0	0	0	0	0	0	0	0	0	0	0	0	0	0	0	0	0	0	0	0	0	-2
F5GZ78;A0A1B0GTU4;P49023-2;P49023;P49023-3;F5H836;A0A1B0GU60;P49023-4	PXN	Paxillin		0	0	0	0	0	0	0	0	0	0	0	0	52993	22220	16016	17358	53992	34176	0	0	0	0	0	0	10032	12879	4018.3	9636.2	18179	11979	16170	7499.4	3147	5733.7	22432	13809	1.9461
A0A1B0GUI0;Q9NP90;P51151	RAB9B;RAB9A	Ras-related protein Rab-9B;Ras-related protein Rab-9A		0	0	0	0	0	0	0	0	0	0	0	0	0	0	0	0	0	0	0	0	0	0	0	0	29821	39776	24373	54432	47335	56402	0	0	0	0	0	0	2.3892
H0YJB5;A0A1B0GUI1;A0A7P0TAR5;Q6GYQ0-4;Q6GYQ0;Q6GYQ0-7;Q6GYQ0-5;Q6GYQ0-6;Q6GYQ0-2;Q6GYQ0-3	RALGAPA1	Ral GTPase-activating protein subunit alpha-1		38068000	12233000	27465000	17090000	20816000	21926000	119410	186500	131030	610960	116680	255300	208780	61796	87200	120360	76379	110030	9450700	2935900	7277800	4328100	5377900	5546600	308100	471650	354280	1996500	450650	994120	351910	138060	189880	272080	206440	283530	1.5489
G5E9C7;A0A1B0GUL7;P36507;M0R1B6	MAP2K2	Dual specificity mitogen-activated protein kinase kinase 2		0	0	0	0	0	0	0	0	0	0	0	0	58687	19805	26980	26745	45955	35893	0	0	0	0	0	0	0	0	0	0	0	0	0	0	0	0	0	0	1.2126
A0A1B0GUS4;P68036-2;P68036;P68036-3	UBE2L3	Ubiquitin-conjugating enzyme E2 L3		0	0	0	0	0	0	108000	156050	62610	134940	152580	158970	69860	30756	29154	27191	51671	42396	193970	69712	45487	34240	115230	82235	0	0	0	0	0	0	0	0	0	0	0	0	5.3877
A0A6E1W0W4;A0A3B3IRX4;Q5SXQ8;A0A1B0GUT5;A0A6E2AE84;Q8IYJ2-2;Q8IYJ2	C10orf67	Uncharacterized protein C10orf67		0	0	0	0	0	0	0	0	0	0	0	0	0	0	0	0	0	0	0	0	0	0	0	0	0	0	0	0	0	0	0	0	0	0	0	0	-2
F8W787;A0A1B0GW44;A0A1B0GVD5;A0A1B0GWE8;P07339;A0A1B0GV23;C9JH19;A0A1B0GVP3;A0A1B0GU92;A0A1B0GU03;H7C469;F8WD96;A0A1B0GVF1	CTSD	Cathepsin D;Cathepsin D light chain;Cathepsin D heavy chain		2737200	1044000	740370	775070	1614800	1354200	4002100	5252100	2245300	4816200	4596600	4721300	5637300	2782400	2482400	3026300	4876500	4025300	3900400	1424900	1057300	1086300	2286900	1856500	2268900	2972700	1548500	3535800	3056700	3528300	3818900	1865300	1848500	2299700	3830500	3486200	124.18
CON__P13645;A0A1B0GVI3;P13645;CON__P02535-1;CON__Q7Z3Y7;Q7Z3Y7;CON__Q7Z3Y8;CON__Q2M2I5;Q7Z3Y8;Q2M2I5;CON__Q148H6;K7EQH6;A0A3B3ITG2;CON__Q7Z3Z0;CON__Q99456;Q7Z3Z0;Q99456;CON__Q14525;CON__Q9UE12;CON__Q15323;CON__A2A5Y0;CON__Q92764;C4AM86;CON__Q14532;CON__A2AB72;CON__Q497I4;CON__O76015;CON__O76013;CON__Q7Z3Y9;CON__O76014;CON__REFSEQ:XP_986630;Q14525;Q15323;O76013-2;Q14532;O76014;Q92764;O76015;O76013…	KRT10	Keratin, type I cytoskeletal 10	+	3444300	4403400	2394000	1232600	3612900	4148500	38375000	6608900	7990300	8895900	9965100	7445800	5221200	20259000	1830900	2657500	4262700	15289000	8338900	11765000	5813800	3076900	8742300	10422000	19762000	2790000	4290400	4559400	5529000	4440700	2498200	9699100	852860	1363600	2414800	9244900	323.31
A0A1B0GVU9;P47897;B4DDN1;P47897-2;H7C0R3;A0A0U1RQX5;A0A0U1RRC8;A0A0U1RR66;A0A0U1RQT0;A0A0U1RR79;A0A0U1RQX9;A0A0U1RQM8;A0A0U1RQU2;A0A0U1RRI9;A0A0U1RQE9;A0A0U1RQL2;C9J165	QARS	Glutamine--tRNA ligase		624400	239870	180410	152700	383830	278960	736780	865110	351800	666090	865850	958600	581860	253480	188090	226330	528550	363870	520040	206000	157670	123360	295080	234640	79256	98820	44562	66865	101210	98297	60299	32336	26115	37085	63342	49102	14.673
A0A1B0GVZ6;Q8NHZ7;A6NJ08;A6NE82;A6NDZ8	MBD3L2;MBD3L5;MBD3L3;MBD3L4	Methyl-CpG-binding domain protein 3-like 2;Putative methyl-CpG-binding domain protein 3-like 5;Putative methyl-CpG-binding domain protein 3-like 3;Putative methyl-CpG-binding domain protein 3-like 4		0	0	0	0	0	0	0	0	0	0	0	0	0	0	0	0	0	0	136640	33356	113480	87270	54650	934110	0	0	0	0	0	0	0	0	0	0	0	0	-2
A0A7P0T984;A0A1B0GWA2;A0A7P0TAL3;A0A2R8YEL0;O00116;B7Z3Q4;A0A7P0TAU9;A0A7P0T8Q7;A0A7P0TA54;A0A7P0T9C9;B8ZZ81;A0A7P0T857	AGPS	Alkyldihydroxyacetonephosphate synthase, peroxisomal		28828	10352	11209	9224	18245	15051	181530	215590	114050	227780	269390	252650	164760	73484	69736	83310	174230	108210	241060	80836	92888	69205	169950	128680	108800	136490	67744	155570	196480	172630	68107	31646	27859	32846	86561	61073	25.004
A0A1B0GWA6;Q99250-2;Q99250	SCN2A	Sodium channel protein type 2 subunit alpha		0	0	0	0	0	0	0	0	0	0	0	0	0	0	0	0	0	0	0	0	0	0	0	0	8715.8	12792	7699.2	25054	15681	18124	0	0	0	0	0	0	-2
J3KTF9;F6WST4;A0A1B0GXE7;F8VXD5;J3QRM9;Q8N138-4;Q9P0S3;Q8N138;Q53FV1	ORMDL3;ORMDL1;ORMDL2	ORM1-like protein 3;ORM1-like protein 1;ORM1-like protein 2		0	0	0	0	0	0	0	0	0	0	0	0	0	0	0	0	0	0	0	0	0	0	0	0	0	0	0	0	0	0	0	0	0	0	0	0	2.1996
A0A1C7CYX9;Q16555;Q16555-2;E5RFU4;H0YBT4;E9PD68;Q14194;Q14194-2	DPYSL2	Dihydropyrimidinase-related protein 2		1719000	637620	523420	397100	1090500	815530	3104800	3767200	1027400	2713200	3678800	3138800	5306700	2346500	1481500	1797400	5176400	3311700	3175000	1253600	941960	734370	1881300	1478300	1124000	1389000	455690	1135200	1566200	1435300	1024900	484870	333440	409320	1178500	783810	225.33
A0A1P0AYU5;Q9BWM7;S4R3N9	SFXN3	Sideroflexin-3		115250	41625	65142	35118	76076	66771	54375	55246	30729	61132	71740	61052	71039	30063	24435	36410	95699	49770	85743	30517	45822	29260	50741	44374	0	0	0	0	0	0	27398	13146	9146.3	11338	38983	25058	17.706
A0A1W2PNR9;Q9Y5U9	IER3IP1	Immediate early response 3-interacting protein 1		0	0	0	0	0	0	0	0	0	0	0	0	0	0	0	0	0	0	54867	17003	15872	9238.5	37230	30959	0	0	0	0	0	0	0	0	0	0	0	0	3.1035
A0A494C0T4;A0A1W2PNW1;H0YJH6;P42226-2;P42226-3;P42226	STAT6	Signal transducer and activator of transcription 6		0	0	0	0	0	0	40386	50013	18488	38416	60396	50488	69400	28232	31619	31014	66586	48921	0	0	0	0	0	0	0	0	0	0	0	0	0	0	0	0	0	0	2.5004
Q3T1A9;A0A1W2PPX1;O95389;O95389-2	WISP3	WNT1-inducible-signaling pathway protein 3		0	0	0	0	0	0	0	0	0	0	0	0	0	0	0	0	0	0	0	0	0	0	0	0	17558	27594	16426	33313	33426	35138	26638	12930	17186	18250	26707	21596	-2
A0A1W2PPX5;A0A1W2PQR6;A0A1W2PQB7;A0A1W2PS43;A0A1W2PRS1;Q14108;A0A1W2PPU6;A0A1W2PRF6;Q14108-2;A0A1W2PSE4;A0A1W2PS70;A0A1W2PNX7;D6RDG0;A0A1W2PQL5	SCARB2	Lysosome membrane protein 2		672000	277850	316630	270760	464350	411310	1798600	2204700	1096600	2269700	2656900	2170800	2424400	1240500	1082600	1337400	2759300	1828700	1336900	520290	588170	488740	946340	788980	813060	1092700	530360	1210900	1492400	1462600	762930	409160	373450	489490	965270	720880	125.47
A0A1W2PQ43;E9PK09;E9PQN2;E9PKI6;E9PK91;Q9NYF8-3;Q9NYF8-2;Q9NYF8;E9PJA7;Q9NYF8-4;H0YF00	BCLAF1	Bcl-2-associated transcription factor 1		0	0	0	0	0	0	79727	100270	39778	88219	94683	86598	245550	122720	84364	107890	245670	166190	109980	33366	36909	27907	67669	51595	17301	20710	8533.5	18732	24943	21241	0	0	0	0	0	0	2.8826
A0A1W2PQQ4				0	0	0	0	0	0	47118	66537	24126	58005	62522	60770	91868	38947	24433	42033	89530	62780	0	0	0	0	0	0	0	0	0	0	0	0	0	0	0	0	0	0	-2
A0A1X7SBR3;A0A1W2PR46;P14136-3;P14136;P14136-2;K7EJU1;A0A1W2PRT3;A0A1X7SCE1;A0A1W2PQU7;A0A1W2PS58;A0A1W2PPA3;K7EPT8;K7EPI4	GFAP	Glial fibrillary acidic protein		0	0	0	0	0	0	0	0	0	0	0	0	0	0	0	0	0	0	0	0	0	0	0	0	0	0	0	0	0	0	0	0	0	0	0	0	-2
A0A1W2PRP4;Q8IXS0	FAM217A	Protein FAM217A		0	0	0	0	0	0	0	0	0	0	0	0	0	0	0	0	0	0	0	0	0	0	0	0	0	0	0	0	0	0	132030	39382	65015	102210	65492	91893	-2
A0A1X7SC65;O14558;K7EP04	HSPB6	Heat shock protein beta-6		163180	123670	66459	29515	157470	119450	1391800	819650	369940	666450	1126400	698550	588400	623880	224130	237000	694090	503830	704660	325920	197160	131470	580230	390810	203100	241360	100250	236840	394750	358810	149360	74839	54664	56625	202970	137520	19.26
A0A286YF22;A0A2C9F2M7;O43175;A0A286YFL2;A0A286YFA2;A0A286YFM8;A0A286YF34;A0A286YER3;A0A286YFC8;A0A286YFB2;A0A286YF78;A0A286YFF3;A0A286YFK5;A0A286YFE1	PHGDH	D-3-phosphoglycerate dehydrogenase		373170	143070	130470	113680	196170	248770	578030	710180	319260	847510	650300	729830	807450	332110	287800	343670	664360	479060	520830	209130	167210	140620	291700	262220	264770	328620	104980	267030	328550	333260	93596	41493	33150	38069	103280	66810	53.195
A0A286YF65;Q9HC29-2;Q9HC29	NOD2	Nucleotide-binding oligomerization domain-containing protein 2		0	0	0	0	0	0	0	0	0	0	0	0	0	0	0	0	0	0	0	0	0	0	0	0	0	0	0	0	0	0	0	0	0	0	0	0	-2
A0A286YFL6;Q5T0S4;A0A286YFE3;A0A2C9F2P4;A0A286YFL8;A0A286YFF7;P50897-2;P50897	PPT1	Palmitoyl-protein thioesterase 1		0	0	0	0	0	0	91146	114810	49079	87573	107350	101540	0	0	0	0	0	0	0	0	0	0	0	0	0	0	0	0	0	0	0	0	0	0	0	0	1.617
A0A2R8Y3X5;A0A2R8YE78;A0A2R8YDM2;C9JMB8;E5KLJ9;O60313-13;O60313;O60313-9;O60313-11;O60313-2;O60313-10;A0A2R8YFD1;A0A2R8Y4Q3;A0A2R8YD53;A0A2R8YGE5;H7C141;A0A2R8Y4G4;A0A2R8YE54	OPA1	Dynamin-like 120 kDa protein, mitochondrial;Dynamin-like 120 kDa protein, form S1		0	0	0	0	0	0	0	0	0	0	0	0	16541	9103.3	5476.1	7536.5	18625	11304	0	0	0	0	0	0	55954	64618	29753	63040	85848	79559	0	0	0	0	0	0	4.8909
A0A2R8Y5T7;A0A2R8Y430;P48637-2;P48637	GSS	Glutathione synthetase		0	0	0	0	0	0	53725	68409	27754	67651	76623	71916	69117	33701	27169	31756	68663	54931	0	0	0	0	0	0	0	0	0	0	0	0	0	0	0	0	0	0	1.1916
A0A2R8Y472;A0A2R8YGH2;A0A2R8Y4K4;A0A2R8YEJ7;A0A2U3TZN6;A0A2U3TZM4;A0A7I2RJN6;A0A2R8YFN5;A0A2U3TZM1;A0A2R8YE77;Q5JS79;A0A2R8YEK3;O14936-3;O14936-4;O14936-6;O14936-2;O14936	CASK	Peripheral plasma membrane protein CASK		0	0	0	0	0	0	59365	68806	30792	67155	66085	67558	0	0	0	0	0	0	0	0	0	0	0	0	0	0	0	0	0	0	0	0	0	0	0	0	1.2932
A0A2R8Y484;Q08722-2;Q08722-3;Q08722-4;Q08722	CD47	Leukocyte surface antigen CD47		114530	47200	43200	36635	108510	63942	109080	131750	58040	147910	223430	132000	139780	67280	67808	74217	203460	104710	186690	82012	82949	57016	125670	90562	64117	79991	37504	76900	134300	95012	0	0	0	0	0	0	5.877
V9GY80;A0A2R8YCK2;A0A2R8YEW1;V9GYA2;A0A2R8Y4D6;A0A2R8Y4H0;A0A2R8YDP2;A0A2R8Y5A0;A0A2R8YF43;A0A2R8YFU2;A0A2R8YD58;E7EU96;Q8NEV1;P68400;A0A2R8YCC9;A0A2R8Y3W6;A0A2R8Y797;A0A2R8YEL7;A0A2R8YF47;A0A2R8YDY7;A0A2R8Y7T1;P12532;P17540;P12532-2	CSNK2A1;CSNK2A3;CKMT1A;CKMT2	Casein kinase II subunit alpha 3;Casein kinase II subunit alpha;Creatine kinase U-type, mitochondrial;Creatine kinase S-type, mitochondrial		0	0	0	0	0	0	80907	95930	33563	62432	113810	98118	100780	47825	27863	36215	93702	62268	119970	41398	32202	24511	78971	55645	0	0	0	0	0	0	0	0	0	0	0	0	3.1041
A0A2R8Y804;A0A2R8Y543;A0A2R8Y5C3;A0A2R8Y750;B4DGU4;A0A2R8YCH5;A0A2R8Y7Z0;A0A2R8Y5A3;P35222;A0A2R8Y5Z1;A0A2R8Y815;A0A2R8Y6G0;C9JTX4;C9J826;C9JK18;C9JKY1	CTNNB1	Catenin beta-1		144750	62730	108340	55180	89124	138270	262990	189420	126320	193760	191860	269660	190830	134810	74299	84529	154990	168860	0	0	0	0	0	0	0	0	0	0	0	0	0	0	0	0	0	0	7.3608
H0YH87;F8W0B5;A0A2R8Y7P6;A0A2R8YDM9;A0A5F9ZHH4;F8VQP2;V9GY86;A0A5F9ZI57;A0A2R8Y7E6;A0A2R8Y5A6;A0A5F9ZHX3;A0A5F9ZHW5;Q99700-2;Q99700-5;Q99700-4;Q99700;S4R3J6;F8WB05;F8WB06	ATXN2	Ataxin-2		0	0	0	0	0	0	0	0	0	0	0	0	0	0	0	0	0	0	0	0	0	0	0	0	0	0	0	0	0	0	0	0	0	0	0	0	1.2262
A0A2R8Y5S7;P35241;P35241-5;A0A2R8Y7M3;P35241-4;P35241-3;P35241-2;E9PNV3;A0A2R8Y5P0;E9PQ82;A0A2R8Y4H6;C9J8U1;F8WAN1;A0A494C1J1;Q69YQ0-2;Q69YQ0	RDX	Radixin		121480	46225	34612	20925	71826	51427	331240	372060	130390	324560	345170	367710	477030	225700	149020	181150	453320	312150	183260	64503	60103	41647	104650	86669	143900	177060	61171	142750	197030	178750	103410	47420	30539	35262	107060	78162	22.469
A0A2R8Y5T0;A0A7P0TA13;A0A7P0T9C4;Q14204;A0A7P0TBJ7;A0A7P0T8N2;A0A7P0T916;A0A7P0T7V5;A0A7P0TAW9;A0A7P0T9R4;A0A2R8Y706;A0A7P0TB75;A0A7P0TAF3;A0A7P0T9K2;A0A2R8Y6H2;A0A7P0T9F1;A0A2R8YFZ7;A0A7P0T8W5;A0A7P0T825;A0A7P0TAM4;A0A7P0TB64;A0A804HHY6;A0A7P0T990;A0A7P0TAV5;A0A2R8YGC7;A0A7P0T942;A0A7P0T934;A0A7P0T9S3;A0A7P0T9Y3;A0A7P0TBC9	DYNC1H1	Cytoplasmic dynein 1 heavy chain 1		288670	122150	123120	83503	197880	150850	828970	984010	315910	742220	1114100	906350	1615100	714780	504180	649430	1523500	1055400	521990	203960	153510	298210	335230	242720	64464	74760	36342	75350	97630	90107	87176	31048	34012	31436	91279	63380	70.932
A0A2R8YDQ9;A0A2R8Y6Y7;Q9P2R7-2;Q9P2R7;A0A0U1RQL1;Q5T9Q8;Q5T9Q5;A0A0U1RRI1;A0A0U1RQU7;A0A2R8Y5P4;A0A0U1RQF8;A0A2R8Y5P6;A0A2R8Y6E6	SUCLA2	Succinyl-CoA ligase [ADP-forming] subunit beta, mitochondrial		0	0	0	0	0	0	168110	212590	97572	198950	263490	218020	0	0	0	0	0	0	714840	262410	250810	216160	515740	382410	65392	87593	43023	86729	123820	109760	93429	48433	43216	45989	108340	80152	9.4167
A0A2R8Y811;P62263;E5RH77	RPS14	40S ribosomal protein S14		442050	172600	127420	115240	277870	206320	961180	1252000	448480	994570	1189700	1096400	833320	368990	307360	322020	762370	535560	903690	324140	282580	237580	570450	430480	483770	641730	183540	461660	724570	615220	753030	354000	240190	300030	808770	582590	80.244
E7ETK0;A0A2R8Y849;A0A2R8YD14;P62847-2;P62847-3;P62847;P62847-4;A0A2R8Y8A0	RPS24	40S ribosomal protein S24		1186000	516860	275020	213860	690540	486590	895890	1040000	357680	727000	1060800	864280	322750	157230	110500	141750	304980	204700	268030	100950	91324	68658	142660	112700	298580	406890	169940	275060	512960	548350	461710	193990	152290	211360	496790	345920	10.93
A0A2R8Y851;P62273;P62273-2;A0A2R8Y6P7;A0A087WTT6	RPS29	40S ribosomal protein S29		899010	342650	139350	144870	547950	378200	396280	502990	132380	261910	464160	412700	1019200	365590	248640	275920	903990	558360	1246600	470140	217780	223120	723240	525480	43189	62370	23612	48807	57497	64896	67129	28313	24065	29237	63524	53528	5.3729
A0A2R8YFR1;D6RF05;A0A2R8YCI2;A0A6Q8PHQ0;A0A6Q8PFG9;A0A6Q8PFN6;B4E1C5;A0A6Q8PHE3;B4DDD8;A0A6Q8PF07;A0A6Q8PFF2;A0A6Q8PHA5;A0A6Q8PF47;E7ETE2;P12081-3;P12081-2;P12081-4;P12081	HARS	Histidine--tRNA ligase, cytoplasmic		0	0	0	0	0	0	0	0	0	0	0	0	0	0	0	0	0	0	0	0	0	0	0	0	26974	37061	9726.7	31447	40198	37284	0	0	0	0	0	0	1.6758
A0A2R8YGD1;A0A2R8YD45;A0A804HJ17;O14773-2;O14773;A0A2R8Y7U1;A0A2R8YDY1;A0A2R8Y7I4	TPP1	Tripeptidyl-peptidase 1		62297	22039	26213	18755	41041	33613	400740	488260	275870	659070	526160	572060	621660	274750	316390	315290	567780	427080	0	0	0	0	0	0	71369	89117	42806	98413	122870	112130	133050	69430	61085	66763	167250	125730	24.403
A0A2R8YDU8				0	0	0	0	0	0	0	0	0	0	0	0	0	0	0	0	0	0	0	0	0	0	0	0	0	0	0	0	0	0	0	0	0	0	0	0	-2
A0A2R8YEM3;E7EQV9;P61313;E7ENU7;E7EX53;A0A2R8Y738;P61313-2	RPL15	Ribosomal protein L15;60S ribosomal protein L15		224690	76671	61024	58574	138010	109150	1079400	1257700	558740	797570	1300400	1195100	1251200	580950	392030	528110	1328800	889000	1147400	409460	290860	231940	726710	563720	330390	411200	153310	226530	471410	392160	530140	274030	182930	253940	698100	466150	40.653
M0R192;A0A2R8YEP4;P30043;A0A2R8Y7Y9;M0QZL1	BLVRB	Flavin reductase (NADPH)		43567	12684	16019	12663	18159	21835	37560	54104	30310	56572	51888	122390	31843	14228	11199	14371	28817	19793	62452	11853	14972	15742	35128	28101	2836.4	5002	1828.8	4126.8	5118.1	4752.2	0	0	0	0	0	0	2.2017
H7C577;H7C562;A0A2R8YF57;O00400	SLC33A1	Acetyl-coenzyme A transporter 1		0	0	0	0	0	0	74890	94022	43954	92157	97406	93623	0	0	0	0	0	0	0	0	0	0	0	0	0	0	0	0	0	0	0	0	0	0	0	0	1.2787
H3BMM5;A0A2R8YF87;Q96AX1;F5H2X5;F5H6Y0	VPS33A	Vacuolar protein sorting-associated protein 33A		0	0	0	0	0	0	0	0	0	0	0	0	41294	17677	21396	27084	42054	46029	0	0	0	0	0	0	30568	57732	19595	41036	65261	52272	103420	53817	46869	51070	104870	83978	1.8938
Q5QPE2;A0A2R8YFH5;Q15437	SEC23B	Protein transport protein Sec23B		0	0	0	0	0	0	0	0	0	0	0	0	51541	24778	19726	36805	54399	71148	0	0	0	0	0	0	0	0	0	0	0	0	0	0	0	0	0	0	-2
E9PNW4;A0A2U3TZL5;P13987;P13987-2;H0YET2	CD59	CD59 glycoprotein		1554900	507000	324560	430530	1253900	827150	1993200	2610100	1343700	2646300	3011700	2905900	2598900	1135500	1058700	1208500	2896700	1817100	4017200	1259800	877280	1102500	2904800	2038700	599840	781050	342370	771780	1089100	908020	1337600	603090	556230	724620	1907600	1242800	26.714
A0A3B3IRI2;P17812;A0A3B3ITH9;A0A3B3ITB8;A0A3B3IRQ8;A0A3B3ITF6;B4E1E0;P17812-2	CTPS1	CTP synthase 1		0	0	0	0	0	0	58842	80262	20169	53494	72866	63546	145390	62632	49602	64538	123990	100400	0	0	0	0	0	0	0	0	0	0	0	0	0	0	0	0	0	0	2.4444
A0A7P0Z4F9;A0A3B3ISU1;A0A3B3IRQ9;A0A7P0Z4K3;P55265-5;P55265-3;P55265-2;P55265;P55265-4;A0A3B3ISX1;A0A3B3ITG9	ADAR	Double-stranded RNA-specific adenosine deaminase		172330	58252	61058	44541	116130	83974	139000	168900	84724	209350	166080	180270	323080	126960	134520	144590	263500	195920	136230	42711	61247	39029	75696	60467	0	0	0	0	0	0	0	0	0	0	0	0	8.8433
A0A3B3IRT8;P43307;C9J3L8;C9J5W0;E9PAL7;C9IZQ1;P43307-2;C9JBX5	SSR1	Translocon-associated protein subunit alpha		255430	88203	103450	75326	181280	127730	605970	768950	446610	699380	875150	725880	938880	466830	438480	488340	992740	680870	488320	179400	235580	138080	340870	243210	411010	585300	257390	572000	772150	656410	726330	368740	312050	388230	936330	660770	213.38
A0A3B3IRV5;Q9NRV9;F5GWX2	HEBP1	Heme-binding protein 1		0	0	0	0	0	0	314590	393680	148630	336480	435510	384230	207340	91047	62544	72063	224440	134270	232780	80968	83351	67515	174540	150270	0	0	0	0	0	0	0	0	0	0	0	0	11.087
E5RG31;A0A3B3IS57;A0A3B3IU45;A0A3B3IT92;P33991	MCM4	DNA replication licensing factor MCM4		0	0	0	0	0	0	73791	102680	39159	81876	96281	118730	204180	94300	81459	86055	165820	150350	0	0	0	0	0	0	0	0	0	0	0	0	0	0	0	0	0	0	1.3847
A0A3B3ISR6				0	0	0	0	0	0	0	0	0	0	0	0	0	0	0	0	0	0	0	0	0	0	0	0	0	0	0	0	0	0	0	0	0	0	0	0	-2
A0A3B3ISS6;Q14956-2;Q14956	GPNMB	Transmembrane glycoprotein NMB		316140	118950	142300	116310	191630	160270	444640	444210	233320	474240	430310	464340	598700	249820	228170	295800	451300	365790	470170	184590	170270	166030	296170	251440	224730	261340	151350	299010	296320	327600	259410	123410	126600	163560	273000	223090	6.4223
A0A3B3ISV3;P02462;P29400;P29400-2	COL4A1;COL4A5	Collagen alpha-1(IV) chain;Arresten;Collagen alpha-5(IV) chain		0	0	0	0	0	0	0	0	0	0	0	0	53847	25765	20719	25018	48143	32118	0	0	0	0	0	0	0	0	0	0	0	0	0	0	0	0	0	0	2.0513
A0A3B3ISV4;Q8N0U8;Q8N0U8-2	VKORC1L1	Vitamin K epoxide reductase complex subunit 1-like protein 1		0	0	0	0	0	0	113040	142500	66899	142770	174770	145960	100670	45235	45927	52709	95770	76830	0	0	0	0	0	0	0	0	0	0	0	0	0	0	0	0	0	0	1.982
E9PG39;A0A3B3ISY9;A0A3B3ISZ0;E9PC15;A0A3B3ITD0;Q53H12;A0A3B3IUC9;A0A3B3ITV0;A0A3B3ITX7;A0A0G2JLD0;A0A3B3IS09;A0A0G2JLG5	AGK	Acylglycerol kinase, mitochondrial		0	0	0	0	0	0	169920	213640	106710	239980	235900	240650	246860	110630	112380	127620	199880	166340	0	0	0	0	0	0	0	0	0	0	0	0	0	0	0	0	0	0	2.4887
A0A3B3IT15;P53621;P53621-2;A0A3B3IS84;A0A3B3ISC6;A0A3B3IU89;A0A3B3ITV3;A0A3B3ISK1;A0A3B3ITI7;A0A3B3IS23;A0A3B3ITX2;A0A3B3IU78	COPA	Coatomer subunit alpha;Xenin;Proxenin		194250	76440	52518	40209	127080	100880	1375700	1688400	543910	1413800	1668400	1977900	1572200	674180	518500	613510	1492300	1252400	1252100	563810	375520	342020	761790	806970	142310	186010	61915	180580	221270	241400	453090	194730	130460	175420	468990	338820	45.247
A0A3B3IT33				0	0	0	0	0	0	0	0	0	0	0	0	0	0	0	0	0	0	0	0	0	0	0	0	0	0	0	0	0	0	0	0	0	0	0	0	-2
A0A3B3ITK7;P36871;P36871-2;P36871-3	PGM1	Phosphoglucomutase-1		0	0	0	0	0	0	184250	235790	63146	155020	258360	199360	187300	78221	68414	71253	185000	129410	299260	104820	66476	62995	221870	146780	78537	108100	72450	129360	146310	143480	125440	49871	49995	65344	141980	98287	6.3761
A0A3B3ITT5;P47914	RPL29	60S ribosomal protein L29		648190	149050	136980	94713	468140	213690	494720	497360	225150	349780	460850	690250	1015800	215180	319860	284320	601480	378310	724020	194020	132170	110200	543140	307810	23133	22131	11978	15244	22927	37523	0	0	0	0	0	0	9.8904
A0A3B3ITW3;P28288;P28288-2;P28288-3	ABCD3	ATP-binding cassette sub-family D member 3		0	0	0	0	0	0	169470	205110	91163	182120	251200	197740	57592	28148	21364	23907	54697	41948	90683	31802	36573	25673	59542	46677	0	0	0	0	0	0	0	0	0	0	0	0	7.8093
E9PN17;A0A3B3ITX4;O75964;A0A3B3IRW3	ATP5L	ATP synthase subunit g, mitochondrial		282230	88458	93435	79290	217860	154040	590140	744700	368160	795200	918450	852010	735470	331160	312100	348310	818070	532350	849700	301420	354150	262680	605850	443140	115080	160670	61708	171320	221030	178390	277920	131960	112000	149360	381600	242330	30.575
A0A3B3ITZ9;Q9Y2W1	THRAP3	Thyroid hormone receptor-associated protein 3		0	0	0	0	0	0	357330	456000	177920	396570	511610	430530	173200	86962	66738	86083	184070	122950	290210	86946	67219	67215	207480	126080	81428	96981	58271	99769	120560	121930	177400	83349	86270	101900	229930	163960	25.711
A0A3B3IU55;Q8WXE9;Q8WXE9-3	STON2	Stonin-2		0	0	0	0	0	0	0	0	0	0	0	0	975370	482970	458420	465210	774450	586290	0	0	0	0	0	0	655030	1151200	515520	1097800	1349200	1274400	0	0	0	0	0	0	1.7083
B1AHD1;A0A3B3IUA2;P55769;A0A3B3IRU2;A0A3B3ISH1	NHP2L1	NHP2-like protein 1;NHP2-like protein 1, N-terminally processed		169550	57333	49163	40668	96218	84669	197620	264730	122810	281240	290310	275470	530490	265940	226650	273690	476920	383780	533650	175520	164050	143900	310040	298310	93145	115660	58086	118360	131150	148720	144420	75476	68179	74038	134790	116890	41.82
A0A3B3IUB5;Q8TCT9-5;Q8TCT9;Q8TCT9-2;A0A075B6F6;A0A0S2Z6F0;A0A3B3IT72;Q8TCT9-4;A0A0C4DGU3	HM13	Minor histocompatibility antigen H13		0	0	0	0	0	0	58756	83544	35089	73301	120640	88888	642160	341080	284950	333350	851010	524170	244750	104960	99820	84981	204430	136320	280230	384740	166020	373540	610390	475500	48431	21597	18676	21245	61142	31501	12.777
A0A3B3IUC3;Q5T848	GPR158	Probable G-protein coupled receptor 158		0	0	0	0	0	0	0	0	0	0	0	0	0	0	0	0	0	0	443330	150370	152730	118580	296590	219500	0	0	0	0	0	0	0	0	0	0	0	0	-2
A0A494BZV2;Q6WCQ1-3;Q6WCQ1;Q6WCQ1-2;J3KSW8;J3KSK7;H0Y2S9	MPRIP	Myosin phosphatase Rho-interacting protein		0	0	0	0	0	0	90496	118780	46821	95990	137280	113890	140910	62659	42886	57626	136720	83614	90149	32136	29557	22133	46497	43667	0	0	0	0	0	0	35934	18886	14934	17717	36973	24124	8.19
A0A494BZW6;Q9H799-5;Q9H799	C5orf42	Uncharacterized protein C5orf42		0	0	0	0	0	0	0	0	0	0	0	0	0	0	0	0	0	0	106600	22673	53717	33734	51043	52247	11270	12015	11194	51974	17127	27650	69805	18861	31374	40589	26502	42870	-2
A0A494C017;C9JJV6;C9JZL8;A0A499FIY8;C9JC07;Q96S97	MYADM	Myeloid-associated differentiation marker		113660	37806	56432	37562	80323	62155	220640	267330	123440	284210	312670	269800	398970	178870	165060	206740	347330	271840	218300	94562	98138	73295	121870	109560	121790	324600	70337	195110	176550	167620	232010	407850	108190	153890	211800	178270	35.737
B4DFG0;H0Y993;A0A494C028;P35659;H0Y8X0;P35659-2;D6RDA2;A0A494C198;D6R9L5	DEK	Protein DEK		0	0	0	0	0	0	209470	271730	107930	221080	280280	279720	801800	429940	276710	365410	768820	533680	0	0	0	0	0	0	59289	84471	29461	59323	88350	81809	110090	49173	45469	47350	109240	91839	9.0376
F2Z2W6;F2Z2Y5;H7BXJ5;A0A494C035;A6NL93;P05114	HMGN1	Non-histone chromosomal protein HMG-14		124820	47384	58983	35861	82417	57898	122590	124230	65762	181090	103910	219400	284970	41595	71122	86828	124170	82046	157620	64226	43552	32987	144300	66846	36938	41564	25179	55610	41934	82615	94129	15119	26839	31707	51858	30421	3.8376
A0A494C0A0;F8W8C3;A0A494C0Y2;A0A494C181;A0A494C1D4;Q96Q11-2;Q96Q11;A0A494C1L4	TRNT1	CCA tRNA nucleotidyltransferase 1, mitochondrial		0	0	0	0	0	0	0	0	0	0	0	0	0	0	0	0	0	0	0	0	0	0	0	0	0	0	0	0	0	0	0	0	0	0	0	0	-2
A0A494C0D1;P53597;H7C233	SUCLG1	Succinyl-CoA ligase [ADP/GDP-forming] subunit alpha, mitochondrial		214070	79762	97264	67651	158240	114030	520160	664910	291840	575000	764910	663120	887450	384730	423320	445470	892840	612580	615970	226340	229940	182400	452590	309310	211460	281750	126190	274970	384480	349500	360480	180850	153670	187540	468950	343860	17.23
A0A494C0W5;Q86WV6	TMEM173	Stimulator of interferon genes protein		0	0	0	0	0	0	0	0	0	0	0	0	0	0	0	0	0	0	0	0	0	0	0	0	0	0	0	0	0	0	0	0	0	0	0	0	1.6177
K7EP07;K7EK42;A0A494C0X0;Q99426-2;Q99426	TBCB	Tubulin-folding cofactor B		0	0	0	0	0	0	0	0	0	0	0	0	0	0	0	0	0	0	0	0	0	0	0	0	13668	19367	7308.9	19600	22318	21661	21639	9220.6	7477.2	9255.8	21452	15103	3.6228
H7C5U3;H7C593;A0A494C105;Q9H3U5-2;Q9H3U5-3;Q9H3U5;Q9H3U5-5;Q9H3U5-6	MFSD1	Major facilitator superfamily domain-containing protein 1		0	0	0	0	0	0	0	0	0	0	0	0	86342	38393	33226	45568	79599	73527	0	0	0	0	0	0	0	0	0	0	0	0	0	0	0	0	0	0	15.311
A0A494C128;O00567;Q5JXT2;H0Y653;H0YDU4	NOP56	Nucleolar protein 56		0	0	0	0	0	0	302360	355380	176170	358160	371370	359890	133630	67977	56581	67628	119150	97297	0	0	0	0	0	0	16173	22783	8686.7	20324	22662	23862	62832	36151	28492	37185	74407	60206	33.155
A0A494C1K3;P78347-2;P78347-4;P78347-3;P78347;A0A494C0Q7	GTF2I	General transcription factor II-I		0	0	0	0	0	0	105010	108380	49313	120110	126170	117680	0	0	0	0	0	0	0	0	0	0	0	0	14723	14569	8477	23387	20331	20620	0	0	0	0	0	0	6.2446
C9JXK0;A0A494C1L1;Q14739	LBR	Lamin-B receptor		0	0	0	0	0	0	75619	20939	9050.1	14397	24842	22045	30775	12025	7363.5	12587	20942	17148	0	0	0	0	0	0	0	0	0	0	0	0	0	0	0	0	0	0	1.2369
A0A494C1M4;Q3SY69;Q3SY69-3;H0YHN9;C9IZ36;Q3SY69-2	ALDH1L2	Mitochondrial 10-formyltetrahydrofolate dehydrogenase		74022	24492	33636	24492	54521	51501	112300	148900	64584	124190	175550	154540	234360	99028	114970	127860	226980	185200	131370	47672	54615	31888	95877	70723	33258	53287	23964	58652	65815	54876	54510	25632	26628	30788	57068	47014	9.7453
A0A494C1N0;P26885;F5H0N4	FKBP2	Peptidyl-prolyl cis-trans isomerase FKBP2;Peptidyl-prolyl cis-trans isomerase		0	0	0	0	0	0	266650	332590	145410	295160	396440	399470	344590	144380	142010	146220	333220	212220	133480	36950	38412	73488	120030	103830	103570	123430	54646	101410	158400	153690	56011	28146	21754	24866	67907	44737	11.843
A0A499FJL1;P48147	PREP	Prolyl endopeptidase		0	0	0	0	0	0	0	0	0	0	0	0	34731	13933	8959.1	10746	36959	23731	0	0	0	0	0	0	0	0	0	0	0	0	0	0	0	0	0	0	8.419
H3BS06;B7ZBA8;A0A590PWR5;A6NI56	CCDC154	Coiled-coil domain-containing protein 154		373520	167840	392190	330680	156390	402940	0	0	0	0	0	0	0	0	0	0	0	0	375040	159530	386820	301200	159610	385190	0	0	0	0	0	0	0	0	0	0	0	0	-2
A0A590UJK4;A0A590UK01;A0A590UJP7;A0A590UK80;Q13247-3;Q13247;Q13247-2	SRSF6	Serine/arginine-rich splicing factor 6		0	0	0	0	0	0	0	0	0	0	0	0	46672	24006	19158	25084	47901	32988	642300	182730	157420	130170	433750	403290	0	0	0	0	0	0	0	0	0	0	0	0	1.9899
A0A590UJS2;Q5JWE9;A0A7I2V5R6;P63092-3;P63092-2;P63092;P63092-4;Q5JWF2-2;Q5JWF2;A0A804HIH4;A0A590UKA4;A0A590UJG5;A0A590UJF0;A0A590UKB4;A0A590UKA9;A0A590UKA1;A0A590UK28;A0A590UJJ0;A0A590UJB0;A0A590UJA5;S4R3V9;B0AZR9;A0A590UJY8;A0A590UJQ2;A0A590UJI6;A0A590UJ58;A0A590UJ22;A0A590UJR6;A0A590UJQ9;A0A590UJB7;A0A0A0MR13;S4R3E3;A0A590UJY2	GNAS	Guanine nucleotide-binding protein G(s) subunit alpha isoforms short;Guanine nucleotide-binding protein G(s) subunit alpha isoforms XLas		0	0	0	0	0	0	207730	260630	112290	235950	276160	251420	88381	43802	32679	39422	85570	61739	163800	57115	61663	43862	111370	76301	0	0	0	0	0	0	0	0	0	0	0	0	3.2623
A0A5F9UP49;Q9BRK5-2;Q9BRK5;A0A5F9UJX7;Q9BRK5-5;Q9BRK5-6	SDF4	45 kDa calcium-binding protein		0	0	0	0	0	0	96215	138590	48322	84517	148750	119500	0	0	0	0	0	0	138360	43823	51401	38583	79955	72873	0	0	0	0	0	0	70541	30030	29771	35834	78548	58468	18.224
A0A5F9UY30;A0A5H1ZRP2;O43493;O43493-5;O43493-3;O43493-7;O43493-6;O43493-4	TGOLN2	Trans-Golgi network integral membrane protein 2		75426	29851	17020	15520	52574	36030	26648	35255	14871	26660	41908	41594	40304	14266	16754	15450	39986	26319	55581	18659	11187	8682	47326	25915	0	0	0	0	0	0	27106	14093	15403	13546	32682	24297	2.6551
C9JBL1;A0A5F9YFS9;Q9Y6A9	SPCS1	Signal peptidase complex subunit 1		0	0	0	0	0	0	214480	310480	159530	273690	345990	290150	205630	105280	93975	107390	267560	165970	227750	72983	62695	73417	164200	123840	50959	56563	40454	100240	74989	88927	0	0	0	0	0	0	11.384
J3QRD1;A0A5F9ZI12;A0A5F9ZHI5;A0A5F9ZGX4;A0A5F9ZHN9;P51648;P51648-2;I3L1M4;A0A5K1VW72;I3L2W1;A0A0D9SGC3;J3QS00;A0A5F9ZHP6;A0A5F9ZHZ9	ALDH3A2	Fatty aldehyde dehydrogenase		0	0	0	0	0	0	187080	238300	119950	235340	332660	264770	124310	61236	67543	61105	180250	101200	149480	51619	53229	36946	115190	81506	0	0	0	0	0	0	40856	21060	17191	25281	55560	38331	6.3732
A0A5F9ZHL1;P24752;A0A5F9ZHJ7;A0A5F9ZHJ0;A0A5F9ZHD4;A0A5F9ZI66;A0A5F9ZHH9;H0YEL7;P24752-2;A0A5F9ZHL7;E9PRQ6	ACAT1	Acetyl-CoA acetyltransferase, mitochondrial		366030	121660	117390	96875	280730	180410	891510	1104300	542500	1045900	1489300	1216500	1096800	497270	455950	510250	1259100	809370	760320	242320	261360	193270	526550	333430	230470	316570	146150	340990	419860	374100	636590	312930	293540	347040	848820	661340	48.697
A0A5F9ZHM4;P07195;A0A3B3IS95;A8MW50;C9J7H8;F5H793	LDHB	L-lactate dehydrogenase B chain;L-lactate dehydrogenase		2072300	785330	603660	435940	1270300	951590	3170300	4091500	1105100	2870800	4341600	3344600	4579000	1939700	1159000	1406400	5099300	2824900	4032100	1582400	1028200	861190	2568600	1852800	909060	1224000	359670	953600	1550600	1292500	1539300	687780	421030	558210	1894900	1223600	109.02
A0A5F9ZHN7;Q9NTJ5;C9JV50;E9PGZ4;Q9NTJ5-2;F8WDN7	SACM1L	Phosphatidylinositide phosphatase SAC1		0	0	0	0	0	0	223430	287030	128690	236670	356360	274800	0	0	0	0	0	0	0	0	0	0	0	0	25798	35271	13159	29512	43459	34220	0	0	0	0	0	0	4.9098
A0A5H1ZRQ2;Q92841-3;A0A1X7SBZ2;Q92841-1;Q92841;Q92841-2;A0A0U1RQJ0	DDX17	Probable ATP-dependent RNA helicase DDX17		0	0	0	0	0	0	384950	480400	217760	425750	526150	449520	960400	430770	421770	522330	880530	647220	47103	14743	9800.6	5045.4	27916	18399	126850	157590	82649	160540	182850	197610	179980	91992	73716	98316	184360	134180	43.732
A0A5J6DSN8;Q9NQW8-2;Q9NQW8	CNGB3	Cyclic nucleotide-gated cation channel beta-3		0	0	0	0	0	0	0	0	0	0	0	0	0	0	0	0	0	0	0	0	0	0	0	0	0	0	0	0	0	0	0	0	0	0	0	0	-2
A0A5K1VW54;A0A5K1VW94;P55263-3;P55263-2;P55263;A0A5F9ZH72;A0A5F9ZH31;A0A5F9ZH83;A0A5F9ZHJ1;P55263-4;A0A5F9ZH76;A0A5F9ZGZ8	ADK	Adenosine kinase		0	0	0	0	0	0	0	0	0	0	0	0	143410	71132	43157	51962	162560	92072	329700	125690	101520	83919	216950	164710	43040	48261	20615	56014	65585	72257	0	0	0	0	0	0	4.7251
A0A5K1VW66;P35240-4;P35240-6;P35240-5;P35240-8;P35240-3;P35240;P35240-2	NF2	Merlin		0	0	0	0	0	0	0	0	0	0	0	0	0	0	0	0	0	0	0	0	0	0	0	0	0	0	0	0	0	0	0	0	0	0	0	0	-2
A0A5K1VW95;P40925;P40925-3;P40925-2;B9A041;C9JF79;C9JRL4;B8ZZ51;C9JLV6	MDH1	Malate dehydrogenase, cytoplasmic;Malate dehydrogenase		814910	330280	226640	192440	539090	396010	1465300	1802200	505630	1367800	1841700	1571000	2018900	794140	499890	638250	2138000	1268400	1039900	436160	288030	229130	691210	516300	369620	491200	160060	423310	611020	554150	526910	225600	161220	197240	670230	429500	51.21
A0A669KAW8;A0A669KBC5;Q8N2C7-2;Q8N2C7-4;Q8N2C7-7;Q8N2C7	UNC80	Protein unc-80 homolog		0	0	0	0	0	0	0	0	0	0	0	0	0	0	0	0	0	0	0	0	0	0	0	0	0	0	0	0	0	0	50092	29087	16028	27407	65702	45700	-2
A0A7P0T8P8;A0A7P0T9L3;A0A804CL36;A0A7P0TAQ3;A0A669KAX4;K4DI93;A0A7P0T954;Q13620-3;Q13620-1;Q13620;A0A7P0TAF9;A0A7P0T9P5;A0A669KBG9;A0A7P0T9D0;A0A7P0T9C8;A0A7P0T9R8;A0A0A0MR50;Q13619-2;Q13619;A0A7P0Z4G9	CUL4B	Cullin-4B		57412	23558	37734	18559	33604	32127	135330	153700	104040	184480	185730	225460	225280	107460	74862	79923	272670	164990	111650	39805	37239	25722	68725	52841	22770	26486	14603	36627	38893	33371	37709	17813	20755	20233	37183	30960	8.6625
C9IYK6;C9JTE9;H7C5E2;A0A669KBH7;A0A669KB27;A0A669KAY5;Q9UHQ4;Q9UHQ4-2;B7Z2L0;H0Y7N8;F8WB99;C9JGJ9	BCAP29	B-cell receptor-associated protein 29		53503	17935	13179	14724	38190	24791	139540	173930	76708	153120	232530	183210	118520	38156	50669	69011	87916	64056	54101	21963	14678	12482	40978	32712	5335.1	9011.3	4439.1	8340.5	11788	8578	7793.4	3449.3	0	5345.4	9616.4	5867.8	6.523
A0A669KB62;A0A669KB05;C9JZR2;H0YC95;O60716-24;O60716-23;O60716-21;O60716-19;O60716-22;O60716-20;O60716-16;O60716-18;O60716-15;O60716-17;O60716-13;O60716-11;O60716-14;O60716-12;O60716-10;O60716-8;O60716-9;O60716-7;O60716-5;O60716-3;O60716-6;O60716-4;O60716-2;O60716;O60716-32;O60716-31;O60716-29;O60716-27;O60716-30;O60716-28;O60716-26;O60716-25;A0A804HJM1;A0A804HIL4;A0A804HK15;E9PKY0	CTNND1	Catenin delta-1		0	0	0	0	0	0	158210	202000	91968	192810	184010	223370	287470	155200	117480	135410	234300	179400	0	0	0	0	0	0	8949.5	12398	9040.4	17441	12837	21056	37635	19847	17209	17189	39658	35150	19.222
A0A7I2V4K2;A0A7I2V529;A0A7I2YQ65;A0A7I2V2L5;A0A7I2YQM2;A0A7I2V452;A0A7P0RGV0;A0A669KB10;A0A669KBG8;Q92538-3;Q92538-2;Q92538;A0A7I2V2L4;A0A7I2V3Y5;A0A7I2V514;A0A7I2V4M6;A0A7I2YQB8;A0A7I2V300;A0A7I2V4E0	GBF1	Golgi-specific brefeldin A-resistance guanine nucleotide exchange factor 1		1372200	407530	622050	512880	695980	716820	23836	28121	11554	20213	30275	29175	37981	22289	22969	18904	38243	32466	0	0	0	0	0	0	0	0	0	0	0	0	0	0	0	0	0	0	3.1918
A0A669KB68;A0A669KB56;A0A669KBA4;A0A669KB53;P42224;A0A669KBI6;P42224-2;J3KPM9;A0A669KB52;A0A669KB75;E7EPD2;A0A669KB17;D2KFR9;E7ENM1;E9PH66;Q67C41;A0A669KBK4	STAT1	Signal transducer and activator of transcription 1-alpha/beta;Signal transducer and activator of transcription		268580	91474	70481	69419	188060	143300	1983700	2545700	964260	1999600	2878000	2385500	2165500	977570	930120	863010	2371000	1481500	763550	281610	247610	202220	492410	375780	423010	523720	185020	498530	665390	617940	534780	240750	186170	237490	633850	454720	89.904
H3BND8;A0A669KBL1;Q93009-3;Q93009;F5H2X1	USP7	Ubiquitin carboxyl-terminal hydrolase;Ubiquitin carboxyl-terminal hydrolase 7		0	0	0	0	0	0	0	0	0	0	0	0	0	0	0	0	0	0	0	0	0	0	0	0	0	0	0	0	0	0	0	0	0	0	0	0	4.6835
A0A6I8PIS1;Q00796	SORD	Sorbitol dehydrogenase		0	0	0	0	0	0	0	0	0	0	0	0	35863	13490	18149	12305	26884	22025	0	0	0	0	0	0	0	0	0	0	0	0	0	0	0	0	0	0	1.5994
A0A6I8PLB8;A0A6I8PL42;A0A6I8PIT3;A0A6I8PIV1;Q9P2J5;A0A6I8PRS0;B4DER1;Q9P2J5-2;A0A6I8PS05;A0A6I8PIP7;A0A6I8PLB3;A0A6I8PTV8;A0A6I8PRU9;Q9P2J5-3	LARS	Leucine--tRNA ligase, cytoplasmic		77822	34766	21033	16767	47725	32190	247140	289580	103940	215880	292610	267310	110840	45522	49822	50971	118760	86336	133610	49073	58548	32479	72737	68147	61603	73977	26412	51639	76616	74076	37156	17224	7651.1	13630	40076	26400	24.416
A0A6I8PIX7;O95425-2;O95425-4;O95425-3;O95425;A0A0J9YWY6	SVIL	Supervillin		0	0	0	0	0	0	159780	193620	75195	169010	222480	191050	34088	15040	9608.4	9706.1	23636	12715	0	0	0	0	0	0	0	0	0	0	0	0	5322.3	3116	3377.8	2776.2	6757.8	5660.7	3.0502
A0A6I8PRU6;A0A6I8PLD9;Q8N6L1;Q8N6L1-2	KRTCAP2	Keratinocyte-associated protein 2		0	0	0	0	0	0	51078	70184	30214	68607	75068	77996	0	0	0	0	0	0	0	0	0	0	0	0	0	0	0	0	0	0	0	0	0	0	0	0	1.5762
A0A6Q8KRG2;Q08379;Q08379-2;A0A087WYC0;A0A1W2PQY5;B7ZC06	GOLGA2	Golgin subfamily A member 2		0	0	0	0	0	0	0	0	0	0	1851.7	0	326910	147470	145390	276260	203690	223980	0	0	0	0	0	0	10034	17412	8039.5	13036	21409	22253	0	0	0	0	0	0	4.4844
A0A6Q8PGB5;A0A6Q8PGR9;A0A6Q8PGE8;A0A6Q8PF33;A0A6Q8PFY2;A0A6Q8PGN5;H3BPK7;P49588;P49588-2;A0A6Q8PF77;A0A6Q8PHP3;A0A6Q8PHP7;A0A6Q8PH44;A0A6Q8PFK3;A0A6Q8PHJ2	AARS	Alanine--tRNA ligase, cytoplasmic		0	0	0	0	0	0	95951	102740	41350	157970	101840	98485	0	0	0	0	0	0	0	0	0	0	0	0	24676	30557	9743.2	20383	27562	26862	32115	14994	7117.9	8127.1	37418	23956	3.2896
A0A6Q8PFC4;A0A6Q8PH89;A0A6Q8PH27;A0A6Q8PG00;A0A6Q8PG04;A0A6Q8PGS4;A0A6Q8PF40;A0A6Q8PFY7;Q92734-4;Q92734-3;Q92734-2;Q92734;C9JJP5;C9JUE0;C9JTY3;A0A6Q8PF51	TFG	Protein TFG		67811	27928	29620	23858	44012	36298	231320	308400	71701	193290	286910	233080	393430	157520	98818	126980	359260	225760	84657	33960	30189	23099	57864	44484	138950	173610	48644	121080	189040	162480	151180	66815	44570	53446	169020	158920	27.229
A0A6Q8PF44;A0A6Q8PGN3;A0A6Q8PHG2;A0A6Q8PH71;A0A6Q8PHA2;Q27J81-2;Q27J81;A0A6Q8PFW4;A0A087X118;A0A6Q8PGC7;A0A6Q8PF29;A0A6Q8PH25;A0A6Q8PHS8;A0A0A0MQU1;A0A6Q8PH63;A0A6Q8PH52;A0A6Q8PGY8;A0A6Q8PFB9;A0A6Q8PGU8;A0A6Q8PFN5;A0A6Q8PH59;A0A6Q8PGX4;A0A6Q8PGK9;A0A6Q8PFJ1;A0A6Q8PG64;A0A6Q8PFY4;Q27J81-3	INF2	Inverted formin-2		0	0	0	0	0	0	18186	20992	8819.1	12727	17548	19923	117460	47790	44605	54651	98832	79948	0	0	0	0	0	0	2746.9	6929.1	0	4427.5	6975	4750.9	0	0	0	0	0	0	6.461
C9JMH2;A0A6Q8PF58;C9J126;P19022-2;P19022;A0A6Q8PHJ8	CDH2	Cadherin-2		0	0	0	0	0	0	23933	30197	14106	30534	20547	30737	35037	13282	14469	16726	21003	20573	45123	13890	20806	12656	21582	21965	8029.4	8552.8	5748.3	12705	8485.8	17130	0	0	0	0	0	0	6.2611
A0A6Q8PFQ8;A0A6Q8PFS4;A0A6Q8PHC0;A0A7I2PK44;A0A6Q8PHJ9;A0A6Q8PG15;A0A6Q8PFM5;A0A6Q8PFE1;O95831-3;O95831;A0A7I2RLJ8;A0A6Q8PFA7;O95831-2;E9PMA0;A0A6Q8PFW2;O95831-5;A0A6Q8PHJ4;O95831-4;A0A6Q8PF87;A0A6Q8PFN1	AIFM1	Apoptosis-inducing factor 1, mitochondrial		44060	13220	15719	11574	25160	21292	336610	416560	211340	428720	471400	457150	443900	220910	198430	229510	471120	335220	100390	33397	59378	35405	55717	64528	23431	27697	17898	32974	35077	44694	0	0	0	0	0	0	14.123
A0A6Q8PFJ0;P02545;P02545-3;P02545-6;P02545-2;A0A804HL68;A0A6Q8PHQ9;P02545-5;P02545-4;Q3BDU5;Q5TCI8;A0A6Q8PF80;A0A6Q8PGH0;A0A6Q8PFM1;A0A6Q8PF59;A0A6Q8PFF5;B5MCA1;REV__Q5VX52;A0A3B3ISJ8;Q96G28;Q96G28-2	LMNA	Prelamin-A/C;Lamin-A/C		10677000	3710800	4139400	3895300	8001900	5742300	16770000	22044000	11756000	22348000	27299000	23170000	23855000	11377000	11005000	13191000	27486000	17341000	27038000	9244600	10920000	9682100	20920000	14181000	8152200	11073000	5971500	12377000	16001000	14585000	11626000	5701600	5812900	7312600	15787000	12166000	323.31
A0A6Q8PGD5;A0A6Q8PH54;A0A6Q8PFQ0;Q9P2F8	SIPA1L2	Signal-induced proliferation-associated 1-like protein 2		0	0	0	0	0	0	0	0	0	0	0	0	59810	15533	25260	27851	23077	35826	216710	51435	62916	61875	107320	64760	0	0	0	0	0	0	0	0	0	0	0	0	-2
A0A6Q8PG63;A0A6Q8PFU3;P43034;I3L495;I3L3N5;A0A6Q8PFT2	PAFAH1B1	Platelet-activating factor acetylhydrolase IB subunit alpha		0	0	0	0	0	0	0	0	0	0	0	0	18518	9717.1	3749.9	6782.7	21866	10569	28114	11390	6269.6	4893.5	17461	10916	0	0	0	0	0	0	0	0	0	0	0	0	9.7769
A0A6Q8PFY6;A0A7I2U302;P08473;C9JDZ3;C9IYX7	MME	Neprilysin		29996	11110	12500	10343	18403	15795	342250	383860	212350	485340	317010	399420	344220	158840	151390	195190	240480	244980	116530	57797	67237	47660	53531	58328	0	0	0	0	0	0	0	0	0	0	0	0	7.5209
A0A6Q8PG88;A0A7I2S2S9;Q9HAV0;H7C5J5;A0A6Q8PFW8;A0A6Q8PFE0;A0A6Q8PFV8;C9JD14	GNB4	Guanine nucleotide-binding protein subunit beta-4		0	0	0	0	0	0	0	0	0	0	0	0	0	0	0	0	0	0	0	0	0	0	0	0	0	0	0	0	0	0	0	0	0	0	0	0	2.4274
A0A6Q8PGI6;A0A6Q8PGA8;P41250-2;P41250;A0A6Q8PGZ8;A0A6Q8PGW4;A0A6Q8PHH9;A0A6Q8PHI7;H7C443;A0A6Q8PFZ6;A0A6Q8PH49;A0A6Q8PF45;A0A6Q8PGZ9;F8WCK4;A0A6Q8PGN7;A0A6Q8PFV5;A0A6Q8PFU7;A0A6Q8PGT3	GARS	Glycine--tRNA ligase		601840	241760	284030	165250	325530	298210	1285700	1546900	467490	1227000	1433400	1367700	1579000	648080	470060	586790	1497900	992490	1633200	671760	916610	515200	956400	870900	474190	594720	212770	551460	648120	656800	567520	261330	220650	223730	662080	397120	38.165
D6REP8;D6RE99;H0YC49;D6RD60;A0A6Q8PGQ8;P49773;D6RC06	HINT1	Histidine triad nucleotide-binding protein 1		256380	95737	70854	50159	159140	116690	207680	268720	57777	182060	271500	232610	535570	198530	151560	155890	481280	335570	74589	29189	50401	28010	37068	41816	47499	75702	30423	61650	81611	102920	0	0	0	0	0	0	8.3734
C9J481;A0A7I2SVS4;P56524-2;P56524	HDAC4	Histone deacetylase 4		0	0	0	0	0	0	0	0	0	0	0	0	588790	231060	325550	292220	547110	419990	707570	166880	52179	160340	466980	351750	52709	75274	65098	103170	108480	138570	163880	68508	88533	101350	163070	144380	-2
A0A7I2V258;H0Y938;H0YAC7;P35606-2;P35606;A0A7I2V3G0;A0A7I2YQF9;D6RBZ7;D6RCL6;D6RBG7;D6RBT6;D6R997	COPB2	Coatomer subunit beta		143080	51343	62093	40012	83214	73368	449280	536470	158890	380270	548200	470740	644410	253370	163300	199830	617850	403800	990520	383090	233430	197730	562520	482330	243130	292100	113230	243490	335870	355910	259480	112190	94884	114700	225530	164820	21.897
A0A7I2YQY1;A0A7I2V262;A0A7I2V5C8;Q99460;A0A7I2V2K8;A0A087WW66;A0A7I2V523;Q99460-2;A0A7I2V4X0;A0A7P0MW50;A0A7I2V479;A0A7I2YQI9;A0A7I2V641;A0A7I2V491;A0A7I2V4A5;C9J9M4;H7BZR6;F8WCE3	PSMD1	26S proteasome non-ATPase regulatory subunit 1		287920	115040	96674	78481	171250	144040	476940	562940	240700	448090	638660	579830	751590	350220	269800	328300	699900	564290	499520	198090	152110	123370	316260	233120	126090	143140	62164	136450	186490	185890	102100	46552	40020	54006	109200	87937	14.748
A0A7I2V630;A0A7I2V410;A0A7I2V4W5;A0A7I2V2B9;A0A7I2V3J6;A0A7I2V4X8;A0A7I2V596;A0A7I2YQG7;O75306-2;O75306;A0A7I2V5E2;A0A7I2V5G4;A0A7I2YQD8;A0A7I2V4G5;A0A7I2V5D5;A0A7I2V517	NDUFS2	NADH dehydrogenase [ubiquinone] iron-sulfur protein 2, mitochondrial		0	0	0	0	0	0	171780	218220	127310	283760	250860	244440	336270	155770	159830	182450	305910	249420	190280	68751	89787	56879	127400	101840	96362	126090	64099	114940	167830	151260	122060	59846	55078	67411	158250	117220	38.88
A0A7I2YQD1;I3L1P5;A0A7I2V2K2;A0A7I2V5A2;A0A7I2V3I8;A0A7I2V3F9;A0A7I2V2D8;A0A7I2V2W5;A0A7I2V2R9;A0A7I2V3J3;A0A7I2V307;A0A7I2V637;A0A7I2V5A3;O14964-2;O14964;A0A7I2V3Z1;A0A7I2V6E0;A0A7I2V5D6;A0A7I2V4X6;A0A7I2V310;A0A7I2YQS8;A0A7I2YQY0;A0A7I2YQP0;A0A7I2V3Q7;A0A7I2V5W6;A0A7I2V5N3;A0A7I2V611;I3L165;A0A7I2V5X2;A0A7I2V4M9;A0A7I2V3C3;I3L1E3	HGS	Hepatocyte growth factor-regulated tyrosine kinase substrate		0	0	0	0	0	0	251410	285760	91290	221100	288980	259260	120960	48459	26768	34524	103200	75300	41256	17115	19107	7678.1	28195	18296	0	0	0	0	0	0	0	0	0	0	0	0	5.907
H7C4K3;A0A7I2V2F9;E7EUI6;P05556;A0A7I2V348;C9JPK5;P05556-2;P05556-5;P05556-4;P05556-3;A0A7I2V5Z8;A0A7I2V5T3;E7EQW5;Q5T3E6;E9PLR6;Q5T3E5;E9PQJ2;H7C4N8;C9JNE0	ITGB1	Integrin beta;Integrin beta-1		2577500	916610	807820	635350	1854400	1268000	3763500	4664600	2240400	4777800	5741500	4714900	6516500	2848300	2553000	3128900	6949300	4378400	3129800	1142400	930580	761140	2300800	1522700	1853900	2531700	1185800	2604800	3737300	2985100	2581700	1202700	1083200	1395300	3387800	2271600	170.01
B3KW56;A0A7I2V2W0;A0A7I2V2H9;A0A7I2V4B4;A0A7I2V3I0;A0A7I2V3S3;P60228;H0YBP5;A0A7I2V4G3;A0A7I2V3I2;A0A7I2V5Z6;H0YBR5;A0A7I2V570;A0A161SXE1;A0A7I2V429;A0A7I2V5P9;E5RGA2;A0A7I2V2Q9;A0A7I2V3W9;E5RHS5;A0A7I2V5K7;H0YAW4	EIF3E	Eukaryotic translation initiation factor 3 subunit E		54389	21130	19198	11364	31639	30266	59097	75276	30121	58006	73910	73188	224230	109540	75848	89877	225670	161080	151370	58941	41335	30417	88740	75290	0	0	0	0	0	0	58901	28328	21772	30073	62699	45441	7.873
F8VZJ2;F8W0W4;A0A7I2V2K5;H0YHX9;A0A7I2V473;Q13765;E9PAV3-2;E9PAV3;F8VNW4	NACA	Nascent polypeptide-associated complex subunit alpha;Nascent polypeptide-associated complex subunit alpha, muscle-specific form		177170	61818	34618	30092	101630	77363	508740	670550	187880	495760	666560	643600	524240	221370	120090	161190	479890	333470	437790	152470	81855	73127	224310	196430	171140	218090	52852	146420	231650	203020	255780	110830	66511	83917	242110	174440	18.422
A0A7I2YQX0;A0A7I2V2M6;A0A7I2V4B1;A0A7I2V5Y6;A0A7I2V4B6;Q5QP40;P43235	CTSK	Cathepsin K		0	0	0	0	0	0	0	0	0	0	0	0	0	0	0	0	0	0	0	0	0	0	0	0	0	0	0	0	0	0	0	0	0	0	0	0	-2
A0A7I2V2P4;F8WEG8;G5E9Q4;A0A7I2V5C2;A0A7I2V3L6;C9JMM3;A0A7I2YQ87;A0A7I2V5H3;O75569-3;O75569-2;O75569	PRKRA	Interferon-inducible double-stranded RNA-dependent protein kinase activator A		0	0	0	0	0	0	0	0	0	0	0	0	0	0	0	0	0	0	0	0	0	0	0	0	0	0	0	0	0	0	0	0	0	0	0	0	1.3589
A0A7I2YQT5;A0A7I2V6E3;A0A7I2V466;A0A7I2V2Q8;P53634	CTSC	Dipeptidyl peptidase 1;Dipeptidyl peptidase 1 exclusion domain chain;Dipeptidyl peptidase 1 heavy chain;Dipeptidyl peptidase 1 light chain		0	0	0	0	0	0	0	0	0	0	0	0	46680	23986	19883	24879	54306	38935	0	0	0	0	0	0	16306	22916	10843	29158	25494	29176	0	0	0	0	0	0	9.4875
A0A7I2V2R3;P51991;A0A7I2V5D8;A0A7I2V402;A0A7I2V4J6;A0A7I2V4G0;P51991-2;H7C1J8	HNRNPA3	Heterogeneous nuclear ribonucleoprotein A3		17558	5120.2	3643.7	3446.3	11443	7210.2	656460	798070	316870	731340	926060	734830	890310	422890	321730	468030	892870	645770	113630	34143	52301	31029	68578	58947	417040	578960	276360	586340	631330	678890	572990	272750	247490	299740	594660	526810	128.75
A0A7I2V2R5;A0A7I2V2X8;P27487;A0A7I2V5R8;A0A7I2V2I2;F8WE17;A0A7I2V3F5;F8WBB6	DPP4	Dipeptidyl peptidase 4;Dipeptidyl peptidase 4 membrane form;Dipeptidyl peptidase 4 soluble form		226580	79818	69460	69912	123530	117340	634150	756790	351000	724210	615210	666780	1162500	581570	514110	634110	912360	793970	901710	345960	328980	266860	449650	437580	294760	379750	164980	419480	374540	429680	313430	144910	129550	163300	300720	239200	41.293
A0A7I2V3N0;A0A7I2V3P3;A0A7I2V2S3;A0A7I2YQV4;A0A7I2V2Y6;O14980;A0A7I2YQX3;A0A7I2V4A3;A0A7I2V3W6;C9JKM9;A0A7I2V2H0;A0A7I2V461;C9J673;A0A7I2V488;A0A7I2V6B9;F8WF71;A0A7I2YQP1;A0A7I2V3J1;A0A7I2V2C5;A0A7P0Z4B7	XPO1	Exportin-1		201520	59590	136880	75729	98716	100690	167050	198490	57466	120710	193930	189980	187060	89301	74099	79831	167180	125780	544700	185180	205710	126360	341160	258450	11586	12966	4010.8	9084.2	13516	10320	289530	96079	146330	203700	166960	199750	9.2405
E7ETK5;A0A7I2YQK5;A0A7I2V2T3;H0Y4R1;P12268;C9K0R9;A0A3B3IRL5;C9J381;P20839-2;P20839-4;P20839;P20839-3;P20839-7;P20839-5;P20839-6	IMPDH2	Inosine-5-monophosphate dehydrogenase 2		253430	83390	61702	49635	126120	99550	378920	472190	122960	279370	396950	341440	214440	92198	61128	74710	182150	126420	612530	229530	172070	120720	300630	278570	65642	76536	27641	62490	73458	76740	121320	56733	36716	47331	103320	81118	51.12
A0A7I2V697;A0A7I2V4T9;A0A7I2V2U2;A0A7I2V5Z3;A0A7I2V588;O43765;K7EMD6	SGTA	Small glutamine-rich tetratricopeptide repeat-containing protein alpha		0	0	0	0	0	0	0	0	0	0	0	0	74108	28015	30232	35903	55591	49289	0	0	0	0	0	0	0	0	0	0	0	0	0	0	0	0	0	0	2.1464
A0A7I2YQD4;A0A7I2V482;A0A7I2V2U6;P13995-2;P13995;B8ZZU9	MTHFD2	Bifunctional methylenetetrahydrofolate dehydrogenase/cyclohydrolase, mitochondrial;NAD-dependent methylenetetrahydrofolate dehydrogenase;Methenyltetrahydrofolate cyclohydrolase		0	0	0	0	0	0	21773	23413	11548	25274	22926	24677	33882	15160	17051	16151	23581	23263	0	0	0	0	0	0	30410	39065	18666	47753	48510	51070	0	0	0	0	0	0	7.0556
A0A7I2V5B1;A0A7I2V2U8;A0A7I2V5D3;Q6IBS0;D6RG15;H0Y858;H7C5I2;Q9NR96-4	TWF2	Twinfilin-2		0	0	0	0	0	0	60170	77495	35582	64654	75522	88989	145140	52382	45740	52541	134820	89553	0	0	0	0	0	0	0	0	0	0	0	0	78603	28585	20935	26568	86114	57413	16.959
A0A7I2V3W3;A0A7I2V2Z6;A0A7I2V4B3;Q13443;F8WC54;A0A7I2YQ97;A0AVL1;A0A7I2V5N8;Q13443-2	ADAM9	Disintegrin and metalloproteinase domain-containing protein 9		0	0	0	0	0	0	41750	51806	24838	46994	58739	57911	24540	11699	9499.6	16088	32716	22477	0	0	0	0	0	0	0	0	0	0	0	0	0	0	0	0	0	0	4.6283
A0A7I2V542;A0A7I2V3D6;A0A7I2V316;A0A7I2YQU9;A0A7I2V4K0;A0A7I2V4H9;Q9NR48-2;Q9NR48	ASH1L	Histone-lysine N-methyltransferase ASH1L		0	0	0	0	0	0	0	0	0	0	0	0	0	0	0	0	0	0	0	0	0	0	0	0	0	0	0	0	0	0	45661	23283	16100	19179	47603	34988	-2
A0A7I2V351;A0A7I2V487;A0A7I2YQE1;P52292;A0A7I2V3Z3	KPNA2	Importin subunit alpha-1		0	0	0	0	0	0	0	0	0	0	0	0	300090	125410	131820	154650	217840	199650	0	0	0	0	0	0	0	0	0	0	0	0	0	0	0	0	0	0	3.717
A0A7I2V362;A0A7I2V590;A0A7I2V4B8;A0A7I2V5I2;A0A7I2V3B4;Q8WVM8;G3V5E2;A0A7I2V5H5;A0A7I2YQR2;A0A7I2V3C9;H0YIZ7;A0A7I2V320;A0A7I2V4U2;A0A7I2V3G4;A0A7I2V4R0;A0A7I2V5Z4;Q8WVM8-2;Q8WVM8-3;A0A7I2V534;A0A7I2V448;B7Z5N7;A0A7I2V2U5;G3V2M8;J3KNG4;A0A7I2V5R9;A0A7I2V321;H0YJY1;A0A7I2YQQ1;G3V3K9;G3V4I1;A0A7I2V4B9;G3V363;H0YJS6;A0A7I2V414;A0A7I2V3Y3;G3V5F3;A0A7I2V5L2	SCFD1	Sec1 family domain-containing protein 1		0	0	0	0	0	0	111390	138910	66335	127280	176170	160290	193040	89844	82863	87447	183840	137300	0	0	0	0	0	0	0	0	0	0	0	0	0	0	0	0	0	0	14.179
A0A7I2V370;P21964-2;P21964;E7EMS6;E7EUU8;A0A7I2V3G7;H7BZ45;F8WBW9	COMT	Catechol O-methyltransferase		225510	84678	91163	76316	152720	121230	653720	854720	409640	846610	1072600	884270	702280	322430	296940	365310	776340	498810	483560	176360	184280	145670	421130	261860	39600	39841	24538	52528	53259	56245	17480	7739.5	6597	11035	19123	13236	51.471
B4DEH8;G3V4T2;Q92843-2;A0A7I2V383;Q86U42-2;Q86U42;H0YJH9;A6NDY0-2;A6NDY0;A6NDY0-4	PABPN1	Polyadenylate-binding protein 2		0	0	0	0	0	0	0	0	0	0	0	0	267860	121930	100670	114980	271720	179230	0	0	0	0	0	0	21135	32014	13133	29346	30655	33874	51055	18776	14749	18129	29695	49313	4.2459
A0A7I2V389;E9PLK3;A0A7I2V3W8;P55786;E9PPZ2;A6NEC2;P55786-2;A0A7I2V604;A6NEC2-2;E9PP11	NPEPPS;NPEPPSL1	Puromycin-sensitive aminopeptidase;Puromycin-sensitive aminopeptidase-like protein		0	0	0	0	0	0	383830	445250	121410	369800	459970	390510	52640	19732	15859	18031	42302	30438	0	0	0	0	0	0	33192	41100	13926	44140	46196	48073	62829	28699	23403	33651	63183	49859	6.293
A0A7I2V3A1;A0A7I2V4L6;A0A7I2V3V7;O15498-2;O15498;H7C3K7	YKT6	Synaptobrevin homolog YKT6		0	0	0	0	0	0	0	0	0	0	0	0	0	0	0	0	0	0	0	0	0	0	0	0	0	0	0	0	0	0	57375	25556	21502	26177	46790	43495	2.502
A0A7I2V3E1;P09874;A0A7I2V5E9;A0A7I2V625	PARP1	Poly [ADP-ribose] polymerase 1		0	0	0	0	0	0	56998	76930	24655	50029	80719	56361	140980	69555	48689	64719	148850	108270	248220	107470	102220	61363	147800	107250	0	0	0	0	0	0	0	0	0	0	0	0	4.1706
A0A7I2V3E2;A0A7I2YQD9;Q9UN86-2;Q9UN86;D6R9A4;D6RGJ4;A0A7I2V547;A0A7I2V2R0;A0A7I2V382;A0A7I2V3Z6;D6RBR0;D6RBW8;D6RAC7;D6RB17;A0A7I2YQS2;A0A7I2V647;A0A7I2V3P9	G3BP2	Ras GTPase-activating protein-binding protein 2		117080	37954	25395	25040	63010	44067	239160	315390	116120	252040	335250	296050	320390	153500	117340	144870	307320	229090	197580	69479	59699	40390	119360	92579	88329	105490	46616	87719	125090	115030	42607	20102	19300	22542	52226	38230	4.9257
A0A7I2V3U0;A0A7I2V586;A0A7I2V5T4;A0A7I2V3F1;A2A274;Q99798;A0A7I2V5A1;A0A7I2V614;A0A7I2V538;A0A7I2V4I8;A0A7I2V5W7;A0A7I2V3C8;A0A7I2V6A6;A0A7I2V3U7	ACO2	Aconitate hydratase, mitochondrial		71115	21287	31127	19484	42952	38626	513320	634770	312250	634470	711130	656190	1281400	647840	555710	619490	1207100	877110	956780	333270	361030	276990	669390	510770	122270	152200	72947	177390	191910	185970	51866	25355	24179	26803	54734	49007	33.913
A0A7I2V428;C9JLB1;A0A7I2V3F3;P19338;H7BY16;A0A7I2V699;A0A7I2V5M5;A0A7I2V2U7;A0A7I2V349;A0A7I2V506;A0A7I2V2S8	NCL	Nucleolin		4075100	1258900	1095700	842920	2361700	1603000	7030100	8875000	3866600	8765600	9031400	8541200	9829000	4953900	3760700	4787100	9089900	6531100	5779500	1763400	1405800	1269600	3464700	2335100	3660300	4874600	2032900	4311800	5685200	5320800	4086900	2355100	1697300	2412200	4933000	3765300	315.99
A0A7I2V3R6;A0A7I2V653;A0A7I2YQI7;A0A7I2V5R7;A0A7I2V4E5;A0A7I2V3Q3;Q9Y4W2-3;Q9Y4W2-2;Q9Y4W2	LAS1L	Ribosomal biogenesis protein LAS1L		0	0	0	0	0	0	0	0	0	0	0	0	0	0	0	0	0	0	0	0	0	0	0	0	0	0	0	0	0	0	0	0	0	0	0	0	1.1972
F8W6I7;A0A7I2V3R8;P09651-2;P09651;A0A7I2V3W0;P09651-3;A0A7I2V2L6;A0A7I2YQX9;F8VZ49;A0A2R8Y4L2;Q32P51;F8VTQ5;H0YH80;F8W646;A0A7I2YQY2;A0A7I2V661;A0A7I2V5U9;A0A7I2V3K5;A0A7I2V2R4;A0A7I2V453;A0A7I2V334;A0A7I2YQ85;A0A7I2V3U8;A0A7I2V2F1;A0A7I2V5N7;A0A7I2V4P7;A0A7I2V2X1;A0A7I2V5P1;A0A7I2V666;A0A7I2V2Q7;A0A7I2V520;A0A7I2V459;A0A7I2V4F8;A0A7I2V2M7;A0A7I2V360;A0A7I2V497;A0A7I2V2Z4;A0A7I2V4M0;A0A7I2YQV3;A0…	HNRNPA1;HNRNPA1L2	Heterogeneous nuclear ribonucleoprotein A1;Heterogeneous nuclear ribonucleoprotein A1, N-terminally processed;Heterogeneous nuclear ribonucleoprotein A1-like 2		1409600	473850	295300	261120	763780	593260	3350700	4487400	1883300	3410700	4223700	4108100	5084200	2786800	1852900	2476700	4579100	3422700	2214800	632020	382660	397660	1256100	928010	1872200	2623400	1093400	2317000	3017300	2811500	2825600	1528100	1114800	1588200	3043600	2444600	323.31
A0A7I2YQL2;A0A7I2V3T6;P20290-2;P20290;D6RDG3;H0Y9Y1;A0A7I2V5Y3;E9PL10;Q96K17-3;Q96K17	BTF3	Transcription factor BTF3		0	0	0	0	0	0	259730	318230	50770	137780	268560	218760	564970	209320	95850	125640	464060	294890	609780	186580	80059	77176	290460	224780	25487	38117	14808	35630	40584	51127	82164	28052	14997	17081	76698	43919	9.3922
A0A7I2YQU2;A0A7I2V3U3;A0A7I2YQF8;Q13347;A0A7I2V5V8;A0A7I2YQT9;A0A7I2YQC8;A0A7I2V685;A0A7I2V640;A0A7P0MRT9;A0A7I2V2M3;A0A7I2V3N2;A0A7I2V607;A0A7I2V613;A0A7I2YQI2;A0A7I2V4C2;Q5TFK1;A0A7I2YQI6;A0A7I2V3K6;A0A7I2V4S8;A0A7I2YQP9;A0A7I2YQX4;A0A7I2V3T4;A0A7I2V5E4;A0A7I2YQN1;A0A7I2V391;A0A7I2V415	EIF3I	Eukaryotic translation initiation factor 3 subunit I		252770	87199	53401	55128	160920	116040	292410	362320	95976	236510	388960	294550	634090	288240	177640	210630	626240	404120	14548	3916.9	1892.9	3561.8	9398.9	6093.9	92158	114200	50552	112360	139820	134880	162070	72820	52762	66498	176860	134250	22.552
B7Z8J4;A0A7I2V4Y5;A0A7I2V3U5;A0A7I2V3X4;A0A7I2V539;P30419;K7EN82;K7EN42;A0A7I2V3M5;P30419-2	NMT1	Glycylpeptide N-tetradecanoyltransferase 1		34300	16692	9041.9	7007.2	25849	16618	110820	141700	52873	101870	132040	131320	163660	79071	69098	69916	136260	104090	0	0	0	0	0	0	0	0	0	0	0	0	0	0	0	0	0	0	4.6779
A0A7I2V4E2				0	0	0	0	0	0	0	0	0	0	0	0	0	0	0	0	0	0	0	0	0	0	0	0	6820.2	0	6410.9	6445.4	3969.6	2299.9	0	0	0	0	0	0	-2
F8W1I6;A0A7I2V4H4;Q13561;Q13561-3;Q13561-2;F8VW18;A0A7I2V390;A8K8J9;A0A7I2V4Y9;H0YI98;F8W0U6;A0A7I2V2Z2;H0YHL1;F8VRV7	DCTN2	Dynactin subunit 2		0	0	0	0	0	0	366620	470030	171510	436090	490630	437870	392260	173590	129960	133130	355610	240950	66991	24719	23375	17966	40770	36180	0	0	0	0	0	0	65056	26438	21617	26391	67878	48433	8.7536
A0A7I2V4J2;A0A7I2V5Y7;A0A7I2V535;Q15233;Q15233-2;A0A7I2V4K9;A0A7P0MRW0;A0A7I2V4N2;A0A7I2V464;H7C367;C9JYS8;C9IZL7;C9J4X2;A0A7I2YQK8;A0A7I2V447;C9JJ13	NONO	Non-POU domain-containing octamer-binding protein		1164100	373830	317480	289540	646290	654010	2534800	3111000	1216100	2605900	3047700	2680600	3676700	1855700	1385500	1729200	3322500	2763800	2810800	994900	832450	715550	1557700	1315300	672420	919520	418200	914350	1109900	1159800	1756300	894390	723700	968000	1817600	1490500	49.815
A0A7I2V4K5;X6R5C5;X6R8A1;P10619-2;P10619;A0A7I2V4D1;A0A7I2YQT8;A0A7I2V3B2;Q5JZH0;A0A7I2V4R8;U3KQ41;A0A7I2V3M2;A0A7I2V4Q9;U3KQU6;A0A7I2V2E2;A0A7I2V504;U3KQF1	CTSA	Carboxypeptidase;Lysosomal protective protein;Lysosomal protective protein 32 kDa chain;Lysosomal protective protein 20 kDa chain		508100	212190	145480	136390	337660	242280	736420	916840	374960	864280	1021900	877740	781930	374860	315570	414770	828470	598000	546400	216700	132870	149560	373440	254820	298610	396480	148610	402200	512660	425530	335380	163190	152760	175860	412260	294830	41.609
A0A7I2V4L7;B1ANR0;Q13310-2;Q13310;Q13310-3;A0A7I2V5W9;H0Y5F5;A0A7I2V598;H0YCC8;H0YEQ8;B1ANR1;H0YEU6;A0A7I2V4V6;A0A087WZM1;A0A6I8PS38;A0A6I8PLA1	PABPC4	Polyadenylate-binding protein;Polyadenylate-binding protein 4		159740	62253	47534	42319	85792	74950	128560	155730	59802	107330	148890	144820	251650	126410	68460	98985	229510	164500	238400	86513	87604	56654	135300	146000	0	0	0	0	0	0	199150	97584	79262	88687	195700	163720	7.207
A0A7I2V584;G3V4F7;A0A7P0PJI2;G3V480;A0A7I2V5K0;P61011-2;P61011	SRP54	Signal recognition particle 54 kDa protein		0	0	0	0	0	0	151100	181930	78487	143130	194550	173710	111780	54591	35813	50025	106700	77272	109250	52113	37127	25405	61401	56141	0	0	0	0	0	0	0	0	0	0	0	0	1.6694
A0A7I2V599;P10809;A0A7I2V2X6;A0A7I2YQK6;A0A7I2V5M1;A0A7I2V5K3;A0A7I2YQ71;A0A7I2V369;E7EXB4;E7ESH4;P10809-2;C9JL25;C9JL19;C9JCQ4;C9J0S9	HSPD1	60 kDa heat shock protein, mitochondrial		4189700	1446400	1601700	1239400	2879200	2184300	6163800	7384100	3282900	6660200	8596600	7048300	7341700	3643300	3205100	3744300	8678000	5359700	8017300	2825700	2763000	2363900	5541000	4079900	2160300	2858700	1344500	3019100	3994100	3499600	2807900	1496800	1275400	1599300	3833500	2693100	261.59
A0A7I2YQN9;A0A7I2V5M7;Q13283;A0A7I2V651;A0A7I2YQU8;A0A7P0P2U7;A0A7I2V4D8;A0A7I2YQM1;A0A7I2YQH0;A0A7I2V2V1;A0A7I2V494;A0A7I2V565;A0A7I2YQF2;E5RIF8;A0A7I2V5H1;E5RH42;E5RJU8;A0A7I2V548;A0A7I2V2S5;Q13283-2	G3BP1	Ras GTPase-activating protein-binding protein 1		0	0	0	0	0	0	191270	216570	96263	216420	231530	242830	355370	149190	116090	134870	306990	228110	0	0	0	0	0	0	72606	92194	35046	85893	96776	137500	220100	97594	84311	98614	209590	181690	23.955
A0A7I2V5S2;P06748;A0A7I2YQC0;P06748-3;P06748-2;E5RI98;A0A7I2V433;A0A7I2V2X9;A0A7I2V3U2;A0A7I2V5J8;A0A7I2V4G8;A0A7I2V3G5;A0A7I2V579;E5RGW4	NPM1	Nucleophosmin		5169300	1297100	954810	954700	3082700	1667500	8759600	9366000	4642500	9658100	11226000	9861600	13361000	5925500	5037000	5504600	10350000	8152500	8344300	1986400	1336000	1483700	5025300	2665700	3583300	4046100	2006600	4684700	5915400	5458900	4177800	2121700	1736000	2081100	4057300	3464700	261.64
A0A7I2V5X6;Q9H7Z7;A0A7I2YQ70;A6NHH0;A0A7I2V308;X6RJ95;A0A7I2V5T7	PTGES2	Prostaglandin E synthase 2;Prostaglandin E synthase 2 truncated form		0	0	0	0	0	0	114170	147860	61358	117010	164490	134700	156630	64862	62668	80877	156250	109760	103400	38169	33702	29941	69225	50991	0	0	0	0	0	0	0	0	0	0	0	0	3.7849
A0A7I2V620;E9PH64;Q9Y6M9;A0A7I2YQN0;A0A3B3IT57;E7EWZ0;E9PF49	NDUFB9	NADH dehydrogenase [ubiquinone] 1 beta subcomplex subunit 9		70256	25221	26811	17244	46500	37125	0	0	0	0	0	0	0	0	0	0	0	0	57571	21489	21131	15456	35551	30654	0	0	0	0	0	0	0	0	0	0	0	0	8.7885
A0A7I2V649;H0YAR2;P11940-2;P11940;E7EQV3;A0A7I2V4N4;A0A7I2YQ90;A0A7I2YQ88;A0A7I2YQE4;A0A087WTT1;E7ERJ7;H0YBN4;Q9H361;H0YAP2;E5RGH3;E5RJB9;E5RH24;H0YB86;A0A6Q8JFT6;Q4VXU2;E5RHG7;A0A6Q8JFV4;Q4VXU2-2;H0YC10;E5RGC4;E5RFD8;H0YAS7;A0A7I2V3J9;H0YAS6;H0YB75;Q5JQF8;Q96DU9-2;Q96DU9	PABPC1	Polyadenylate-binding protein 1;Polyadenylate-binding protein		645770	238840	180320	144100	378770	293980	1521200	1925900	626070	1388300	1884900	1742600	2801500	1287400	861010	1057200	2577100	1776200	1600300	529530	534590	400370	898420	719810	532880	717440	232480	521540	791420	728110	1086500	510230	380360	455590	1130600	869570	86.105
A0A7I2V668;E9PHZ5;P07858;A0A7P0NGZ6;A0A7I2V440;A0A7I2YQK9;E9PQM1;E9PR21;E9PSG5;A0A7I2V4Z9;R4GMQ5;E9PKQ7;E9PNL5;E9PLY3;A0A7I2V367;A0A7I2V4S6;E9PCB3;A0A7I2V302;A0A7I2V2J1;E9PS78	CTSB	Cathepsin B;Cathepsin B light chain;Cathepsin B heavy chain		1744400	570720	389110	386260	1499400	901070	3377400	4344800	1818900	4617500	5388800	4175800	4580100	1979800	1860300	2343500	5356500	3303900	4149300	1452500	1121800	1091100	3386100	2154800	1812600	2394200	1044400	2875300	3588100	3107700	3400900	1566600	1496800	1996300	4855000	3181900	118.01
E7EX73;E9PGM1;E7EUU4;A0A7I2Y1C3;Q04637-5;Q04637-4;Q04637-3;Q04637;Q04637-8;Q04637-9;Q04637-6;Q04637-7;C9JF13;C9J6B6;C9K073;C9J2Z7;H7C044;A0A6Q8PFB2;H7C0V6;A0A0A0MSA7;A0A804HJV5;A0A0U1RQK7;O43432-4;O43432;O43432-3;F8WCF2;C9JHW9;B1AN91;B1AN92;O43432-2	EIF4G1	Eukaryotic translation initiation factor 4 gamma 1		605100	207430	161850	124510	371280	278450	1253100	1601300	497750	1154800	1570100	1449700	2158900	912380	604270	712830	1993100	1319900	1307100	493310	300450	241860	742510	583140	247370	355500	99900	256930	380450	358160	291540	132970	107280	131360	291820	219270	83.146
A0A7I2YQ74;E7EUC7;Q16851-2;Q16851;A0A087WYS1;C9JNZ1;A0A7I2V676;C9JVG3;C9JQU9;A0A7I2V4T0;C9JTZ5;C9JUW1;A0A7I2V2Q3;C9JWG0	UGP2	UTP--glucose-1-phosphate uridylyltransferase		69435	26957	24438	20621	53123	37163	454960	557460	164240	475280	727740	549680	934990	370420	284820	318580	1023500	606010	461530	157370	155680	116860	301350	222690	79904	98369	29466	66616	138980	100970	30078	11343	8377.1	11813	41724	23449	28.057
A0A7I2YQ78;Q5SRQ6;P67870;Q5SRQ3;N0E472;A0A0G2JM12;A0A7I2V500;N0E644;A0A0G2JM58;A0A7I2YQQ2	CSNK2B;CSNK2B-LY6G5B-1181;CSNK2B-LY6G5B--991;CSNK2B-LY6G5B-562	Casein kinase II subunit beta		0	0	0	0	0	0	46367	59833	22150	45844	61741	53359	179580	79273	68865	82317	161490	121190	0	0	0	0	0	0	60775	74108	29419	76561	81533	82222	116140	58685	43106	52918	125370	96074	27.042
J3QR09;J3KTE4;A0A7I2YQG2;P84098;A0A7I2V4U6;A0A7I2V2L0;A0A7I2V512;A0A7I2V638	RPL19	Ribosomal protein L19;60S ribosomal protein L19		50250	20785	15817	14644	30870	26256	882050	1101500	441680	862640	1144200	1057000	933760	437520	266280	343020	866530	581620	1924800	702650	522410	409860	1149400	907030	388440	463470	238570	450580	500370	560080	639660	288300	244390	329300	639340	499010	43.489
A0A7I2YQQ3;Q92820;A0A7I2V5P2;A0A7I2V5X9	GGH	Gamma-glutamyl hydrolase		51633	25767	16646	13793	43872	28328	126950	154990	58179	154620	191290	155220	222460	109220	83453	111390	268420	165260	0	0	0	0	0	0	0	0	0	0	0	0	94006	52507	38475	57169	142420	98550	7.6297
A0A7I2YQT2;Q5JRX3;Q5JRX3-2;A0A0A0MRX9;A0A7I2V397;A0A7I2V5C6;Q5JRX3-3;A0A7I2V5H2;A0A7I2YQX5;A0A7I2V3X0;A0A7I2V3B6;H0Y4F7;A0A7I2V5R2;A0A7I2V4N3;B1APQ0;A0A7I2V449;B4DEU0;A0A7I2V5K2	PITRM1	Presequence protease, mitochondrial		205070	82926	73678	55606	127150	105230	396090	488430	233480	496190	591310	523390	842410	374460	386520	446910	802870	599770	112750	41139	41902	32214	95165	55476	107700	128660	70941	161240	166700	162830	79471	35750	31382	46999	108490	71916	47.147
A0A7N4I394;O75400-2;O75400-3;O75400;H7C2N3;H0YG38;F5H578	PRPF40A	Pre-mRNA-processing factor 40 homolog A		0	0	0	0	0	0	128440	164880	75365	156440	179310	166370	0	0	0	0	0	0	70817	26885	18621	18891	45159	30543	0	0	0	0	0	0	0	0	0	0	0	0	1.9808
H7C5F2;H7C5H3;G5E9W7;A0A7P0MKV3;P82650-2;P82650;C9J5D8	MRPS22	28S ribosomal protein S22, mitochondrial		0	0	0	0	0	0	93313	116750	43517	111720	131280	110590	78438	31102	33377	38458	57744	54313	0	0	0	0	0	0	0	0	0	0	0	0	0	0	0	0	0	0	2.6619
A0A7P0MQR8;H3BPE1;H3BQK9;Q9UPN3-5;Q9UPN3;A0A669KB06;H0Y390;A0A590UJG2;Q9UPN3-4;Q9UPN3-3;Q9UPN3-2	MACF1	Microtubule-actin cross-linking factor 1, isoforms 1/2/3/5		0	0	0	0	0	0	417710	0	14375	36634	25863	32037	0	0	0	0	0	0	0	0	0	0	0	0	394890	0	15606	27179	24439	27180	0	0	0	0	0	0	1.5506
A0A7P0T7D6;A0A7P0T855;O14879	IFIT3	Interferon-induced protein with tetratricopeptide repeats 3		0	0	0	0	0	0	0	0	0	0	0	0	0	0	0	0	0	0	0	0	0	0	0	0	0	3473.6	0	2634.8	3834.5	2353.5	2127	1609.8	0	1666.6	4233.6	1854.3	-2
A0A7P0TAC8;A0A7P0TAS0;A0A7P0TB73;A0A7P0T7V2;A0A7P0Z4F5;A0A7P0TAC0;A0A7P0T8S7;A0A7P0T9W6;A0A7P0Z4D0;A0A7P0T9J0;A0A7P0Z4F1;A0A7P0TAU8;Q9Y6K5	OAS3	2-5-oligoadenylate synthase 3		0	0	0	0	0	0	0	0	0	0	0	0	0	0	0	0	0	0	0	0	0	0	0	0	0	0	0	0	0	0	0	0	0	0	0	0	-2
A0A7P0T9L0;A0A7P0T8G1;A0A7P0T937;A0A7P0T840;A0A7P0TAE9;P27824;P27824-2;A0A7P0Z4D6;A0A7P0TB65;A0A7P0Z484;A0A7P0TAR9;D6RGY2;P27824-3;A0A7P0Z4H2;A0A7P0T8N1;A0A7P0TAN9;D6RAU8;D6RFL1;D6RAQ8;D6RD16	CANX	Calnexin		2713600	883590	798280	764410	1916400	1330300	3957300	5005000	2094500	4794700	5965900	4453100	6454800	3212200	2690400	3413000	7241400	4663300	6547800	2234500	2413800	1943400	4649300	3159800	2351600	2993200	1479300	3157200	4242200	3667600	3148100	1594500	1492900	1844500	4261700	3026600	186.7
A0A7P0T8U3;A0A7P0T871;Q9H845;A0A7P0T9N9;A0A7P0TB58;Q9H9W4;A0A7P0T7Z1;H0Y8Z9;A0A7P0TB68;A0A7P0Z450;D6RCD8	ACAD9	Acyl-CoA dehydrogenase family member 9, mitochondrial		111360	48894	40025	30783	87401	62118	174600	210470	86255	185540	268500	204690	56377	26137	21768	27829	84446	43788	134930	49902	47106	33883	103160	73481	0	0	0	0	0	0	28988	9769	13587	16595	19861	19934	4.2192
A0A7P0T8E9;A0A7P0TAM9;A0A7P0T995;H0YG44;A0A7P0Z4J2;H7BZB4;A0A7P0Z4H1;A0A7P0T883;A0A7P0Z475;A0A7P0T8V8;Q4AC94-2;Q4AC94-4;Q4AC94-1;Q4AC94-3;Q4AC94	C2CD3	C2 domain-containing protein 3		0	0	0	0	0	0	0	0	0	0	0	0	0	0	0	0	0	0	0	0	0	0	0	0	0	0	0	0	0	0	31577	15362	17876	19811	28044	24626	-2
A0A7P0T8C6;C9J6P4;Q7Z2W4-3;Q7Z2W4-2;Q7Z2W4	ZC3HAV1	Zinc finger CCCH-type antiviral protein 1		0	0	0	0	0	0	34390	40268	16126	33000	50048	42232	0	0	0	0	0	0	0	0	0	0	0	0	0	0	0	0	0	0	0	0	0	0	0	0	2.7687
A0A7P0Z4A5;A0A7P0T8D4;A0A7P0T8S8;A0A7P0T8Z2;A0A7P0T8C7;Q9Y5X1;A0A7P0T8Z7;A0A7P0TBI9;A0A7P0Z4A2;A0A7P0T8M2;A0A087WVE4;A0A087WZW2;A0A7P0T8L2	SNX9	Sorting nexin-9		209940	82175	129510	74732	122300	111380	928760	1170100	436890	920200	1252800	1089100	836070	359370	255720	307380	806260	547430	794430	302400	311990	200270	495580	390930	176410	218180	93651	230190	275410	274020	166680	70923	62288	77944	194440	132290	29.178
A0A7P0T8S5;A0A7P0TA41				0	0	0	0	0	0	0	0	0	0	0	0	0	0	0	0	0	0	0	0	0	0	0	0	19204	26113	10108	23248	33876	25750	32159	20141	14694	17297	36452	27145	-2
A0A7P0T931;A0A7P0T9I9;P43490;A0A7P0T862;A0A7P0TAS5;A0A7P0T973;A0A7P0T8L3;A0A7P0T895;A0A0C4DFS8;A0A7P0T8D2;A0A7P0Z466;A0A7P0TA73;A0A7P0T941;A0A7P0TBB7;B7Z8W6;A0A7P0TAI8;A0A7P0T8R4;A0A7P0T8Z3;A0A7P0TB17;A0A7P0T9F0;A0A7P0Z4N0;A0A7P0Z437	NAMPT	Nicotinamide phosphoribosyltransferase		92763	32695	35853	24169	58792	48584	715630	898810	463970	1437000	1022200	990050	263910	119520	104610	130070	308160	201530	295440	122270	117190	88748	199230	157700	126430	137890	92581	163420	222220	183030	70665	33266	29867	39186	76455	59261	36.889
A0A7P0T965;A0A7P0TAK7;F5GY55;A0A7P0Z4B9;Q16531;A0A7P0TB30;A0A7P0T870;A0A7P0Z3Z5;F5GWI0;F5H2L3;A0A7P0Z4L2	DDB1	DNA damage-binding protein 1		36066	13187	13499	10124	19389	18829	59486	62861	27690	52292	74188	69741	252870	114380	96676	110380	242150	182190	294070	91911	80785	70285	170170	130430	27497	27380	21511	27015	40577	37446	46359	30072	16663	22248	43193	38501	9.4979
A0A7P0T989;Q9UBR2;A0A7P0T8I6;A0A7P0T9U1;A0A7P0T926;A0A7P0TAT6;A0A7P0TAD4;A0A7P0Z4R9;A0A7P0TBB5;A0A7P0TB41;A0A7P0TA25;A0A7P0TBM7;A0A7P0T900;A0A7P0T8X2;A0A7P0Z469;A0A7P0T9G9;A0A7P0Z4L7;A0A7P0T9U4	CTSZ	Cathepsin Z		517080	179730	165820	152640	352580	263430	515610	642350	279060	648470	782280	603510	1322100	598330	524230	655380	1541000	948340	251630	90502	76094	65084	172730	127070	403330	545300	240540	546960	764410	647350	555820	269600	237910	305780	746830	485690	79.112
A0A7P0T9I3;Q5VZF2-3;Q5VZF2-2;Q5VZF2;Q5JSC0	MBNL2	Muscleblind-like protein 2		0	0	0	0	0	0	0	0	0	0	0	0	0	0	0	0	0	0	0	0	0	0	0	0	0	0	0	0	0	0	0	0	0	0	0	0	1.5143
A0A7P0TB26;A0A7P0TA35;P07237;A0A7P0T8C0;A0A7P0TA71;H7BZ94;I3L3P5;A0A7P0TA97;A0A7P0T8X1;I3L4M2;A0A7P0T9K9;A0A7P0T9U6;A0A7P0T8J3;H0Y3Z3;I3L0S0;A0A7P0T9D6;I3L514;A0A7P0Z4J0;A0A7P0Z4S2;B3KTQ9;A0A7P0TAX9;I3NI03;A0A7P0TBP8;A0A7P0Z476;I3L3U6;A0A7P0T9S9;A0A7P0Z4F8;I3L1Y5;A0A7P0TBA3;A0A7P0Z4B2;A0A7P0T940;A0A7P0T9E3;H0Y4J5;Q13087-2;Q13087	P4HB	Protein disulfide-isomerase		7060100	2376600	1505800	1504000	5164300	3151400	9386800	12292000	4891100	9406300	15688000	11717000	15425000	7123000	4846000	6140400	18072000	10262000	12748000	4616900	3358100	2978600	9373200	6007700	5901400	8036400	3143400	6504400	12168000	9631100	9115700	4810300	3086400	4160400	13048000	8372200	323.31
A0A7P0TBB1;A0A7P0TA76;O95573;A0A7P0T8L6;A0A7P0TB52;A0A7P0T905;A0A7P0TBL9;H7BYZ7;C9JC11;F5GWH2	ACSL3	Long-chain-fatty-acid--CoA ligase 3		0	0	0	0	0	0	188320	202350	100200	178800	216090	215650	84013	38554	43779	52801	98359	64709	80866	25332	29086	23660	52408	45857	0	0	0	0	0	0	0	0	0	0	0	0	9.6601
A0A7P0TA85;P35613-2;P35613;P35613-4;A0A087WUV8;P35613-3;A0A7P0TB04;I3L192;A0A7P0T8A7;R4GMX5;R4GN83;A0A2R8YDZ0	BSG	Basigin		353050	126490	118730	106230	224340	173270	883710	1140600	477380	1142500	1218000	1040100	1290900	568210	503710	590650	1243700	901580	947470	339960	334340	302440	594850	494450	265180	355910	165540	437960	439520	416610	196290	104110	90057	111200	170400	150400	77.19
A0A7P0TAG0;P50281;A0A7P0TAV6;P51511	MMP14	Matrix metalloproteinase-14		94798	38863	29327	31931	47195	41379	306660	350250	196060	426860	312720	352400	983120	436320	442860	528620	788350	657150	625250	243120	251340	228160	400270	374270	171000	209220	130620	261820	200530	327560	373910	180860	187720	245640	344610	323270	38.281
H0YDD4;A0A7P0TBK2;A0A7P0TAG1;A0A7P0TAX2;A0A7P0TBE2;P10515;A0A7P0TA47;E9PEJ4;A0A7P0Z4G4;A0A7P0T997;A0A7P0Z423;A0A7P0T9N8;A0A7P0Z459	DLAT	Acetyltransferase component of pyruvate dehydrogenase complex;Dihydrolipoyllysine-residue acetyltransferase component of pyruvate dehydrogenase complex, mitochondrial		0	0	0	0	0	0	226250	263970	143540	300690	329650	309680	346870	186600	144000	181760	331530	261350	114890	44646	47833	31530	83507	61442	16882	25109	10886	31324	33119	34389	0	0	0	0	0	0	9.738
A0A7P0TAL9;A0A7P0Z4M0;A0A7P0TBA9;P19525;P19525-2	EIF2AK2	Interferon-induced, double-stranded RNA-activated protein kinase		0	0	0	0	0	0	0	0	0	0	0	0	65342	24929	19228	24218	58422	44291	0	0	0	0	0	0	0	0	0	0	0	0	0	0	0	0	0	0	10.255
F5GZS6;A0A7P0Z4A0;A0A7P0TAN7;J3KPF3;A0A7P0Z4P5;P08195-2;P08195-3;P08195;P08195-4;F5GZI0;F5H056;A0A7P0TBF8;A0A7P0T9F7;H0YH36;A0A7P0T8F1;A0A7P0T8U7;A0A7P0TAS6;A0A7P0TAT7;F5H0E2;H0YFS2	SLC3A2	4F2 cell-surface antigen heavy chain		167110	59353	70915	56240	99965	90838	419980	536650	295470	630190	581550	590470	686890	335690	372060	416770	656920	512770	596970	223210	273340	226300	365800	322610	301010	421160	270060	662760	626630	523560	230520	104510	135820	242270	317950	218610	39.073
A0A7P0TBF3;H0Y4Z7;A0A7P0TAR1;P43155-3;P43155-2;P43155;A0A7P0TAQ4;A0A7P0T9R9;A0A7P0T9E7;B7ZBP5;A6PVN3	CRAT	Carnitine O-acetyltransferase		0	0	0	0	0	0	187030	233960	110340	242410	290390	277290	84280	31530	35487	35390	91154	55870	0	0	0	0	0	0	0	0	0	0	0	0	73032	38967	33606	39518	87336	61067	4.8479
H0YIV0;A0A7P0TAT8;P14625;A0A7P0T917;A0A7P0TAE1;A0A7P0T823;A0A087WT78;A0A7P0TAY2;A0A7P0TBC2;Q58FF3;A0A7P0T8R3;A0A7P0T885;A0A7P0Z405;F8W026	HSP90B1	Endoplasmin		5582900	1955000	1524500	1397400	3784600	2692500	11583000	15311000	5971000	13077000	17663000	13718000	14614000	7330800	4938800	6582900	16178000	9961700	11675000	4337200	3266200	2957100	8078900	5435100	5917600	8199400	3248300	7370900	11178000	9303400	7151800	3680800	2621300	3560500	9465800	6264500	323.31
A0A7P0TBF0;Q92973-2;Q92973;A0A7P0T944;A0A7P0T9C0;A0A7P0Z4D3;Q92973-3;O14787-2;O14787;K7ENW1;K7ESC1;E7EW37;S4R398;A0A075B780;K7ESG1	TNPO1;TNPO2	Transportin-1;Transportin-2		170960	70071	56342	42524	119260	87466	311010	430440	115530	273010	352200	324690	456430	307310	155450	198320	378600	290110	493520	169040	117600	98101	289020	214090	77629	103600	38981	81362	127690	124980	124490	46926	46034	51528	132650	96699	5.0403
A0A7P0Z4R7;A0A7P0Z491;Q8IZT6	ASPM	Abnormal spindle-like microcephaly-associated protein		63100	19967	48274	25998	39920	30159	367650	531480	333840	1651400	422360	760350	0	0	0	0	0	0	0	0	0	0	0	0	0	0	0	0	0	0	0	0	0	0	0	0	-2
A0A7P0Z497;P23284;A0A7P0TB45;A0A7P0T7U3	PPIB	Peptidyl-prolyl cis-trans isomerase B		2214000	773540	595330	487260	1538000	1067600	5717300	7405800	2240200	4539100	8958900	6122000	8582900	4455700	2376500	3304300	9612700	5646000	6092800	2290000	1360300	1322800	4136800	2702100	2245700	3170400	1045500	2415300	4416000	3418600	4285700	2333400	1434100	1812400	5553300	3580500	90.864
E7EX90;A0A7P0Z4C3;A0A804CDA6;Q14203-5;Q14203-2;Q14203-3;Q14203-4;Q14203-6;Q14203;E7EWF7	DCTN1	Dynactin subunit 1		0	0	0	0	0	0	66639	81513	18114	53589	84520	77173	173210	72635	53329	60067	176820	105720	0	0	0	0	0	0	0	0	0	0	0	0	101200	48488	35045	37610	104820	73689	8.7247
A0A7P0Z4D9				0	0	0	0	0	0	0	0	0	0	0	0	0	0	0	0	0	0	0	0	0	0	0	0	0	0	0	0	0	0	0	0	0	0	0	0	-2
A0A804HIG4;A0A804HL40;A0A804HK30;A0A804HLG8;A0A804HIN4;A0A804HKI2;P42704;A0A804HIQ7;A0A804HHY9;A0A804HI40;A0A804HJZ1;A0A804HI14;A0A804HKR3;A0A804HKJ0;A0A804HJH8;A0A804HJI0;A0A804HK02;C9JCA9;B8ZZ38;A0A804HIV5;A0A0C4DG06;A0A804HKX6;A0A804HKK7;A0A804HJA1;A0A804HKR5;A0A804HKX0;A0A804HLK8	LRPPRC	Leucine-rich PPR motif-containing protein, mitochondrial		333060	108060	118770	105190	187310	156790	1050500	1355000	688340	1303200	1375100	1446700	1555500	720340	690940	797990	1333400	1102800	706350	233170	243250	181560	389930	368270	3970400	5498000	3040000	5655100	5945800	6231100	8430700	5612900	8352700	8253800	7219000	9185700	94.59
A0A804HKJ4;K7EID2;A0A804HKU4;A0A804HKK4;A0A804HIG6;A0A804HJQ1;A0A804HLB7;A0A804HKX7;A0A804HJL6;Q9BT22-2;Q9BT22	ALG1	Chitobiosyldiphosphodolichol beta-mannosyltransferase		0	0	0	0	0	0	0	0	0	0	0	0	148540	81211	60403	74489	176230	112050	0	0	0	0	0	0	0	0	0	0	0	0	0	0	0	0	0	0	1.447
A0A804HIY6;Q5M9N0	CCDC158	Coiled-coil domain-containing protein 158		0	0	0	0	0	0	157220	193350	53804	177120	197950	134260	0	0	0	0	0	0	0	0	0	0	0	0	0	0	0	0	0	0	0	0	0	0	0	0	1.768
A0A804HJ06;P01112-2;P01112	HRAS	GTPase HRas;GTPase HRas, N-terminally processed		0	0	0	0	0	0	0	0	0	0	0	0	57965	18153	22461	26483	47845	38156	0	0	0	0	0	0	0	0	0	0	0	0	0	0	0	0	0	0	2.0247
R4GMY1;A0A804HJA4;J3KN16;Q5VYK3	KIAA0368;ECM29	Proteasome-associated protein ECM29 homolog		0	0	0	0	0	0	0	0	0	0	0	0	0	0	0	0	0	0	47952	17031	17876	11904	26274	27776	0	0	0	0	0	0	0	0	0	0	0	0	2.0157
A0A804HK65;E7EPL9;P51659;A0A2R8YD50;A0A804HKU2;P51659-3;P51659-2;E7ER27;A0A2R8Y7L2;E7ET17;A0A804HIR1;A0A2R8YDT8;A0A2R8YF45;A0A804HIG8;A0A804HLJ0;A0A2R8YEG2;A0A804HKT2;A0A2R8Y7W2;A0A804HK88;A0A2R8YF39;A0A804HKB5	HSD17B4	Peroxisomal multifunctional enzyme type 2;(3R)-hydroxyacyl-CoA dehydrogenase;Enoyl-CoA hydratase 2		791530	254000	310280	240740	546160	413080	1698200	2142400	910780	2123400	2469700	2167500	1788300	809880	736880	880630	1822500	1241900	1342400	490350	472370	375160	966350	667580	445370	526040	263870	585500	697780	701990	355870	176600	153090	202930	432780	301400	150.2
A0A804HKE7;E7EVA0;P27816-6;P27816;P27816-2;P27816-5;P27816-4;H7C4C5;B5MEG9;H0Y2V1;F8W9U4;H7C456;A0A0J9YVV8;A0A0J9YW37;P27816-7	MAP4	Microtubule-associated protein;Microtubule-associated protein 4		1915700	714940	388250	377370	1296100	852560	3060800	3843900	1070300	2118200	3973600	3225900	3714900	1613200	1008500	1113500	3800800	2240900	2227800	842640	491090	429740	1441900	956670	543090	734940	207620	505240	824120	718510	740640	330310	215340	257270	864700	571520	92.139
H0Y9H2;E7EV99;E7ENY0;A0A804HL01;P35611-2;P35611-6;P35611-4;P35611;P35611-3;H0YFD8;A0A0A0MSR2;P35611-5	ADD1	Alpha-adducin		0	0	0	0	0	0	172730	240150	96748	234650	217220	208770	105000	42515	43816	50787	57549	62990	0	0	0	0	0	0	8926.6	9370	6878.2	10761	14281	12664	0	0	0	0	0	0	5.3491
A0AVT1-4;A0AVT1-3;A0AVT1	UBA6	Ubiquitin-like modifier-activating enzyme 6		0	0	0	0	0	0	0	0	0	0	0	0	0	0	0	0	0	0	0	0	0	0	0	0	0	0	0	0	0	0	18686	18794	82917	89581	82992	25041	-2
M0R026;A1L0T0;M0QZX5	ILVBL	Acetolactate synthase-like protein		47001	17843	14313	11718	35593	30360	63019	64516	33773	81135	76583	92109	29906	10691	13610	12896	26292	21259	0	0	0	0	0	0	17129	18418	11308	22114	26837	24143	35869	12673	16887	23142	29166	26667	8.7721
A2A2D0;P16949;P16949-2;E5RIR6;E7EVN3;Q9H169-3;Q9H169;Q9H169-4;Q9H169-2	STMN1	Stathmin		382260	72286	41291	31248	213950	100770	89773	103220	48153	100470	110330	131420	45910	17439	21425	25463	29871	27243	0	0	0	0	0	0	142630	194330	54559	154940	176090	248680	190560	64546	61746	66172	145830	109390	7.45
A2A341;Q9BX26	SYCP2	Synaptonemal complex protein 2		0	0	0	0	0	0	0	0	0	0	0	0	0	0	0	0	0	0	0	0	0	0	0	0	0	0	0	0	0	0	0	0	0	0	0	0	-2
E7EM53;A2A3E8;A2A3E6;A2A3E7;A2A3D8;Q96QU1-2;Q96QU1	PCDH15	Protocadherin-15		0	0	0	0	0	0	0	0	0	0	0	0	0	0	0	0	0	0	0	0	0	0	0	0	0	0	0	0	0	0	0	0	0	0	0	0	-2
A5A3E0;P0CG38;P0CG39;A0A0G2JRD4;Q495V5;A0A0D9SFE8;A0A0G2JQ08;A0A087WXQ7;A6NC16;D7UEQ8;A0A0G2JQB7;A0A0C4DH93;A0A087X187;A0A087X092;A0A087X067;A0A087WTB9;A0A0A6YYL3;A0A0G2JMU2;Q6S8J3-3;A0JP26-2;Q6S8J3-2;Q6S8J7-2;Q6S5H5-2;Q6S8J7;Q6S5H5;A6NI47;B2RU33;H3BUK9;A0JP26-3;Q6S545;A0JP26	POTEF;POTEI;POTEJ	POTE ankyrin domain family member F;POTE ankyrin domain family member I;POTE ankyrin domain family member J		0	0	0	0	0	0	67367	71673	18537	75333	73697	73556	0	0	0	0	0	0	0	0	0	0	0	0	0	0	0	0	0	0	0	0	0	0	0	0	1.4484
D6R9B7;A6H900;Q5T1B0	AXDND1;C1orf125	Axonemal dynein light chain domain-containing protein 1		0	0	0	0	0	0	0	0	0	0	0	0	0	0	0	0	0	0	0	0	0	0	0	0	0	0	0	0	0	0	0	0	0	0	0	0	-2
A6NC48	BST1			0	0	0	0	0	0	0	0	0	0	0	0	0	0	0	0	0	0	0	0	0	0	0	0	21564	31815	11382	98348	22937	41428	0	0	0	0	0	0	-2
A6NCI8	C2orf78	Uncharacterized protein C2orf78		0	0	0	0	0	0	0	0	0	0	0	0	0	0	0	0	0	0	0	0	0	0	0	0	0	0	0	0	0	0	0	0	0	0	0	0	-2
A6ND36	FAM83G	Protein FAM83G		1140200	236840	266730	253950	370170	304410	519160	663300	439800	1351300	608110	831080	352770	134750	159740	198590	190860	201930	0	0	0	0	0	0	113920	153510	103890	355510	213680	235190	243930	96538	143770	180890	182280	211380	1.5768
H7C0F7;E9PBT5;F5GXA4;A6NGW2;Q7RTU9	STRC;STRCP1	Putative stereocilin-like protein;Stereocilin		0	0	0	0	0	0	0	0	0	0	0	0	0	0	0	0	0	0	0	0	0	0	0	0	0	0	0	0	0	0	148510	79637	72527	83413	161290	120790	-2
A6NJA2;P54578-2;P54578-3;P54578;J3QQT6;J3KS55	USP14	Ubiquitin carboxyl-terminal hydrolase;Ubiquitin carboxyl-terminal hydrolase 14		42140	10597	18049	14807	24066	20269	78770	100020	36589	85415	90777	93698	225200	106000	66359	88371	231070	156340	115440	50447	29758	27250	64734	50499	19411	23061	8423.1	21689	29107	29614	30089	8754.7	14896	16164	26412	23436	17.142
E9PJK1;E9PRJ8;H0YDL9;H0YDJ9;E9PIF1;A6NMH8;P60033;E9PM31;H0YEE2	CD81	Tetraspanin;CD81 antigen		61088	20956	26176	17321	49281	40783	162130	212190	93532	212440	337070	239690	194450	85192	72005	92301	276580	158660	203420	74513	84723	60882	168020	109030	106610	146080	61320	180960	249420	181740	145850	66220	73760	75643	228560	148530	37.078
A6NNK5;Q12888;Q12888-3;Q12888-2;H7C3N7;C9JXV0	TP53BP1	Tumor suppressor p53-binding protein 1		0	0	0	0	0	0	108640	127560	63041	115350	151000	147840	0	0	0	0	0	0	0	0	0	0	0	0	0	0	0	0	0	0	0	0	0	0	0	0	4.1738
A6NP24;Q08257;Q08257-2;Q08257-3;C9JH92	CRYZ	Quinone oxidoreductase		0	0	0	0	0	0	35232	54328	25815	47017	63426	65837	0	0	0	0	0	0	103070	30848	32496	25374	65453	43595	0	0	0	0	0	0	0	0	0	0	0	0	3.103
A6QRH1;E2PU09;O15031	PLXNB2	Plexin-B2		0	0	0	0	0	0	0	0	0	0	0	0	0	0	0	0	0	0	0	0	0	0	0	0	0	0	0	0	0	0	0	0	0	0	0	0	1.5785
H0Y8D1;A6XGL3;CON__P07477;E7EQ64;P07477	PRSS1	Trypsin-1;Alpha-trypsin chain 1;Alpha-trypsin chain 2	+	41423	23300	58645	20371	26736	29601	93547	91632	55755	96756	96960	82201	0	0	0	0	0	0	76735	43295	116370	35942	44404	47318	0	0	0	0	0	0	0	0	0	0	0	0	1.4444
A6XND0;P17936;P17936-2;C9JMX4;H0Y485;H0Y5K2;B3KWK7	IGFBP3	Insulin-like growth factor-binding protein 3		7077.7	0	2072.3	1632.3	2828.2	2642.5	87820	126430	37396	97662	94306	121020	0	0	0	0	0	0	114030	52589	42853	27315	63533	57759	22650	26285	16942	35350	40648	40990	0	0	0	0	0	0	6.6098
A8MQB8;G3V0J0;Q06787-8;Q06787-6;Q06787-2;Q06787-4;Q06787-5;Q06787-9;Q06787-7;Q06787-3;Q06787;A0A087WXI3;R9WNI0;Q06787-11;Q06787-10;P51116;A0A087WWR6;A0A087WY29;Q8IXW7	FMR1;FXR2	Fragile X mental retardation protein 1;Fragile X mental retardation syndrome-related protein 2		0	0	0	0	0	0	49262	57690	33691	69645	65820	71797	0	0	0	0	0	0	0	0	0	0	0	0	0	0	0	0	0	0	0	0	0	0	0	0	5.079
A8MT72;Q2NKQ5;Q16799-3;Q16799-2;Q16799	RTN1	Reticulon;Reticulon-1		129290	60547	56364	47689	98892	77964	203520	290290	96780	239590	341230	217750	272910	151200	115020	130400	330980	210870	511170	191270	183460	138720	349470	268440	187430	256420	115130	303650	381410	292580	184290	98645	81839	114210	242550	169480	2.7924
A8MUA9;A8MU27;P61956-2;P61956;P55854;P55854-2;Q6EEV6	SUMO3;SUMO2;SUMO4	Small ubiquitin-related modifier 2;Small ubiquitin-related modifier 3;Small ubiquitin-related modifier 4		0	0	0	0	0	0	213070	249350	104380	130170	267430	250790	277420	89557	74721	97103	224530	144630	340700	138240	94346	75143	261100	155770	73835	97186	41584	94108	102850	123420	74099	23002	20587	21917	54664	33822	5.319
A8MU58;Q13155-2;Q13155	AIMP2	Aminoacyl tRNA synthase complex-interacting multifunctional protein 2		0	0	0	0	0	0	82702	87775	64258	73946	97009	118430	199240	110330	147240	111740	146540	119600	0	0	0	0	0	0	61001	81816	46301	84982	105230	114940	0	0	0	0	0	0	3.5826
P62308;A8MWD9;Q49AN9;F5H013;C9JVQ0	SNRPG;SNRPGP15	Small nuclear ribonucleoprotein G;Putative small nuclear ribonucleoprotein G-like protein 15		363240	123630	126320	85346	238770	117160	76737	96242	28313	87375	102890	74914	0	0	0	0	0	0	0	0	0	0	0	0	0	0	0	0	0	0	0	0	0	0	0	0	3.5428
A8MYV2;Q9NQ29-2;Q9NQ29-3;Q9NQ29;B8ZZ10;B8ZZ12	LUC7L	Putative RNA-binding protein Luc7-like 1		0	0	0	0	0	0	28425	31886	19661	32712	40512	46712	41039	15411	17246	23605	35455	28987	641300	227100	186350	144840	390920	281660	0	0	0	0	0	0	95710	50321	47950	59841	87793	78866	2.8
A8MZH8;P53801;B4DPZ0;A8MXQ1	PTTG1IP	Pituitary tumor-transforming gene 1 protein-interacting protein		81124	22797	23480	21023	53533	32050	279410	340450	147280	319890	424670	313120	329610	155600	146020	175530	370740	230980	393460	166350	146830	142160	276030	189390	106450	131020	66891	112420	172570	167120	0	0	0	0	0	0	11.568
M0R088;E9PCT1;A9Z1X7;Q8IYB3-2;Q8IYB3;M0R1E7;M0QXG5	SRRM1	Serine/arginine repetitive matrix protein 1		0	0	0	0	0	0	47246	50448	26136	44985	55183	51507	0	0	0	0	0	0	0	0	0	0	0	0	0	0	0	0	0	0	0	0	0	0	0	0	4.0617
B0QY89;Q9Y262;Q9Y262-2;B0QY90;C9JHP4;C9K0Q7;H7C3A0	EIF3L	Eukaryotic translation initiation factor 3 subunit L		41823	15963	11143	6771	22977	20644	364950	461450	134470	295880	463980	362970	593440	282370	185580	237660	566120	386190	794160	327180	297180	189670	426750	364890	75221	103210	31649	75070	106810	107960	274800	144520	135820	112450	322400	216340	11.04
B0QYK0;Q01844-6;Q01844-3;Q01844;Q01844-5;A0A0D9SFL3;C9JGE3;Q01844-2;H7BY36;Q01844-4	EWSR1	RNA-binding protein EWS		200190	74224	56886	43168	122620	97159	269600	335600	122950	300390	327860	313020	487550	234900	178000	233270	441980	347980	239900	87488	54414	41963	143700	106410	45264	64027	19237	48307	61302	51343	347350	169600	142350	192470	332230	254520	22.076
B0QYV9;B0QYV8;Q9NP61-2;Q9NP61	ARFGAP3	ADP-ribosylation factor GTPase-activating protein 3		0	0	0	0	0	0	0	0	0	0	0	0	94834	41530	31660	35751	93729	70365	0	0	0	0	0	0	0	0	0	0	0	0	0	0	0	0	0	0	1.2139
B0YIW6;P48444;P48444-2;Q6P1Q5;E9PK34	ARCN1	Coatomer subunit delta		67933	34029	25423	16876	41021	34089	547980	646800	195700	491910	638520	563520	655170	288040	180780	213610	608800	406200	827770	272640	131850	116170	442160	344540	219260	272120	81471	202030	286500	334750	354010	165120	107720	134730	365540	253230	25.741
B1AH87;P30536	TSPO	Translocator protein		120370	41643	43746	33675	86432	61883	523660	653490	304750	600860	1128400	704960	727320	405560	268360	363570	1008100	597410	0	0	0	0	0	0	157530	219130	104100	234070	377530	294410	256020	141110	100160	148820	389330	250040	8.2621
B1AK88;P47756-2;B1AK87;P47756;B1AK85;A0A6I8PRV6;A0A6I8PIN8	CAPZB	F-actin-capping protein subunit beta		541760	187060	166190	132550	345860	274940	1626200	2019700	691060	1570900	2244400	1871800	2630300	1122200	739070	912130	2873700	1727700	619740	237080	162070	142740	407230	285990	409210	525900	186890	419680	648380	565100	545280	233990	165680	203990	691380	449700	55.106
B1ALA9;P60891;P60891-2;A0A2R8Y7H4;P11908;P11908-2;A0A6Q8PGP2;A0A6Q8PHI4;A0A0B4J207;P21108;A0A6Q8PEU0;A0A6Q8PG82;A0A6Q8PG13;A0A6Q8PGX9;A0A0A0MRQ9;A0A6Q8PHK9;B1ALA7;H7C540;A0A6Q8PG31;A0A6Q8PFD7;A0A6Q8PFD1;A6NMS2;D3YTJ7	PRPS1;PRPS2	Ribose-phosphate pyrophosphokinase 1;Ribose-phosphate pyrophosphokinase 2		0	0	0	0	0	0	529910	697200	503590	653010	584060	1098300	693780	286000	211990	254410	571210	440310	338910	132670	100180	86691	196180	180870	47211	60945	17529	45229	62620	60179	102670	42435	38781	58339	98840	85162	22.027
B1AMN7;Q9P2B4	CTTNBP2NL	CTTNBP2 N-terminal-like protein		0	0	0	0	0	0	0	0	0	0	0	0	0	0	0	0	0	0	194930	75181	266300	90309	120090	110790	34186	45583	23511	88531	55152	64901	59631	22524	24651	37402	42602	40211	-2
B1AQM6;Q5SY80-3;Q5SY80-2;Q5SY80	C1orf101	Uncharacterized protein C1orf101		50838	9765.9	22995	19831	29222	20108	0	0	0	0	0	0	0	0	0	0	0	0	0	0	0	0	0	0	0	0	0	0	0	0	0	0	0	0	0	0	-2
G3V4W0;B4DY08;B2R5W2;G3V4C1;P07910-2;G3V2Q1;P07910;P07910-4;G3V576;G3V555;G3V575;G3V2D6;P07910-3;G3V5V7;G3V5X6;G3V3K6;G3V251;B4DSU6;A0A0G2JPF8;A0A0G2JNQ3;P0DMR1;O60812;B7ZW38;B2RXH8;G3V4M8;G3V2H6;E5RG71;B3KT61;Q86SE5;Q86SE5-3	HNRNPC	Heterogeneous nuclear ribonucleoproteins C1/C2		1629900	557350	507840	429770	977990	783390	2874000	3937500	1602000	3415700	3813800	3514700	2467100	1179100	948370	1160400	2201100	1621100	3924400	1223000	972880	1046000	2440600	1801100	1287400	1670700	742800	1746100	1846300	1893000	2032200	1033400	867110	1137400	2207000	1731100	113.37
H3BRD5;B2RTY4-5;B2RTY4-2;B2RTY4;B2RTY4-4;REV__Q8WZ79-2;REV__Q8WZ79;H3BMM1;H3BV44;B2RTY4-3	MYO9A	Unconventional myosin-IXa		0	0	0	0	0	0	0	0	0	0	0	0	297640	137130	119920	125760	280430	200590	364190	123960	87657	69441	226760	155600	63875	10736	20218	25989	23449	13470	0	0	0	0	0	0	2.7104
B3KSJ7	DCLRE1C			134750	51445	62513	38307	87172	68036	0	0	0	0	0	0	0	0	0	0	0	0	180090	62322	81308	49804	115730	100240	0	0	0	0	0	0	0	0	0	0	0	0	-2
B4DDD6;Q9UJU6-6;Q9UJU6;Q9UJU6-2;Q9UJU6-3;F8WBG8;F2Z2V3;F8WB73;F8WCK3;F2Z3E3;F8WC20;F8WBB2;F8WFE1;H0Y5J4;Q9UJU6-5;Q9UJU6-4	DBNL	Drebrin-like protein		0	0	0	0	0	0	77777	101440	34924	84148	104420	103630	0	0	0	0	0	0	88069	37374	26481	18534	55502	43417	9646.8	12311	2802	9575.7	14064	12659	12829	8747.6	3633.9	3876.3	15859	12521	7.6931
B4DDF4;B4DUT8;Q99439;H3BVI6;A0A087X271;Q99439-2;A0A087X1X5;K7ES69;H3BQH0;A0A087WV51;U3KPS3	CNN2	Calponin;Calponin-2		341960	142450	122110	84613	180440	165350	2050000	2609600	791870	1780200	2064700	2153100	2279000	1029700	713150	806370	1793500	1384600	921900	356580	264540	193630	416650	391210	396040	520950	157320	380530	465580	487590	641300	294590	194480	264940	566350	477140	26.697
U3KQP3;B4DEZ3;K7EJE1;E7ENQ6;Q9P0J0;Q9P0J0-2	NDUFA13	NADH dehydrogenase [ubiquinone] 1 alpha subcomplex subunit 13		0	0	0	0	0	0	163710	225050	99955	188430	241900	230710	69412	29193	31925	44246	72914	53891	0	0	0	0	0	0	58351	74926	44259	72891	167720	135720	89390	40184	40267	46704	198330	118830	4.7611
B4DFI2;O75508	CLDN11	Claudin;Claudin-11		0	0	0	0	0	0	0	0	0	0	0	0	0	0	0	0	0	0	0	0	0	0	0	0	0	0	0	0	0	0	0	0	0	0	0	0	1.3679
B4DJV2;O75390;A0A0C4DGI3;H0YIC4;F8VPF9;F8VPA1;F8VTT8;F8W1S4;F8W4S1;H0YH82;F8W642;F8VZK9;F8VX07;F8VRP1;F8VX68;F8VWQ5;F8VRI6;F8VR34;F8W0J2;F8VP03;F8VU34	CS	Citrate synthase;Citrate synthase, mitochondrial		1270400	438850	459740	386820	980620	669080	2475000	3273700	1235200	3044900	4083500	2959500	2986200	1475200	1064900	1410100	3724000	2226200	2717700	977680	916110	778950	2017900	1391500	506820	746490	328600	741190	1210700	850910	1221700	653690	520460	634210	1871800	1174800	59.518
B4DJV5;Q13610	PWP1	Periodic tryptophan protein 1 homolog		0	0	0	0	0	0	50008	58763	23136	51814	73214	61187	0	0	0	0	0	0	0	0	0	0	0	0	0	0	0	0	0	0	0	0	0	0	0	0	2.4313
B4DK69;P52895;S4R3P0;P52895-2;A0A3B3IRI8	AKR1C2	Aldo-keto reductase family 1 member C2		208390	54253	42982	25946	242540	72750	190390	292840	116710	380920	285530	327340	115690	49911	46888	47694	165170	109340	178290	54876	46525	42531	126640	92002	0	0	0	0	0	0	0	0	0	0	0	0	3.7962
B4DKY1;P49589-2;P49589;P49589-3	CARS	Cysteine--tRNA ligase, cytoplasmic		0	0	0	0	0	0	0	0	0	0	0	0	0	0	0	0	0	0	72147	25033	6944.5	13170	44459	35685	28783	41547	15987	30599	49042	46958	0	0	0	0	0	0	2.378
B4DLN1;P52815	MRPL12	39S ribosomal protein L12, mitochondrial		57535	13969	22286	14156	35081	25859	219200	326650	108230	320900	431550	358060	349200	121120	152760	152230	275350	212090	386980	93545	82145	59184	305030	182500	75470	128410	44900	115610	170440	149440	167090	61340	76454	79825	161120	130880	13.043
B4DLR8;P15559-3;P15559-2;P15559;H3BNV2;H3BRK3	NQO1	NAD(P)H dehydrogenase [quinone] 1		1506500	609130	395700	349360	1184100	756710	2683200	3306300	872600	2127300	3987100	2798400	3804000	1489800	845360	1051600	5091300	2442000	2577800	1071200	712010	594040	2006200	1300500	1010000	1281500	389110	970800	1758000	1402200	1013200	402910	275450	340820	1510700	864310	37.512
E9PRD9;E9PQ75;E9PL76;B4DQB2;J3KQQ7;J3KQ55;J3QT03;O95498-3;O95498-4;O95498-2;O95498-6;O95498	VNN2	Vascular non-inflammatory molecule 2		0	0	0	0	0	0	0	0	0	0	0	0	0	0	0	0	0	0	217950	63964	68384	53556	122190	107030	0	0	0	0	0	0	0	0	0	0	0	0	1.8946
B4DQI4;F8W9U3;Q96IU4;Q96IU4-2	ABHD14B	Alpha/beta hydrolase domain-containing protein 14B		0	0	0	0	0	0	58166	67796	24588	60570	78369	71397	32197	15170	18352	20356	23561	25401	0	0	0	0	0	0	0	0	0	0	0	0	0	0	0	0	0	0	3.1793
B4DR61;P61619;P61619-3;H7C1Q9;C9JXC6;H7C069;A6NK38;F2Z2C7;A6NIF9;C9JJV4;F8W776;Q8TC24;Q9H9S3-2;Q9H9S3-3;Q9H9S3	SEC61A1	Protein transport protein Sec61 subunit alpha isoform 1		401810	147560	150920	123080	229080	194800	1117800	958490	272130	682890	946570	971340	507300	291130	183880	232880	535610	364230	713210	250020	253740	198620	383900	324560	219330	304120	116930	263520	368710	316420	399460	217340	164300	205950	487640	330080	10.09
E7EU85;E9PFF5;B4DXZ6;P51114-3;P51114-2;P51114;C9J5B4;C9IZ22;C9JZE0;C9JY20;C9JAJ4;H7C4S4	FXR1	Fragile X mental retardation syndrome-related protein 1		0	0	0	0	0	0	191270	168970	66239	129790	183060	161460	393410	185880	134370	165460	391040	242940	228240	82595	89489	58780	137760	107720	69133	90261	33186	71311	96418	99593	58487	28635	27683	30268	55475	60609	32.061
B4DY09;Q12905;X6R6Z1;A0A0A0MRL0	ILF2	Interleukin enhancer-binding factor 2		229680	82006	101220	64184	134910	99219	783760	1005100	493890	930560	1072800	994530	145790	66965	70098	78431	137540	91953	829940	294220	325440	244390	480930	392590	234330	300460	125600	284130	355570	340010	348240	183210	148290	205870	380870	311460	47.331
B5MC59;P35244	RPA3	Replication protein A 14 kDa subunit		0	0	0	0	0	0	107100	134350	60689	129320	143970	141380	78154	34151	24732	34197	68727	51628	0	0	0	0	0	0	0	0	0	0	0	0	0	0	0	0	0	0	2.1794
B5MC98;Q9HCU5	PREB	Prolactin regulatory element-binding protein		23674	6477.5	8195.9	7832.8	16951	10517	34364	42504	22981	48897	51642	41716	21249	11517	7793.2	11182	23584	16188	42403	14206	14340	13521	27772	17527	9424.4	8132.7	4520.1	12156	10518	10075	8045	3993.2	4347.4	3946.7	5936.6	6668.7	1.7506
B5MCF9;O00541-2;O00541;H7BYY8;B3KXD6	PES1	Pescadillo homolog		0	0	0	0	0	0	109790	116930	51127	113090	128900	114330	68521	35223	23115	30419	56742	50259	0	0	0	0	0	0	0	0	0	0	0	0	0	0	0	0	0	0	3.2985
B5MDF5;P62826;J3KQE5;F5H018;H0YFC6;B4DV51;A0A087X0W0	RAN	GTP-binding nuclear protein Ran		706380	273470	190610	164440	398670	349000	1330000	1697000	434320	991440	1603000	1349300	3133000	1324200	849500	1011700	2973600	1971700	2037800	823760	489260	413300	1115600	870390	854080	1110600	328140	803450	1187900	1136200	1357300	550540	352310	500470	1519900	1024200	72.336
Q99613-2;Q99613;B5ME19;H3BPE4	EIF3C;EIF3CL	Eukaryotic translation initiation factor 3 subunit C;Eukaryotic translation initiation factor 3 subunit C-like protein		115220	38728	27551	24478	62313	51270	473390	579130	174520	376710	591350	499030	990940	438460	274350	361280	930140	605560	535670	173130	73214	81323	310510	207710	78511	91991	34915	76039	113020	95616	102840	43261	31991	36247	104520	80471	23.711
E7EW69;E7EX04;B5ME97;Q9P0V9-3;Q9P0V9;Q9P0V9-2	2022-09-10	Septin-10		0	0	0	0	0	0	0	0	0	0	0	0	100510	44474	35532	42214	91852	76983	0	0	0	0	0	0	0	0	0	0	0	0	57999	29744	23949	25021	52437	41796	2.1467
D6REP5;B7Z4W8;E9PD09;Q96HH9-5;Q96HH9-4;Q96HH9;Q96HH9-2;Q96HH9-3	GRAMD3	GRAM domain-containing protein 3		0	0	0	0	0	0	0	0	0	0	0	0	0	0	0	0	0	0	0	0	0	0	0	0	0	0	0	0	0	0	0	0	0	0	0	0	-2
K7EN31;B7Z7F3;Q9H6Z4-3;Q9H6Z4-2;Q9H6Z4	RANBP3	Ran-binding protein 3		0	0	0	0	0	0	57417	65535	48319	59861	87706	71885	0	0	0	0	0	0	0	0	0	0	0	0	0	0	0	0	0	0	0	0	0	0	0	0	1.7084
B7Z7P8;P62495-2;P62495;D6RJE8;I3L492;D6RCB3	ETF1	Eukaryotic peptide chain release factor subunit 1		101230	39904	30457	23591	59182	46310	372370	508390	176140	394960	496240	486510	567230	246200	179800	211140	531950	364710	0	0	0	0	0	0	31869	45783	11990	24292	38146	40686	79173	37269	20434	29882	101660	63187	16.827
B7ZAJ4;P28300	LOX	Protein-lysine 6-oxidase		0	0	0	0	0	0	69700	81312	37427	79411	87050	79870	0	0	0	0	0	0	0	0	0	0	0	0	0	0	0	0	0	0	0	0	0	0	0	0	3.2159
F8W9W0;F8VP57;B7ZKW7;B7ZKJ3;P54756-3;P54756-2;P54756	EPHA5	Receptor protein-tyrosine kinase;Ephrin type-A receptor 5		0	0	0	0	0	0	0	0	0	0	0	0	168520	46572	84080	126000	67289	111290	0	0	0	0	0	0	0	0	0	0	0	0	84436	25705	46014	70489	40116	69089	-2
B7ZKJ8;Q14624-4;Q14624-3;Q14624-2;Q14624	ITIH4	Inter-alpha-trypsin inhibitor heavy chain H4;70 kDa inter-alpha-trypsin inhibitor heavy chain H4;35 kDa inter-alpha-trypsin inhibitor heavy chain H4		0	0	0	0	0	0	0	0	0	0	0	0	0	0	0	0	0	0	0	0	0	0	0	0	0	0	0	0	0	0	0	0	0	0	0	0	1.5694
B8ZZQ6;B8ZZA1;B8ZZW7;H7C2N1;P06454-2;P06454	PTMA	Prothymosin alpha;Prothymosin alpha, N-terminally processed;Thymosin alpha-1		85380	21719	5292	5106.6	76785	17502	0	0	0	0	0	0	314090	25436	46335	50837	101700	58351	146650	36358	10305	6053.3	117680	27847	0	0	0	0	0	0	119550	8574.4	19220	18004	42472	28243	6.9247
B8ZZP4;C9J7U9;C9K052;Q12765;Q12765-2;Q12765-3	SCRN1	Secernin-1		0	0	0	0	0	0	0	0	0	0	0	0	25636	13817	9554.9	13987	43989	22274	0	0	0	0	0	0	0	0	0	0	0	0	0	0	0	0	0	0	3.3133
B8ZZU8;Q15370;Q15370-2;I3L0M9;A0A0B4J296	TCEB2	Transcription elongation factor B polypeptide 2		170440	65802	34178	27801	107410	76575	224260	275160	78805	201160	295750	231150	231740	98742	66533	87901	196970	146990	350000	122480	77515	63069	213020	156690	0	0	0	0	0	0	219110	99097	70527	88839	260720	179590	12.586
B8ZZV5;Q8TCC3-3;Q8TCC3;Q8TCC3-2	MRPL30	39S ribosomal protein L30, mitochondrial		0	0	0	0	0	0	157650	168200	97124	218870	209770	205860	0	0	0	0	0	0	0	0	0	0	0	0	0	0	0	0	0	0	0	0	0	0	0	0	1.3219
B8ZZZ7;Q9NUQ6-2;Q9NUQ6;Q9NUQ6-4;Q9NUQ6-3;F2Z2S1;C9JKE4;F8VZ02;F8VT91;C9JGM8;C9JW67;F8W6C2	SPATS2L	SPATS2-like protein		0	0	0	0	0	0	41173	48054	16290	31949	51959	44400	132990	60952	51452	48033	107940	77137	66208	24154	15577	11710	38083	29226	0	0	0	0	0	0	0	0	0	0	0	0	2.1694
H7C5Q3;C9IZE1;F8WAE5;Q9BY44-3;Q9BY44;Q9BY44-4	EIF2A	Eukaryotic translation initiation factor 2A;Eukaryotic translation initiation factor 2A, N-terminally processed		0	0	0	0	0	0	0	0	0	0	0	0	118050	53999	44793	51264	110890	83392	0	0	0	0	0	0	0	0	0	0	0	0	0	0	0	0	0	0	4.675
C9IZG4;O60888-3;O60888;O60888-2	CUTA	Protein CutA		0	0	0	0	0	0	68252	77970	41543	83960	86103	92035	72911	28993	24409	33467	57414	45963	49433	16210	21341	10343	28743	27267	0	0	0	0	0	0	35266	17081	17081	23826	27003	27059	2.6896
H7BZN1;H7C1T3;C9J050;C9JEJ2;Q9Y5K3-2;Q9Y5K3-4;Q9Y5K3-3;P49585;Q9Y5K3	PCYT1A;PCYT1B	Choline-phosphate cytidylyltransferase B;Choline-phosphate cytidylyltransferase A		0	0	0	0	0	0	0	0	0	0	0	0	38343	20872	10753	14381	42580	26136	0	0	0	0	0	0	0	0	0	0	0	0	0	0	0	0	0	0	2.6893
C9J0J7;G5E9Q6;P35080-2	PFN2	Profilin;Profilin-2		0	0	0	0	0	0	246130	289830	82670	227440	347960	277230	472280	171780	140850	177460	529220	316550	212610	69001	25358	42825	189420	102530	111600	101980	33216	79649	129970	116280	56060	21494	15900	18789	64011	43644	11.833
C9J0K6;P30626-3;P30626-2;P30626;B4DHQ6	SRI	Sorcin		48088	18503	9515.3	7013.3	33889	20400	242310	253940	101640	277550	295080	273150	159130	53844	47637	57363	121710	98157	94714	64577	45322	26723	57884	57970	0	0	0	0	0	0	47529	21108	22365	23500	47781	35511	5.174
C9J177;H7C003;Q15435-2;Q15435;B5MBZ8;C9JD73;Q15435-5;Q15435-4;Q15435-3;H7C3Q5;C9JRC4	PPP1R7	Protein phosphatase 1 regulatory subunit 7		0	0	0	0	0	0	115120	126160	57125	121230	147870	134480	0	0	0	0	0	0	0	0	0	0	0	0	0	0	0	0	0	0	0	0	0	0	0	0	6.2727
D6RBD7;C9J1V9;O43324-2;O43324;H0YAL7	EEF1E1;EEF1E1-BLOC1S5	Eukaryotic translation elongation factor 1 epsilon-1		0	0	0	0	0	0	0	0	0	0	0	0	95681	49331	29237	38064	87855	60539	128820	44352	56992	45415	79831	62555	0	0	0	0	0	0	0	0	0	0	0	0	3.2646
C9J1Z8;P84085	ARF5	ADP-ribosylation factor 5		0	0	0	0	0	0	44401	53421	19301	35843	55895	42351	0	0	0	0	0	0	0	0	0	0	0	0	0	0	0	0	0	0	0	0	0	0	0	0	2.0834
C9J388;C9J2C3;Q14435-2;Q14435	GALNT3	Polypeptide N-acetylgalactosaminyltransferase 3		0	0	0	0	0	0	55279	75412	37282	67777	87932	83478	184170	80916	84074	103340	153050	121750	0	0	0	0	0	0	0	0	0	0	0	0	0	0	0	0	0	0	-2
C9J315;P48449-3;P48449	LSS	Lanosterol synthase		0	0	0	0	0	0	47430	66785	37765	86754	72325	77433	187540	80438	100650	101760	147260	127790	111590	37513	55025	40394	72038	63440	18725	23866	11098	36318	31077	35135	0	0	0	0	0	0	2.948
M0R0A1;C9J4Z3;Q6P4E4;E9PEL3;M0R2L6;P61513;G5E9R3;A6NKH3	RPL37A	60S ribosomal protein L37a		344830	135820	83150	70275	209600	151360	827260	1085500	302320	479320	1019900	783230	1463400	639780	389020	545080	1370000	891590	1274100	443590	265980	234960	756510	510450	413460	583620	193150	333480	665520	591130	261240	132660	85867	123650	307930	206020	8.4286
C9JL30;J3KQJ1;C9J660;Q8NBJ7-2;Q8NBJ7;E9PBT8;A8MXB9;H7C3B2;A0A494C1B1;F8WA42;Q8NBJ7-3;F8WEX5;E9PG02;J3QT17;Q8NBJ7-5	SUMF2	Sulfatase-modifying factor 2		0	0	0	0	0	0	0	0	0	0	0	0	70836	29608	25382	38622	79674	56563	0	0	0	0	0	0	46319	52848	21592	41438	69111	59824	0	0	0	0	0	0	7.277
C9J6A7;Q96AT9-5;Q96AT9-3;Q96AT9-4;Q96AT9-2;Q96AT9	RPE	Ribulose-phosphate 3-epimerase		0	0	0	0	0	0	0	0	0	0	0	0	44248	21658	8965.5	11341	44429	26648	0	0	0	0	0	0	0	0	0	0	0	0	0	0	0	0	0	0	1.5422
C9J712;P35080;C9JQ45;C9J2N0	PFN2	Profilin-2;Profilin		0	0	0	0	0	0	52481	67939	24286	56263	67657	61209	0	0	0	0	0	0	0	0	0	0	0	0	0	0	0	0	0	0	0	0	0	0	0	0	1.7204
H7BZL0;C9J808;Q9BYG3	NIFK	MKI67 FHA domain-interacting nucleolar phosphoprotein		0	0	0	0	0	0	100800	127180	52185	88720	121200	107640	0	0	0	0	0	0	0	0	0	0	0	0	0	0	0	0	0	0	0	0	0	0	0	0	2.8518
C9J8M6;P33993-2;P33993-3;P33993	MCM7	DNA replication licensing factor MCM7		0	0	0	0	0	0	0	0	0	0	0	0	40424	18801	15657	17136	32128	25057	0	0	0	0	0	0	0	0	0	0	0	0	0	0	0	0	0	0	2.3141
C9J8R4;C9JVE2;Q96GG9	DCUN1D1	DCN1-like protein;DCN1-like protein 1		0	0	0	0	0	0	67346	79934	24158	61517	77089	70856	0	0	0	0	0	0	0	0	0	0	0	0	0	0	0	0	0	0	0	0	0	0	0	0	1.5422
C9J8T6;Q14061	COX17	Cytochrome c oxidase copper chaperone		0	0	0	0	0	0	56699	75633	34435	76418	85127	70223	0	0	0	0	0	0	0	0	0	0	0	0	0	0	0	0	0	0	0	0	0	0	0	0	2.3611
C9J931;Q15382	RHEB	GTP-binding protein Rheb		0	0	0	0	0	0	44801	41881	16186	38723	48276	44421	0	0	0	0	0	0	0	0	0	0	0	0	0	0	0	0	0	0	0	0	0	0	0	0	2.5768
C9JA28;Q9UNL2;Q9UNL2-2;C9J365	SSR3	Translocon-associated protein subunit gamma		687360	230930	228800	167420	400140	307330	542960	713600	338290	609290	787880	734030	743040	342600	324940	350540	751700	526940	1172800	354940	281490	286920	744320	527020	57632	83281	38738	84820	99004	93191	85231	45416	39232	44624	97233	62697	6.2942
C9JNK6;C9JAZ1;O75431-2;O75431	MTX2	Metaxin-2		83371	25848	26844	21415	62565	51223	19138	21607	13500	24447	27546	34259	0	0	0	0	0	0	0	0	0	0	0	0	0	0	0	0	0	0	45765	21419	19422	28410	47918	40612	3.9774
K7EIF2;J3QLC6;H7C0Y7;C9JBG0;Q96PJ7;C9JY26;E7ES60;Q9BZG1-4;Q9BZG1-2;Q9BZG1	RAB34	Ras-related protein Rab-34		0	0	0	0	0	0	59536	76442	29935	78792	83432	66310	0	0	0	0	0	0	0	0	0	0	0	0	0	0	0	0	0	0	0	0	0	0	0	0	1.3861
C9JEU5;C9JC84;P02679-2;P02679	FGG	Fibrinogen gamma chain		48608	16825	19960	12176	33590	29705	57646	63825	23500	59472	84013	64011	63286	26735	26351	27807	65958	47311	81886	29840	32362	23289	65907	57185	54665	68723	39802	98812	110100	92933	0	0	0	0	0	0	2.8544
C9JRA9;C9JCM6;C9JUD2;C9JWU9;C9JW74;Q5EB52-3;Q5EB52-2;Q5EB52	MEST	Mesoderm-specific transcript homolog protein		0	0	0	0	0	0	0	0	0	0	0	0	0	0	0	0	0	0	0	0	0	0	0	0	0	0	0	0	0	0	0	0	0	0	0	0	2.4785
C9JDR0;Q15738	NSDHL	Sterol-4-alpha-carboxylate 3-dehydrogenase, decarboxylating		50522	21386	18681	11997	38930	23490	109680	121600	71398	124490	156770	125860	112760	39880	41953	50580	83367	62614	0	0	0	0	0	0	21965	30037	14313	34940	38894	36377	0	0	0	0	0	0	2.3737
C9JEH7;P22090	RPS4Y1	40S ribosomal protein S4, Y isoform 1		0	0	0	0	0	0	0	0	0	0	0	0	0	0	0	0	0	0	0	0	0	0	0	0	0	0	0	0	0	0	159910	80728	55625	75825	168710	125380	2.6157
C9JEV6;H7C3G9;Q9UJ70;Q9UJ70-2;E9PPU6;H0YC94;H0YEB7;H7C286;H0YE82;H7C1L7	NAGK	N-acetyl-D-glucosamine kinase		0	0	0	0	0	0	0	0	0	0	0	0	0	0	0	0	0	0	0	0	0	0	0	0	75861	96969	30111	108430	111970	101850	0	0	0	0	0	0	5.4354
C9JFR7;P99999;CON__P62894	CYCS	Cytochrome c		99574	26792	19770	16692	77322	40273	433440	595760	251000	543840	764030	702030	1218500	389790	438900	494170	1197600	718080	430620	101670	103970	68814	345390	198940	184410	249670	107890	244480	341380	344610	206420	81800	67616	82481	242310	146230	5.5824
C9JG32;C9JT21;F8VPA7;F8VS27;P43897-3;P43897-4;P43897;P43897-2;F8WCK2;A0A494C1M9	TSFM	Elongation factor Ts;Elongation factor Ts, mitochondrial		0	0	0	0	0	0	50002	62227	29628	57393	77416	68638	166590	69982	66628	78486	163390	120270	0	0	0	0	0	0	43759	62081	18481	49090	85959	59358	41457	24525	21463	25831	61689	42022	3.6002
C9JG87;Q9NYK5;Q9NYK5-2	MRPL39	39S ribosomal protein L39, mitochondrial		0	0	0	0	0	0	30993	36261	24901	44861	47960	53968	0	0	0	0	0	0	0	0	0	0	0	0	0	0	0	0	0	0	0	0	0	0	0	0	2.271
C9JXG8;C9JGV6;F6WQW2;P43487-2;P43487;C9JIC6;C9JJ34;C9JDM3	RANBP1	Ran-specific GTPase-activating protein		0	0	0	0	0	0	0	0	0	0	0	0	0	0	0	0	0	0	0	0	0	0	0	0	148000	215550	56932	166530	201740	220410	204780	51858	53297	79882	178590	124480	9.6299
C9JI97;Q5XPI4;Q5XPI4-2	RNF123	E3 ubiquitin-protein ligase RNF123		0	0	0	0	0	0	0	0	0	0	0	0	0	0	0	0	0	0	0	0	0	0	0	0	0	0	0	0	0	0	24618	11450	14607	14725	17188	30179	-2
C9JIZ6;P07602;P07602-2;P07602-3;Q5BJH1;A0A0J9YXB8	PSAP	Prosaposin;Saposin-A;Saposin-B-Val;Saposin-B;Saposin-C;Saposin-D		1794400	402370	308410	262470	1310700	595970	2240500	2839200	1307000	3265500	2658900	3650300	5188600	1168200	2063900	1948000	3164300	2154900	3084200	654490	459860	444460	2383400	995800	1167600	1533100	741740	1878900	1509300	2486000	2213300	510660	976170	963150	1586600	1159400	26.462
C9JJ19;P82930	MRPS34	28S ribosomal protein S34, mitochondrial		0	0	0	0	0	0	33889	49976	27380	49266	56862	65466	129250	65165	59719	68485	116590	102350	0	0	0	0	0	0	0	0	0	0	0	0	0	0	0	0	0	0	2.2082
C9JJT5;C9JU26;G3V325;P56134-4;P56134-3;P56134-2;P56134	ATP5J2-PTCD1;ATP5J2	ATP synthase subunit f, mitochondrial		25713	8814.6	9010.8	6280.6	14529	11999	138740	177730	92566	222990	224290	280070	192670	76961	88881	149490	149940	178010	102400	36115	44436	37423	78094	70257	65720	94677	49970	97177	119480	120010	169420	89625	81862	98046	204230	179490	6.9872
C9JKQ2;O43676	NDUFB3	NADH dehydrogenase [ubiquinone] 1 beta subcomplex subunit 3		60639	25426	23749	20051	45039	28166	74320	94873	53184	101550	118380	103340	90317	48185	43525	52540	97823	70804	125770	48700	46284	40562	90676	69834	50199	77278	35640	77080	95296	85999	53823	26670	27189	31125	60271	47134	2.6893
C9JKX8;Q9H095-2;Q9H095	IQCG	IQ domain-containing protein G		35686	8698.8	19492	14247	17438	90341	0	0	0	0	0	0	0	0	0	0	0	0	0	0	0	0	0	0	0	0	0	0	0	0	0	0	0	0	0	0	-2
C9JL85;P58546	MTPN	Myotrophin		212970	70401	54357	39891	164070	84306	0	0	0	0	0	0	151010	63459	44586	44580	140510	90539	167130	55813	51935	28278	132110	58480	50080	67033	22714	73231	75381	92991	234400	79898	72317	99368	230770	148600	11.195
C9JMA2;F8W876;P48740-3;P48740-4;P48740;P48740-2	MASP1	Mannan-binding lectin serine protease 1;Mannan-binding lectin serine protease 1 heavy chain;Mannan-binding lectin serine protease 1 light chain		0	0	0	0	0	0	0	0	0	0	0	0	0	0	0	0	0	0	0	0	0	0	0	0	0	0	0	0	0	0	0	0	0	0	0	0	1.34
C9JNW5;P83731;C9JXB8	RPL24	60S ribosomal protein L24		777050	297120	206570	154330	462820	345710	2223300	2821600	847490	1294900	2815700	2264200	3073200	1380600	888430	1170100	2895700	1871500	1346400	529990	419970	299290	767960	629960	715190	955690	279960	441390	1091700	863260	723180	359070	260420	348010	814700	606090	39.834
C9JR83;E9PD53;Q9NTJ3-2;Q9NTJ3	SMC4	Structural maintenance of chromosomes protein;Structural maintenance of chromosomes protein 4		0	0	0	0	0	0	0	0	0	0	0	0	0	0	0	0	0	0	0	0	0	0	0	0	107800	157180	49388	118370	141100	141210	0	0	0	0	0	0	-2
C9JRZ6;Q9NX63;F8WAR4;A0A286YEX5	CHCHD3	MICOS complex subunit MIC19		188920	61182	63766	53131	150990	90487	619400	792290	366390	712850	1024200	785930	495450	237960	199950	241650	574520	346130	402930	148710	148010	125740	311920	220340	273920	359400	184920	356830	506760	414610	388100	179660	198000	214180	462490	331650	24.658
C9JW69;P18754;P18754-2;C9JRH2;C9J3R0;C9JMJ4;C9JQZ4	RCC1	Regulator of chromosome condensation		0	0	0	0	0	0	72134	90443	31616	75663	94164	84166	0	0	0	0	0	0	0	0	0	0	0	0	21948	26209	13393	27232	29554	28942	71282	36914	32690	35555	82015	58555	3.0659
C9JX88;P35998;P35998-2;C9JLS9	PSMC2	26S protease regulatory subunit 7		39733	13504	15861	14462	28288	19599	505460	592040	231410	558750	616320	581970	216130	119180	82170	83735	171980	125640	292080	102830	97036	71794	171420	145640	144370	184350	71140	170720	205990	206680	373620	169590	122510	151470	414130	291970	46.466
C9JXX4;P24593	IGFBP5	Insulin-like growth factor-binding protein 5		0	0	0	0	0	0	0	0	0	0	0	0	0	0	0	0	0	0	0	0	0	0	0	0	0	0	0	0	0	0	14513	5106.7	6466.4	7017	19512	13312	3.3426
C9JYN0;Q16563-2;Q16563;A0A0U1RQT9;H7C4J8	SYPL1	Synaptophysin-like protein 1		158450	59497	56446	44441	104630	78760	236280	292240	141180	293000	348890	324610	233700	106720	94608	113460	230650	168440	0	0	0	0	0	0	112710	143770	69464	144930	209310	182800	125370	68208	58231	72281	168330	121940	18.198
C9JYY6;F8W775;Q92823-3;Q92823-4;Q92823-6;Q92823-2;Q92823;Q92823-5	NRCAM	Neuronal cell adhesion molecule		0	0	0	0	0	0	115560	194160	82100	165730	175700	158570	0	0	0	0	0	0	164820	40249	41238	31725	68852	53304	65875	104220	44276	112370	124830	127830	77059	41952	47640	52794	84256	76706	-2
C9JZI7;Q99733;Q99733-2;E9PP22;H0YCI4	NAP1L4	Nucleosome assembly protein 1-like 4		0	0	0	0	0	0	28084	32557	8927.7	20116	34045	25737	0	0	0	0	0	0	0	0	0	0	0	0	0	0	0	0	0	0	0	0	0	0	0	0	2.8622
C9K025;P18077;F8WBS5;F8WB72	RPL35A	60S ribosomal protein L35a		1093100	393100	310970	269650	638510	489900	1521100	1998200	727780	1680700	1944800	1815400	2086400	946690	611060	771840	2010000	1253500	2795700	1053500	803610	694430	1591500	1253100	628770	881660	264700	604910	1013500	884010	842890	388950	286010	377560	947660	653810	10.928
C9K0V9;Q9ULK2-3;Q9ULK2	ATXN7L1	Ataxin-7-like protein 1		0	0	0	0	0	0	0	0	0	0	0	0	0	0	0	0	0	0	0	0	0	0	0	0	51342	69911	32655	50770	74255	80014	0	0	0	0	0	0	-2
CON__A2A4G1;C9JTG5;A0A3B3IS58;CON__P35900;CON__Q9D312;P35900;K7EMS3;CON__Q8N1A0;Q8N1A0-2;Q8N1A0			+	0	0	0	0	0	0	0	0	0	0	0	0	0	0	0	0	0	0	0	0	0	0	0	0	0	0	0	0	0	0	0	0	0	0	0	0	-2
CON__A2I7N0			+	117700	43665	79845	47883	67837	89189	63331	81063	55423	203500	84050	122280	286690	87674	123300	183950	115050	163090	128060	45785	104540	60568	64853	84142	53799	73976	81393	241520	72190	161080	73027	22502	31052	53632	29501	51332	21.512
CON__A2I7N1			+	0	0	0	0	0	0	311670	487520	357820	1746900	369470	758460	0	0	0	0	0	0	2847800	709730	735830	975540	1590600	1685200	0	0	0	0	0	0	0	0	0	0	0	0	1.3954
CON__A2I7N3			+	294420	86775	158080	96347	155850	155140	262520	328140	224530	1107600	325640	466140	1304200	355980	563360	827650	424910	690390	701460	188250	390310	239390	368630	366640	56740	86592	59780	374970	83524	190680	447230	121020	211710	320600	186420	298780	10.605
CON__ENSEMBL:ENSBTAP00000006074;G3XAP6;P49747-2;P49747;E7ES19;P35443			+	274590	94457	122390	105400	174620	185450	44040	55563	37824	115070	51621	79138	184800	70292	72964	105170	133720	132820	311240	109670	157070	113590	184290	172260	0	0	0	0	0	0	0	0	0	0	0	0	9.0477
CON__ENSEMBL:ENSBTAP00000007350;F5GXS0;A0A140TA49;A0A140TA44;A0A140TA32;A0A140TA29;A0A0G2JL54;A0A0G2JPR0;P0C0L4-2;P0C0L5;P0C0L4;A0A3B3ISA6;A0A3B3ISD7			+	6607200	2146300	3249300	2045300	3790600	3377200	2404100	3110600	1706800	5447300	3091200	3560500	5222400	2048600	2303400	3054000	3178000	3364800	12062000	3938700	6344700	3827300	6886000	6476500	1036000	1372500	722870	2342900	1594300	1798900	1781500	783120	846110	1118800	1357300	1403900	213.17
CON__ENSEMBL:ENSBTAP00000013050			+	177880	65210	101500	65990	121400	95451	0	0	0	0	0	0	0	0	0	0	0	0	145210	46372	76558	47714	84053	81330	0	0	0	0	0	0	0	0	0	0	0	0	6.6191
CON__ENSEMBL:ENSBTAP00000014147			+	107760	44613	57616	36640	71678	54025	99790	102760	55158	264930	107120	121650	100690	45608	46392	64062	69325	71014	411790	151800	199120	137790	233830	206690	0	0	0	0	0	0	52023	21329	18979	30638	42734	40681	14.67
CON__ENSEMBL:ENSBTAP00000016046;P23142;B1AHL2;P23142-2;P23142-3;P23142-4;B1AHM7;B1AHN3;B1AHM8;H7C1M6;B1AHM9			+	883480	284480	430200	296000	524140	458530	223650	297370	153610	562030	277770	352990	373340	155620	172880	233970	226670	253160	1395300	467070	782950	503600	798430	748860	90310	131440	80793	335410	139960	196080	263130	98089	130120	171840	196830	183170	126.68
CON__ENSEMBL:ENSBTAP00000018229;D6RF35;P02774;P02774-3;D6RBJ7;P02774-2;D6RF20			+	337350	83696	155450	108690	177100	169360	153470	203030	168620	475410	218680	398930	681590	228060	303640	381620	318150	450530	803480	214250	306680	248830	439750	423650	55254	88036	56483	217750	90727	129430	225580	70591	101020	124860	134580	155760	12.439
CON__ENSEMBL:ENSBTAP00000018574;P05546			+	2155300	759420	1378700	842350	1239100	1263200	1390400	1744600	1141800	4003300	1796400	2301500	3038700	1143700	1371500	1808200	1709600	2127700	3670200	1262300	2259600	1827800	2120900	2001500	512920	661090	434200	1784700	805200	1063000	1051800	381210	503770	706990	626910	711440	145.78
CON__ENSEMBL:ENSBTAP00000023055;D6RAR4;Q04756			+	119680	41748	51411	39630	79583	64205	0	0	0	0	0	0	164940	73342	66507	84332	138660	132400	320250	119210	149970	93261	191290	159280	0	0	0	0	0	0	0	0	0	0	0	0	6.9895
CON__ENSEMBL:ENSBTAP00000023402			+	82092	27505	39990	25383	48858	50062	0	0	0	0	0	0	0	0	0	0	0	0	544720	188370	319900	206480	310370	354330	0	0	0	0	0	0	0	0	0	0	0	0	2.395
CON__ENSEMBL:ENSBTAP00000024146;P01023;P20742;P20742-2;F5GXY0;F8W7L3;A0A494C0S9;Q13609-2;Q13609;Q8IZJ3-2;Q8IZJ3			+	23138000	6794400	12628000	7877300	11548000	11555000	10879000	14724000	9544000	40304000	13319000	19085000	29846000	9734600	12964000	17600000	12975000	16807000	50725000	15105000	29568000	17845000	25794000	26145000	4974600	7014800	4809000	22157000	7616400	11825000	13306000	4394200	6276100	9174800	7012300	9764800	323.31
CON__ENSEMBL:ENSBTAP00000024462			+	1378700	441890	687420	454190	789810	713150	637040	920990	562380	2602700	776380	1206900	1953100	647560	864260	1163800	909810	1162700	1924600	576740	1008900	618290	1030800	950730	275870	388020	269140	1110200	397820	649020	913990	288930	432580	617600	472920	633030	70.798
CON__ENSEMBL:ENSBTAP00000024466			+	50544	23246	24917	17331	37416	30125	0	0	0	0	0	0	0	0	0	0	0	0	802600	279680	495830	318490	437620	441920	26783	44764	30340	145440	40166	74392	171560	46383	80282	126360	71778	110830	13.833
CON__ENSEMBL:ENSBTAP00000025008;Q9H4B7;A0A087WT59;P02766	TUBB1	Tubulin beta-1 chain	+	0	0	0	0	0	0	0	0	0	0	0	0	0	0	0	0	0	0	1494100	288990	422540	223490	863390	384680	0	0	0	0	0	0	0	0	0	0	0	0	1.4961
CON__ENSEMBL:ENSBTAP00000031360			+	400650	102840	173670	132040	255380	216960	190820	261310	158840	638820	261360	340830	445320	120520	178220	232860	237290	257370	827790	221890	377160	258980	533250	459590	26354	42617	22943	82567	40645	55087	72118	34684	32259	41579	56651	78135	4.4923
CON__ENSEMBL:ENSBTAP00000031900;E9PFZ2;P00450;D6RE86;H7C5N5;H7C5R1	CP	Ceruloplasmin	+	0	0	0	0	0	0	0	0	0	0	0	0	0	0	0	0	0	0	285150	84657	141840	108580	165800	160280	0	0	0	0	0	0	0	0	0	0	0	0	3.0561
CON__ENSEMBL:ENSBTAP00000032840			+	3179000	1010600	1577200	966140	1816000	1621700	2712900	3383100	1722100	5456600	4016400	3902600	5106700	2024600	1988200	2791500	3760600	3238400	5230400	1780800	2653400	1567400	3080700	2640200	446340	640900	369110	1241600	847900	900090	1147400	477890	533900	824850	970300	875030	159.87
CON__ENSEMBL:ENSBTAP00000033053			+	240880	79178	111090	83860	136030	152440	67560	88569	54555	177020	79180	109980	56091	22783	25382	28778	35511	36861	90430	30148	45329	34538	49234	50495	0	0	0	0	0	0	0	0	0	0	0	0	15.246
CON__ENSEMBL:ENSBTAP00000034412			+	1418000	567880	553090	407410	907930	751870	1234100	1480600	720480	1704600	1888100	2587900	1529500	688210	759360	895860	1383500	1124300	1559200	557540	575390	386060	1020700	947370	362800	455890	215270	522850	613080	1154800	588370	280930	318720	381230	631250	499900	38.468
CON__ENSEMBL:ENSBTAP00000037665			+	492520	176730	278850	160410	266540	267540	297130	427990	187080	722810	378270	455040	1355200	549680	528210	711800	1055500	896370	2084900	711570	1100400	641080	1100200	1098300	160700	220330	126890	405510	253300	324960	75934	36849	33921	57892	55939	59381	42.514
CON__ENSEMBL:ENSBTAP00000038329			+	161680	56215	102970	59531	94578	87484	167520	244900	145780	670070	208450	298540	371470	125200	140920	184240	157410	190790	622960	216000	324820	211710	385410	314360	141580	189790	130100	818650	188910	388030	458320	130190	223500	312000	194220	314320	3.8295
CON__P00735;E9PIT3;P00734;C9JV37			+	1660800	497250	625880	493350	1186700	888530	3646600	3954200	2780100	7212100	5184900	5912500	2883500	937040	1253400	1443800	2135500	1796500	4936500	1811800	2244800	1553800	3700200	2424700	640090	743270	486060	1371300	1104600	1166900	1443500	486240	697730	818970	1303800	1198400	240.27
CON__P00761			+	10663000	9182100	18435000	7820700	6795700	7800700	42839000	43732000	33979000	38857000	48325000	38198000	29288000	29864000	28381000	29997000	30568000	26678000	21375000	18484000	38586000	16682000	14242000	15638000	29152000	31020000	23822000	30521000	41948000	34056000	23433000	25615000	23967000	27262000	31088000	28252000	50.103
CON__P00978;P02760			+	1206600	376400	649250	442440	710970	650310	777810	1031100	597110	2511800	945150	1446100	1915400	558830	832250	1164900	838500	1248700	2155700	641090	1064900	758930	1325300	1296500	470720	651340	377770	1387800	767110	944310	1141500	406430	511200	758330	710320	860570	87.75
CON__P01030			+	74333	24341	34044	31326	49418	95622	52465	75980	65741	110730	82355	94049	39788	14633	25597	25787	27189	37723	130340	49054	118490	149340	200990	70566	0	0	0	0	0	0	0	0	0	0	0	0	7.9711
CON__P01044-1;P01042-3;P01042-2;P01042			+	7646900	2451200	4894400	3046200	4449400	4552000	2885500	4006400	2540400	10460000	3545300	5076900	5969900	2111000	2595000	3610100	2911900	3496400	10693000	3500900	6799600	4167200	5893000	5849900	1468400	1989100	1289500	5929500	2040800	3258400	5243900	1824000	2693500	3748700	2889800	3995800	207.58
CON__P01045-1			+	569920	194050	375640	226930	332080	330250	548680	747470	476780	2079700	689790	1028700	1038600	361210	425950	654930	560920	607750	1057800	355040	717440	408030	578030	581830	155720	210900	129420	728710	218070	367770	405050	127670	172610	275610	223750	267750	16.781
CON__P01966;A0A2R8Y7C0;P69905;P02008			+	3018700	978600	1462400	838500	2106600	1771300	4722900	4858800	3678900	10888000	7379400	7233800	10387000	3813100	5491400	6198100	6618500	6717000	7771200	2645000	4162700	2234600	5398000	4702600	3292600	3612300	2466400	8679600	7028000	6737500	4754600	1823200	2738200	3182600	4017300	4210400	152.46
CON__P02070			+	0	0	0	0	0	0	0	0	0	0	0	0	190210	78677	84899	104860	129560	129480	0	0	0	0	0	0	0	0	0	0	0	0	0	0	0	0	0	0	3.3175
CON__P02533;P02533;K7ENV3;CON__Q61782	KRT14	Keratin, type I cytoskeletal 14	+	319250	259840	234330	427160	259080	244670	4331300	1331000	1168900	1991800	1935900	1442400	736400	1006000	311750	374420	603260	3512800	1006000	891310	686690	883990	790800	731940	1117700	211540	278600	433780	423270	268530	554180	635150	246120	328430	437070	2481600	174.83
CON__P02538;P02538;CON__O95678;O95678;CON__Q8VED5;CON__Q14CN4-1;CON__Q6IME9;Q14CN4-3;Q14CN4-2;Q14CN4	KRT6A	Keratin, type II cytoskeletal 6A	+	0	0	0	0	0	0	0	0	0	0	0	0	72945	57106	22030	32381	52099	931920	0	0	0	0	0	0	58486	20026	14018	19170	28211	28440	0	0	0	0	0	0	10.355
CON__P02584			+	0	0	0	0	0	0	0	0	0	0	0	0	0	0	0	0	0	0	0	0	0	0	0	0	0	0	0	0	0	0	0	0	0	0	0	0	3.9818
CON__P02672			+	1717800	575120	1224500	659830	1232800	976910	1802400	2407400	1404000	3467200	3149700	2731900	4298200	2048000	1712600	2206900	2620600	2573500	3397200	1178500	2405700	1274000	2417800	1948800	965290	1233600	690920	1895900	1711900	1567400	2438800	1212100	1064100	1421900	1627000	1777600	138.61
CON__P02676;P02675;D6REL8			+	1765300	653920	1044800	631140	1283700	1073400	1258800	1609300	894630	1947600	2117800	1782200	4720700	2181500	1941000	2484400	2997100	2937900	2242100	807000	1368300	802870	1701900	1351500	755760	1018500	478640	1170100	1452100	1194600	1052700	543360	458530	625880	739760	807090	121.21
CON__P02768-1;P02768;A0A0C4DGB6;H0YA55;A0A087WWT3;D6RHD5;B7WNR0;P02768-3;C9JKR2;P02768-2;H7C013	ALB	Serum albumin	+	3451300	697380	1700300	766670	2478500	1498400	5693000	9437800	5889500	31117000	6021200	11087000	10896000	2827400	4305000	6293000	3219400	4915400	6734600	1705400	3818000	1971500	4092700	2993700	2613700	4196600	2974900	18654000	4296700	8157800	1520800	469440	766430	1160400	706310	1115700	15.344
CON__P02769			+	356240000	102810000	240510000	148090000	199580000	194720000	101350000	156370000	112070000	590470000	106920000	220560000	360330000	97356000	156860000	235980000	125200000	193820000	807080000	239000000	581020000	335140000	437300000	434150000	56969000	87973000	66117000	381840000	77288000	178360000	215040000	61252000	104510000	160420000	94955000	156320000	323.31
CON__P02777			+	334050	90351	73924	61897	263520	126600	358700	209780	193760	654550	228430	631890	1245400	101840	450670	381890	367930	326520	969450	257960	205480	193960	744560	382020	195730	153240	124480	412380	179130	460010	963520	67991	367770	325590	323690	305570	7.5897
CON__P04259;CON__P48668;P48668	KRT6C	Keratin, type II cytoskeletal 6C	+	132300	112690	80301	75209	103790	113510	0	0	0	0	0	0	131160	162620	55223	61531	91557	1070800	187150	226500	149670	130160	146240	175730	245900	73579	62886	99099	102760	87538	33266	21050	13875	14063	10726	443910	14.203
CON__P05787;P05787;P05787-2;F8VUG2;F8W1U3;F8VP67;CON__Q9DCV7;CON__Q9H552;CON__H-INV:HIT000292931;CON__Q9NSB2;CON__Q6ISB0;Q9NSB2	KRT8	Keratin, type II cytoskeletal 8	+	0	0	0	0	0	0	0	0	0	0	0	0	0	0	0	0	0	0	0	0	0	0	0	0	0	0	0	0	0	0	0	0	0	0	0	0	1.8349
CON__P06868;P00747;Q5TEH5;A6PVI2;Q15195;Q02325			+	7286000	2386400	3915100	2235000	4221000	3649600	1577300	2037500	1531000	4841200	1879200	2756700	5822400	1785500	2573800	3480100	2563700	3257700	12001000	3934000	6738100	3918500	7287400	6283700	567470	798580	517710	1984100	849530	1181800	2462400	877470	972460	1379000	2114000	1932300	242.65
CON__P07224			+	193250	72741	143330	77027	123250	104400	104510	135730	53498	212430	132170	145880	227080	82442	87582	101520	154170	123540	514880	167390	201770	162110	364330	275770	24583	34322	10780	57450	32610	39292	77804	31421	29024	46175	43590	52965	20.448
CON__Q3KNV1;CON__P08729;P08729	KRT7	Keratin, type II cytoskeletal 7	+	0	0	0	0	0	0	25097	25993	17583	29613	31748	40182	0	0	0	0	0	0	0	0	0	0	0	0	36198	48612	24716	48480	50063	58073	0	0	0	0	0	0	4.7897
CON__P08779;P08779;CON__Q9Z2K1;CON__Q3ZAW8;K7ENW6	KRT16	Keratin, type I cytoskeletal 16	+	27658	9605.5	3450.6	236500	7557	15710	51441	40250	28148	49689	47631	49633	115830	115690	44129	49843	49010	926580	95990	49201	76533	250560	48184	54252	50211	8155.5	9824.2	14623	14790	15768	40651	22808	22108	22028	36686	37587	43.713
CON__P12763;P02765;C9JV77			+	41165000	12823000	24287000	14695000	23878000	22334000	18388000	25625000	19014000	74544000	20171000	35802000	56459000	19147000	26894000	34403000	21383000	33239000	65066000	20475000	37969000	22913000	38004000	34586000	15314000	22061000	16446000	79598000	23016000	41704000	25994000	9117500	14036000	19445000	12686000	20084000	323.31
CON__P13647;P13647;F8W0C6;H0YI76;H0YIN9;F8VV57;F8VU69	KRT5	Keratin, type II cytoskeletal 5	+	237470	184060	134330	130140	203710	214330	3372000	703840	836590	1193300	1161100	878180	692010	1172300	286470	319800	531630	3670300	368960	465890	262440	131270	309110	354500	1400000	222480	317570	517180	472320	319670	179980	374170	85692	95960	129460	1424000	102.97
CON__P15497;F8W696;P02647			+	14489000	5153900	13845000	7740400	8823500	9667000	6257500	7819100	13968000	25333000	8110100	13797000	15855000	6160600	15024000	17721000	8031600	12509000	33095000	11366000	30484000	17805000	20113000	22676000	4438600	5876200	10215000	21229000	7693300	13197000	10619000	4425400	10924000	14518000	7228500	11556000	323.31
CON__P17690;J3KS17;P02749			+	1716700	537960	977760	608380	1120000	918110	1161200	1661900	1025300	3594400	1810500	2100500	3565600	1373100	1701500	2204600	1915800	2193700	4821700	1472400	2656200	1761400	2953900	2527800	792300	1104500	692480	2464600	1389200	1629900	1312400	541010	680640	913990	866290	1041900	125.31
CON__P17697			+	798460	251050	338000	189070	519500	452880	1034700	1134300	635980	2003800	1369200	1366200	967800	331470	433750	500490	690610	632130	1137800	408470	611260	349500	690930	625650	304980	359450	212310	698700	478100	554910	412860	167920	186910	234440	342350	313560	95.742
CON__P19012;P19012;A8MT21;P19012-2	KRT15	Keratin, type I cytoskeletal 15	+	0	0	0	0	0	0	0	0	0	0	0	0	0	0	0	0	0	0	0	0	0	0	0	0	0	0	0	0	0	0	0	0	0	0	0	0	-2
CON__P20930;P20930	FLG	Filaggrin	+	0	0	0	0	0	0	522890	66324	64149	120870	117880	124190	0	0	0	0	0	0	0	0	0	0	0	0	0	0	0	0	0	0	0	0	0	0	0	0	4.326
CON__P28800;C9JMH6;A0A0J9YY65;A0A0G2JPA8;P08697-2;P08697			+	4420200	1387600	2556000	1551800	2630300	2337800	2200400	2877400	1945200	9371800	2575000	3986800	4017800	1177800	1661300	2298900	1612000	2115800	11410000	3322700	6474500	4115900	6339000	5866900	824140	1214000	855690	4358300	1228300	2262200	3076500	995730	1449700	2166700	1681900	2188000	179.11
CON__P34955			+	57737000	18494000	39245000	22647000	31431000	32666000	18793000	27828000	18862000	105410000	19229000	38517000	79966000	22505000	32231000	47754000	25079000	40271000	85018000	25741000	49046000	30778000	44772000	43962000	11387000	17540000	12776000	79130000	15994000	36522000	25922000	7877500	12053000	18575000	11160000	18641000	323.31
CON__P35908;CON__Q6NXH9;CON__Q7RTS7;CON__Q32MB2;F8W1S1;CON__Q7Z794;Q7RTS7;Q86Y46;Q7Z794;H0YID6;H0YIC5;CON__Q9R0H5;H0YHD9;F8VS61;CON__REFSEQ:XP_932229;CON__Q3SY84;Q86Y46-2;Q3SY84			+	0	0	0	0	0	0	137110	32189	36198	91347	50907	57910	0	0	0	0	0	0	0	0	0	0	0	0	21664	8981.6	8230.9	31176	8941	15313	0	0	0	0	0	0	11.064
CON__P41361			+	4107200	1425700	2469300	1562800	2350100	2233100	2182500	2851400	1632000	6966600	2564600	3513500	5284400	1822000	2273900	3126800	2421700	3045600	9345600	3098000	5281600	3416500	5294100	4936100	1078300	1517000	943930	4308400	1494200	2307900	2494500	901030	1204300	1689400	1394800	1830900	110.01
CON__P50448			+	1152300	502570	666770	400030	660860	622590	169420	220330	140610	572570	179630	297280	1392100	485870	619080	804620	722420	787190	1333100	438390	817950	515830	788400	772340	219920	297320	179640	786450	355210	463100	280700	105710	159340	179930	173130	214820	76.75
CON__P67983;P04732;Q8N339;H3BU80;Q93083;P07438;P04733	MT1E;MT1M	Metallothionein-1E;Metallothionein-1M	+	134320	29663	40802	25035	102600	45401	125460	124370	76649	336880	119860	243200	424780	41983	114670	125440	177270	119020	626330	182280	185900	122120	467920	255490	29554	25145	19503	97447	26779	71611	174660	7477.7	48662	56736	69987	50589	1.5206
CON__P81644			+	1699400	597570	661260	365400	1140600	1169900	2167400	2797500	2032000	5253600	2476600	3818700	2204400	679880	2829500	2482500	714330	1854900	2961700	863860	1365500	785190	2019500	2587900	837520	1182900	1590900	3198300	1208200	2998500	1092800	375470	1573700	1565300	404920	1334600	41.608
CON__Q03247;P02649;E9PEV4;E7ERP7;H0Y7L5;REV__Q6ZVC0;REV__Q6ZVC0-2			+	1126400	428750	580680	413170	817600	669180	1137700	1220900	786270	1780400	1936300	1552300	2727300	1059900	1108500	1366700	2186100	1866100	2959900	1058800	1356900	1020200	2296600	1757100	603870	723460	454240	1101700	1138900	1042800	1027700	430100	474760	602990	956690	812110	100.14
CON__Q04695;Q04695;F5GWP8;CON__Q9QWL7;K7EPJ9;K7ESE1;J3QR55;CON__Q9C075;CON__Q99PS0;Q9C075	KRT17	Keratin, type I cytoskeletal 17	+	0	0	0	0	0	0	0	0	0	0	0	0	1153000	527820	490740	609410	603130	5980600	0	0	0	0	0	0	0	0	0	0	0	0	626080	300640	285190	318860	395970	5314100	75.878
CON__Q05443;P51884			+	294150	89278	126570	104780	176910	167580	369190	519490	554760	907500	496060	591810	450140	160020	192620	242030	240300	294460	1455100	500790	1102400	480510	860710	799500	122880	170750	134880	404420	170660	250940	116320	40321	48033	69302	67118	68596	34.781
CON__Q05B55			+	131860	53888	121190	54032	69267	68650	179230	236240	143090	554740	246140	289490	37737	14535	15297	23630	16577	22267	862290	275830	584370	315530	485080	463280	0	0	0	0	0	0	0	0	0	0	0	0	37.594
CON__Q0IIK2;CON__Q29443;C9JVG0			+	46321000	13094000	24569000	16561000	27178000	24040000	14022000	20983000	15802000	74517000	15943000	32031000	59280000	14892000	23907000	34671000	20215000	30610000	94842000	26651000	51288000	33673000	53897000	47529000	11471000	16349000	12554000	69292000	15533000	33305000	41410000	11785000	18815000	29329000	16857000	28249000	323.31
CON__Q0V8M9;A0A087WW43;E7ET33;Q06033-2;Q06033			+	3281500	1075700	1707500	1057400	1865700	1629300	1872200	2368600	1306400	3841100	2215200	2587600	5379000	2089100	2115700	2756100	3464800	3209500	5916600	1796000	2863600	1792300	3368400	2852400	749290	990600	544060	1751700	1153700	1433300	1376800	518610	590960	829960	994850	1008600	119.4
CON__Q0VBK2			+	0	0	0	0	0	0	0	0	0	0	0	0	0	0	0	0	0	0	0	0	0	0	0	0	0	0	0	0	0	0	61222	29835	27524	36061	64016	52247	-2
CON__Q0VCM5;P19827;F8WAS2;H7C0N0;P19827-3;P19827-2			+	637900	224170	341250	238400	384400	346080	145090	182060	96844	353360	172510	210470	392010	149170	161700	211040	222800	235610	1239700	436620	783040	429980	736030	671420	77206	109620	87231	238330	112890	167040	188720	74378	132220	124790	119590	146370	52.495
CON__Q1A7A4			+	667810	218820	338360	216900	359460	325700	66651	85458	57578	171000	82550	95367	61365	16021	26465	30761	23212	33722	989580	332210	494660	289440	517540	478110	26461	33853	21675	81926	32512	49129	23784	11784	14251	19496	18628	16470	15.464
CON__Q1RMK2;CON__ENSEMBL:ENSBTAP00000011227			+	86571	28766	44424	29555	57634	54271	221770	285450	172690	413870	356290	372010	243530	88313	110720	139950	178640	151310	639270	254120	677170	228790	372180	374790	94580	118010	49162	126590	152440	140110	81113	38813	40182	46495	102970	70280	31.532
CON__Q1RMN8			+	333070	103400	186780	110010	185000	169140	102180	136640	89092	384840	128020	185690	472960	162700	204010	302170	221650	300300	480290	153870	248380	160060	287770	278670	47241	71587	47218	238950	66197	110950	215990	77769	94976	140170	122210	160930	39.749
CON__Q28065;P04003			+	933170	357350	408480	251160	650440	500270	1228900	1452600	730710	1667200	2024100	1685300	1591100	731800	736720	847900	1528200	1174500	1163000	443020	451720	299480	779160	605330	420600	517140	276560	612380	876210	735120	491890	219650	246790	309580	599790	442980	29.069
CON__Q28085			+	2647400	884780	1403300	898630	1540900	1450300	248340	301330	188980	739130	280850	361860	696580	274510	298820	409810	336040	405060	3166300	1104300	1682800	1097300	1838800	1622900	32923	45295	27485	87274	47328	64913	365500	152360	147700	207330	295200	285510	64.154
CON__Q28107;A0A0A0MRJ7;P12259			+	1437100	565210	721580	754960	1278800	795870	1901600	2141000	1134900	2839000	3703600	2537600	2114600	931340	938950	1108700	2883100	1675100	3324700	1188500	1604800	1418200	2816000	1808700	598040	664000	366860	897680	1258200	995720	666790	306250	299690	367800	882380	604060	110.94
CON__Q28194;A0A7I2YQ86;A0A7I2V585;A0A7I2YQT6;A0A3B3ITK0;P35442			+	1268300	420750	594560	394810	706740	667810	1387100	1756600	857020	2118100	1631600	1953300	1864800	779130	747920	924930	1196300	1131300	3161900	1045400	1523300	985160	1691400	1620400	281060	381160	197210	567990	335210	455960	536020	239030	236920	321490	393060	410150	71.827
CON__Q29RQ1;P10643			+	262270	100720	136560	90930	142190	138770	61712	81620	38390	146050	65295	90793	136870	44364	55662	79699	73858	93194	934390	303940	503170	316540	543380	488590	0	0	0	0	0	0	0	0	0	0	0	0	13.227
CON__Q2HJF0			+	45836	10484	14784	8581.3	32019	17340	28884	34730	19316	72776	36859	48327	72366	34216	29215	40513	67615	47921	270420	105010	128940	79360	141670	131700	0	0	0	0	0	0	24490	10576	13543	17258	19657	20309	13.588
CON__Q2KIF2			+	378920	118600	198380	126900	216640	198330	143540	172720	137130	321610	174060	220280	377710	128570	177960	177580	227120	199470	906160	307660	485190	308950	506990	521410	0	0	0	0	0	0	0	0	0	0	0	0	25.403
CON__Q2KIG3			+	0	0	0	0	0	0	36329	31901	16906	50473	52942	43643	47076	13435	19894	18036	46156	28255	421590	158580	186260	118360	281320	191480	0	0	0	0	0	0	0	0	0	0	0	0	5.7943
CON__Q2KIH2			+	246670	87320	150030	79663	147430	129500	210950	258390	216820	493030	297490	361400	295650	106630	158890	196420	232860	218830	566550	208610	262450	157820	380250	324850	45683	55756	67912	171790	69728	100370	103060	39784	69847	100210	80640	99256	5.2096
CON__Q2KIS7;E9PHK0;P05452			+	335610	104650	160310	106110	227380	169480	66301	77798	52291	211710	80648	116300	139480	52877	60448	78073	79426	90711	608210	200230	286490	193940	349270	295020	48060	57916	31515	105150	54060	77601	62616	23685	29675	36204	41856	41893	28.695
CON__Q2KIT0			+	488920	137180	250390	155870	298460	275120	0	0	0	0	0	0	0	0	0	0	0	0	301380	83806	158600	98225	174210	165000	0	0	0	0	0	0	47942	16122	21040	30528	30089	39950	2.1338
CON__Q2KIU3			+	101290	30299	42199	27974	60203	57601	0	0	0	0	0	0	0	0	0	0	0	0	84330	27272	31068	22258	58959	50665	0	0	0	0	0	0	0	0	0	0	0	0	1.581
CON__Q2KJ62			+	148280	48605	69959	49244	91544	70521	202880	279010	116860	426440	241900	336940	319860	117620	139660	200560	193150	201640	332040	97229	138710	85022	216910	146250	21306	32266	16288	63966	36360	41600	122380	46883	57759	65474	93207	92342	6.0789
CON__Q2KJC7;Q15063-2;Q15063-5;Q15063-6;Q15063-4;Q15063-3;Q15063-7	POSTN	Periostin	+	642530	236560	289710	199950	401870	349760	151160	201500	102090	285600	188870	226950	320770	140890	155350	199940	187080	208990	689160	240550	346070	220970	414220	366150	77243	93628	59222	144050	101380	136670	75253	34468	38420	47623	59650	61741	39.264
CON__Q2KJF1;M0R009;P04217-2;P04217			+	1760100	515580	844740	573050	968620	976710	1231500	1703800	1158300	4738700	1602000	2566700	3065100	998070	1381500	1817600	1475800	2086500	4285600	1386600	2482800	1491300	2456900	2227800	861130	1252800	776620	2921400	1323800	2037100	1989600	682780	938570	1293600	1250300	1552900	323.31
CON__Q2TBQ1			+	45516	13677	22106	15408	29743	25057	168320	211710	170980	217650	221050	201230	261870	131100	123280	142390	188330	166560	240040	96482	98156	73879	156050	138580	26306	27163	12880	37866	38091	37667	57425	32078	30242	35627	63536	51905	18.476
CON__Q2UVX4;P01024;M0QXZ3;M0QYC8			+	17276000	5348300	9257400	5935200	9533300	8848200	7538900	9933800	6071900	24336000	9091200	12850000	16959000	5732500	7576700	9988300	8409000	10047000	32230000	10436000	18344000	11200000	17248000	16471000	4351500	5901200	3878700	15501000	6592100	9410300	7600800	2805200	3711700	5064400	4515400	5603600	323.31
CON__Q32PI4;G3XAM2;E7ETH0;A0A2R8Y3M9;P05156;D6R9Z8			+	1360500	452050	621040	456340	829170	758920	441010	370280	177300	758150	259810	440530	810590	229250	244400	298270	333290	384220	2675100	1018700	1237700	800570	1297200	1251900	52621	73549	39118	210330	77011	104160	137210	53403	68732	92232	98853	97739	54.742
CON__Q3KUS7;A0A0G2JH38;E7ETN3;B4E1Z4;P00751-2;P00751			+	3754600	1208400	1934500	1250700	2171000	1904700	1081000	1469100	965430	3485600	1336800	1944900	3494700	1225900	1568600	2017100	1728200	2057800	5353900	1807600	3204500	1887900	2977000	2823300	452340	618080	384070	1686800	649310	981000	815270	285120	371890	574430	412640	581280	181.17
P0DUB6;P0DTE8;P0DTE7;CON__Q3MHH8;P19961-2;P19961;P04746;C9JWK7;C9J2Z5;Q5T084;H7BZQ8;A0A804HHZ3;P04746-2	AMY2B;AMY2A;AMY1A	Alpha-amylase 2B;Pancreatic alpha-amylase;Alpha-amylase	+	133130	36760	40576	29672	80067	55804	0	0	0	0	0	0	0	0	0	0	0	0	358420	120650	156820	103990	197220	181110	0	0	0	0	0	0	0	0	0	0	0	0	4.4701
CON__Q3MHN2;P02748			+	148370	62352	65136	45469	95701	74612	231860	278580	153820	447660	264360	327440	891520	397140	402160	515950	566990	575360	303110	115240	123000	89580	155760	171730	77381	104250	81252	180270	124400	187670	146140	60336	67994	89238	98926	107060	27.872
CON__Q3MHN5			+	17561000	4792000	7900800	6055500	9808300	9128800	7466600	11062000	7870100	36727000	8895300	16346000	16808000	4999900	7154900	9825100	6236900	9120200	27759000	7871900	14031000	10232000	14143000	13950000	2178900	3238800	2333900	10879000	3231600	6160000	8490000	2727100	4019100	5843700	4051800	6038000	309.17
CON__Q3SX09;A0A2R8Y7R2;E9PFT6;P68871;P02042;F8W6P5;E9PEW8;A0A2R8Y7X9;P69892;P69891;P02100			+	6168200	2097300	3346400	1977400	4103100	3575100	5924900	7188500	4315400	13277000	8994800	8834000	10909000	4063100	5251700	6070500	7655700	7024800	13352000	4566200	6725200	4188600	8825800	7634900	4414500	5697300	3286700	11236000	8332100	8410900	7282000	3036900	4169900	5223600	6173600	6168900	323.31
CON__Q3SX14;A0A0U1RQL8			+	2603100	895320	1362400	844990	1723600	1388100	2572700	3156100	1385300	4258900	3717700	3314900	3865600	1528900	1478700	1914800	3590600	2662900	4720600	1670400	2383800	1530700	3093000	2502600	647720	803640	382390	1280400	1095300	1051900	1014300	428270	431320	575530	1124500	857750	129.17
CON__Q3SZ57;REV__I3L305;REV__Q9UNK0			+	15551000	4470300	7776600	5457200	8579900	7883100	7783400	11478000	8022400	36796000	9242100	16881000	24842000	6787900	10177000	14303000	9175400	13253000	37216000	11037000	22111000	14030000	20263000	19154000	4387700	6402400	4454000	23790000	5950500	11705000	13160000	3972500	6069200	8825900	6213600	9105700	323.31
CON__Q3SZH5			+	791520	271530	445040	287780	476980	429760	731590	918560	567600	2100200	889080	1273500	1523300	554320	667520	926380	798430	1222600	1909400	609590	973390	649050	1103300	1026600	299360	415700	221270	994000	440230	600200	708280	263900	315980	467720	437280	520710	158.78
CON__Q3SZR3			+	5359300	1265000	3044400	1675300	3311500	2950500	2813000	4363600	4517500	16742000	3231800	6473000	11673000	2429500	5439100	6159200	3653100	5422400	17731000	4070000	8340800	5975800	10059000	9914400	1136300	1779500	1317100	7427100	1674500	3383500	8964900	1846300	4104200	5686400	3474400	5436000	180.57
CON__Q3SZV7			+	4245100	1186800	2042600	1409000	2410900	2114700	1542600	2186800	1217600	5257000	2196900	2636500	4809700	1481400	1954500	2596200	2969700	2847400	11213000	3407400	6376800	4387000	6686800	6291900	921870	1390200	814150	3789400	1668000	2214000	2315600	799830	1033800	1452900	1627000	1728600	194.8
CON__Q3T052;H7C0L5			+	5441500	1805200	3102000	1953100	2987400	2882400	3356500	4536100	2260700	8382600	4327100	5246500	8090500	3193600	3037100	4043800	4217000	4722400	11539000	3704600	6834900	4349800	6408700	6695300	1720600	2442800	1295300	5541400	2673500	3533900	4376200	1931900	1816400	2653100	2567300	3227500	323.31
CON__Q3Y5Z3			+	925810	266800	499540	321070	510120	472360	246100	332260	213350	1020200	275790	450430	774110	246760	327760	482480	303590	445320	2296400	682230	1269900	784300	1224700	1145100	404390	534900	345180	1496300	520180	830900	667610	227340	293930	447870	373370	484090	30.108
CON__Q3ZBS7			+	2031200	851370	1004500	682400	1497200	1119000	3615900	3550900	2068300	5139000	5469900	4562900	4991000	1517700	1892000	2382700	4068100	3177700	4467300	1846500	2466200	1561400	3257400	2518300	1582200	1582000	1012800	2684600	2911000	2541700	3559200	1022500	1458700	1986500	3420900	2756800	227.79
CON__Q58D62			+	8108100	2455200	4307200	2799900	4775800	4233600	4296900	6350100	3941900	17403000	5299200	8181600	9770400	3044200	4197100	5870700	3947500	5332100	12704000	3862900	6829100	4509900	7046700	6292300	1925600	2832600	2030300	9893100	2797700	5165300	8331400	2563800	3985900	5913900	3769500	6124200	270.52
CON__Q5D862;Q5D862	FLG2	Filaggrin-2	+	0	0	0	0	0	0	176000	6551.7	28776	25588	26121	34264	0	0	0	0	0	0	0	0	0	0	0	0	0	0	0	0	0	0	0	0	0	0	0	0	2.3243
CON__Q6T181;I3L1G4;I3L1C1;B0FWH7;I3L4B9;I3L2F1;I3L0M1;B0FWH6;B0FWH5;I3L1J1;B4DYU0;A0A0C4DGN2;I3L2X4;I3L145;P04278-4;P04278-2;P04278-3;P04278-5;P04278			+	67667	29128	44030	29769	41995	38911	0	0	0	0	0	0	0	0	0	0	0	0	69046	30462	36126	28143	43956	35612	0	0	0	0	0	0	0	0	0	0	0	0	2.8609
CON__Q86YZ3;Q86YZ3	HRNR	Hornerin	+	35579	31281	12180	15147	26444	20562	60516	50528	37203	55928	62393	46272	37328	33855	7060.2	14589	33491	35337	12526	17248	6120	11312	22217	18414	9468.8	4203.3	8534.2	13072	6630.3	7955.8	5994.8	5898.9	0	0	2466.6	1456.3	19.341
CON__Q95121;P36955;I3L4F9;I3L107;I3L4N7;I3L425;I3L3Z3;I3L1U4;I3L4Z0;I3L2R7			+	979940	300450	509540	327460	533830	483240	273310	386070	325020	878370	413170	486100	729440	318460	467660	410170	438660	452010	1817200	602840	1078600	689950	1025300	985160	248180	348740	218700	992230	357960	555070	483270	181380	233600	309210	306280	359610	63.967
CON__Q95M17			+	134180	44206	70403	43304	74941	67790	0	0	0	0	0	0	0	0	0	0	0	0	186880	65450	99798	55891	98263	88629	0	0	0	0	0	0	0	0	0	0	0	0	6.0011
CON__Q9N2I2			+	495620	200830	310140	182540	339250	290150	423700	510690	244000	846800	548620	583320	1120800	427560	502840	653770	765290	717710	847310	357690	522310	303270	565640	482320	63964	75176	49455	167140	101430	120090	173950	56644	73002	106840	129820	123270	78.921
CON__Q9NSB4;Q9NSB4	KRT82	Keratin, type II cuticular Hb2	+	0	0	0	0	0	0	0	0	0	0	0	0	90915	53372	43234	42495	23817	1202000	0	0	0	0	0	0	0	0	0	0	0	0	49054	24035	20164	27298	37120	41805	2.8027
CON__Q9TRI1;Q5T985;P19823;Q5T987			+	10426000	3331900	6200400	3571600	5825500	5263400	3866700	5387100	3329200	13701000	4653000	6574100	10527000	3441400	4578000	6473800	4506000	5943800	15318000	5033400	9141900	5183000	8508200	7863200	1651800	2322500	1434600	6239100	2434400	3590800	3816600	1261200	1721200	2515500	1886500	2693300	226.94
CON__Q9TT36;P05543			+	387720	125740	234600	143270	212050	226790	188250	227240	145510	568840	237310	309150	450060	154110	192560	250470	270670	279860	1753000	612600	941370	597150	1023400	836570	85418	105230	50972	128610	146380	140340	56578	27734	24998	39767	55102	50290	33.443
CON__Q9TTE1			+	10019000	3025500	5942700	3894900	5590200	5390100	2601400	4032100	2782300	15552000	3108200	5730000	12264000	3896900	5453600	7792200	4138600	6600100	10415000	3185900	6372200	4023600	6087100	5785100	1518600	2554900	1597900	10583000	2431400	4525700	4672500	1584300	2171600	3680300	2181100	3415500	250.95
CON__REFSEQ:XP_001252647			+	5437400	1700000	3321400	2096700	2833800	2830500	1704800	2346400	1556700	7342800	1923400	3273800	6782400	2053000	2896300	4152500	2622000	3648600	8075800	2563300	5070700	3315200	4355000	4574100	1208100	1742700	1195800	6317400	1774700	3108900	2708200	908630	1303700	1894400	1311500	1852500	133.08
CON__REFSEQ:XP_585019;P43652			+	2257500	683290	1156900	766980	1292900	1163500	440870	591900	395540	1764300	519280	812800	983990	436400	413940	567470	620980	646900	4059400	1234400	2258900	1451500	2329800	2106900	166240	220060	139360	542670	237450	348530	434710	155210	200410	279210	224230	292790	62.358
D3DPS3;Q3KQU3-2;Q3KQU3-4;Q3KQU3;Q3KQU3-3	RPRC1;MAP7D1	MAP7 domain-containing protein 1		0	0	0	0	0	0	10649	9224.1	1966	4585.4	9766.8	8056.3	66183	31271	17356	22440	63637	38949	0	0	0	0	0	0	7300.6	8295.1	4425.5	11208	11269	12318	11499	4664.8	2815.5	6518.8	11438	7716.6	3.4175
H0Y3P2;D3DQV9;P78344-2;P78344;H0YEC5;H0YD77;H0YCH5;H0YD99;H0YEN8;H0YDC0;H0YCF8;H0YE22;H0YEI7	EIF4G2	Eukaryotic translation initiation factor 4 gamma 2		33755	8463.2	10732	6992.9	17941	13687	181560	207360	77187	137070	229650	189120	176070	77123	63795	79134	148950	120000	94114	39035	39865	31531	64080	47281	69283	91985	40171	91911	109740	110170	92954	46707	41907	49973	96591	80288	10.143
F6U1T9;D3YTA9;H7BYZ3;P63098	PPP3R1	Calcineurin subunit B type 1		0	0	0	0	0	0	0	0	0	0	0	0	0	0	0	0	0	0	0	0	0	0	0	0	29026	34611	10927	30112	43835	41540	0	0	0	0	0	0	2.8007
D3YTB1;F8W727;P62910	RPL32	60S ribosomal protein L32		566100	223610	162030	138590	373420	318950	1084500	1267900	424000	756700	1323400	1117400	1163400	553010	415780	511450	1036400	784880	1777700	665710	452480	371730	1038600	886550	685910	797760	322820	552400	934570	882270	806820	393640	296520	412510	888760	671180	13.961
D6R938;E9PBG7;E9PF82;Q13557-8;Q13557-12;Q13557-9;Q13557-10;Q13557-5;Q13557;Q13557-3;Q13557-6;Q13557-4;Q13557-11;H0Y9C2;A0A5F9ZHY2;A0A5K1VW76;A0A804HIC9;A0A5F9ZHM9;A0A5F9ZH21;A0A5F9ZHR5;D6RFJ0;A0A5F9ZH50;Q9UQM7;Q9UQM7-2;H0Y9J2;Q13554-7;Q13554-4;Q13554-6;Q13554-3;Q13554-8;Q13554-5;Q13554-2;Q13554;H7BXS4;Q5SWX3;A0A2Q3DQE3;H0Y6G2;Q13555-10;Q13555-3;Q13555-5;Q13555-4;Q13555-7;Q13555-11;Q13555-9;Q13555…	CAMK2D	Calcium/calmodulin-dependent protein kinase type II subunit delta		457320	195910	157850	114340	298340	234490	1117600	1305100	391910	967320	1490300	1171400	1476300	657300	453770	543170	1710500	1034400	1378200	607370	430230	333880	1013600	724160	587120	740330	259490	709560	884980	840350	685830	285660	237840	334510	822220	637090	57.858
I3L0Y5;D6R9H7;E7EQ97;E7EPU7;P05496;Q06055;P48201;Q06055-3;Q06055-2	ATP5G1;ATP5G2;ATP5G3	ATP synthase F(0) complex subunit C1, mitochondrial;ATP synthase F(0) complex subunit C2, mitochondrial;ATP synthase F(0) complex subunit C3, mitochondrial		299940	117740	105580	83248	196460	134690	432600	612860	256150	521090	830830	543930	818570	390420	276890	415760	1042100	610780	794210	314500	322380	255480	547740	396650	190620	259560	123080	253720	414780	303570	140500	75137	54933	73213	206590	134840	1.44
D6R9Z7;P15954	COX7C	Cytochrome c oxidase subunit 7C, mitochondrial		98310	31183	25092	19185	69294	69171	91870	120090	60074	150390	137070	150060	125690	53175	57821	70861	123360	97388	342630	100870	88707	59641	257170	247410	48881	68717	44153	68238	78843	94690	0	0	0	0	0	0	5.1637
H0Y8N0;D6RAA6;P57088	TMEM33	Transmembrane protein 33		0	0	0	0	0	0	275910	331820	181250	302360	396470	372080	81724	39980	42443	45224	93712	77763	69531	23249	38727	22348	40800	46795	41963	61290	27519	63152	77816	111030	67737	34386	30712	40051	84361	80206	4.5779
D6RDK6;D6RBN5;Q9NX40;D6RI08;D6RDK1;D6RIV2;D6R9T5;D6RG39;D6RIT9;Q9NX40-3;Q9NX40-2;Q9NX40-4	OCIAD1	OCIA domain-containing protein 1		0	0	0	0	0	0	74949	93154	55463	94690	114980	110650	126710	55661	50416	69169	126670	90772	0	0	0	0	0	0	0	0	0	0	0	0	0	0	0	0	0	0	11.387
D6RBV2;Q12907;D6RIU4;D6RDX1;D6RBH1	LMAN2	Vesicular integral-membrane protein VIP36		168220	56803	60307	54900	122510	89101	504210	642300	288460	624500	893870	666840	1474400	702480	634250	758990	1721600	1115700	635760	235780	246370	185580	471140	330100	349420	476250	212880	524160	659200	551030	531220	260750	244940	316050	683350	486770	45.071
D6RBV5;Q5U5X0	LYRM7	Complex III assembly factor LYRM7		0	0	0	0	0	0	0	0	0	0	0	0	0	0	0	0	0	0	84337	34424	37670	25808	53884	68882	0	0	0	0	0	0	0	0	0	0	0	0	-2
D6RBW1;P06730;P06730-3;P06730-2;H0Y8J7	EIF4E	Eukaryotic translation initiation factor 4E		0	0	0	0	0	0	246840	304030	114840	212310	296760	322670	339000	140790	99917	131100	308120	234290	94030	37928	35186	26939	52613	60167	0	0	0	0	0	0	110430	51105	38767	41055	124600	91207	12.03
F8W8T7;D6RC74;E7EW05;Q9NVU7	SDAD1	Protein SDA1 homolog		0	0	0	0	0	0	0	0	0	0	0	0	0	0	0	0	0	0	0	0	0	0	0	0	0	0	0	0	0	0	0	0	0	0	0	0	-2
D6RDM7;P61086-3;P61086	UBE2K	Ubiquitin-conjugating enzyme E2 K		0	0	0	0	0	0	0	0	0	0	0	0	0	0	0	0	0	0	0	0	0	0	0	0	0	0	0	0	0	0	34042	16106	11611	13851	29728	24172	1.7837
D6RGI3;D6RER5;Q9NVA2;Q9NVA2-2;D6RDU5;H0Y961;B1AMS2;Q14141-2;Q14141-4;Q14141;H0Y9G8;D6RDP1;D6R9Y6;A0A087X142;A6NMH6;A6NFQ9;F8W8I8;Q92599-3;Q92599-2;Q92599-4;Q92599	2022-09-11	Septin-11		0	0	0	0	0	0	694450	852120	352070	730990	940080	840140	904850	355180	304610	346220	869660	555040	242360	89238	69503	55937	164700	106470	196920	258570	55933	169890	311990	246750	177510	77944	65768	87471	210580	135450	65.48
D6REX3;O94979-6;O94979-3;O94979-10;O94979-4;O94979-9;O94979-2;O94979;O94979-8;D6RHZ5;H7BXG7;O94979-7;O94979-5;H0YAB3;H0Y9T9;D6RE64;D6RCQ9;H0Y9K1;H0Y8V7;H0Y8W8;H0YAF5;D6RBT0;D6RHE8	SEC31A	Protein transport protein Sec31A		192440	75541	57659	56440	110890	101870	318820	384730	118490	241430	389430	333360	1083500	464790	320980	382290	1026500	691930	190590	81499	55651	40875	122020	93184	57095	67127	24884	53668	85839	85522	245890	105740	75452	91878	250550	188470	42.029
D6RFH4;H3BUX2;O43169;J3QR91	CYB5B	Cytochrome b5 type B		0	0	0	0	0	0	125680	146010	75706	181920	156840	159140	126860	50719	59001	63538	98647	92364	0	0	0	0	0	0	23269	29345	7823.9	28969	44553	28561	31581	15734	17018	16618	43946	27849	26.029
D6RG19;P61927;D6R9X9	RPL37	Ribosomal protein L37;60S ribosomal protein L37		307410	128640	83583	64425	164550	130390	1722200	2123800	640780	1084700	2015100	1520700	2082600	996100	551930	755090	2373000	1287600	949250	421680	226860	210800	525070	427550	348580	507360	148530	268430	587910	466910	239330	130780	68443	97179	330820	217640	3.5003
H0Y4P7;D6RGG3;Q99715-2;Q99715-4;Q99715	COL12A1	Collagen alpha-1(XII) chain		0	0	0	0	0	0	0	0	0	0	0	0	0	0	0	0	0	0	0	0	0	0	0	0	9400.3	11032	5691.1	14710	18540	17206	0	0	0	0	0	0	2.5511
D6RIE3;D6RGV5;H0UI06;P14406;D6R9C3	COX7A2	Cytochrome c oxidase subunit 7A2, mitochondrial		64529	25985	39207	20498	44510	33063	404890	541360	222940	525570	529790	552150	682900	308460	296880	361530	629380	511600	148460	52949	69115	43376	97548	71901	57069	56001	34413	73782	64127	83389	49837	27617	25629	39640	55086	53944	4.5321
D6RHZ7;D6RHH8	RAP1GDS1			0	0	0	0	0	0	0	0	0	0	0	0	0	0	0	0	0	0	0	0	0	0	0	0	0	0	0	0	0	0	0	0	0	0	0	0	-2
K7EJV1;K7EMY9;K7EPM4;K7EQR7;D6W5Y5;Q14011;Q14011-2;K7ENX8;K7ELV6;K7EJV5;K7ELT6;K7ER40;K7EQX4;K7ENN6;K7EIF7;K7EQL0;H7C515;C9J384;Q14011-3;Q9BQ75-2;Q9BQ75	CIRBP	Cold-inducible RNA-binding protein		0	0	0	0	0	0	154180	200030	71661	164060	173310	207220	0	0	0	0	0	0	0	0	0	0	0	0	34749	36375	15559	34086	37358	42090	88904	36757	33335	39491	72649	60975	22.965
E5RGX5;Q93045;Q93045-2	STMN2	Stathmin;Stathmin-2		74744	15375	12791	8261.6	32956	17679	170910	222090	63077	174550	176930	272890	184210	28830	33056	30051	94193	66730	372010	76587	52871	45373	214420	110440	18447	23326	5482.8	17460	16477	36568	52080	7120.8	10233	10282	30174	15843	3.1869
H0YC67;H0YB03;H0YB83;E5RH53;Q96DB5-3;Q96DB5-2;Q96DB5	RMDN1	Regulator of microtubule dynamics protein 1		0	0	0	0	0	0	0	0	0	0	0	0	0	0	0	0	0	0	0	0	0	0	0	0	22031	25587	17147	37982	35550	43853	0	0	0	0	0	0	1.8217
E5RIW3;E5RJD8;E5RHG6;O75347	TBCA	Tubulin-specific chaperone A		0	0	0	0	0	0	0	0	0	0	0	0	0	0	0	0	0	0	96524	27975	23325	15814	63165	31411	0	0	0	0	0	0	0	0	0	0	0	0	3.0508
E5RHG8;Q15369;R4GMY8;Q15369-2	TCEB1	Transcription elongation factor B polypeptide 1		0	0	0	0	0	0	154460	204500	77515	173170	192800	186740	166690	73837	52519	67261	165300	108140	0	0	0	0	0	0	26243	30268	16148	51407	37490	42597	59315	23574	17721	21420	67215	51393	7.4021
E5RHW4;O94905;E5RJ09;O94905-2;O94905-3	ERLIN2	Erlin-2		496350	184160	166890	130840	370020	237680	1176900	1410500	594480	1346400	1790000	1429000	1535200	762160	612240	724640	1811500	1152100	544730	202740	200640	154540	477930	292940	306880	397330	203790	455640	571590	523680	435900	198970	192600	249080	512010	399470	95.015
E5RIP4;Q15043-2;Q15043-3;Q15043;E5RFZ8;E5RGA7;E5RJ40;E5RJG5	SLC39A14	Zinc transporter ZIP14		0	0	0	0	0	0	88567	110540	61891	208190	122650	134870	113310	41328	50417	70723	73050	72687	0	0	0	0	0	0	0	0	0	0	0	0	0	0	0	0	0	0	5.2066
E5RJI7;Q9BYD1	MRPL13	39S ribosomal protein L13, mitochondrial		0	0	0	0	0	0	38664	46849	36066	87317	46484	67199	0	0	0	0	0	0	0	0	0	0	0	0	0	0	0	0	0	0	0	0	0	0	0	0	1.8654
E7EWR8;E7EM55;E7ERM9;E7EV32;E7EMT6;E7ENY2;E7EVA2;E7EW82;E7EQA9;Q92844-2;Q92844-3;Q92844	TANK	TRAF family member-associated NF-kappa-B activator		0	0	0	0	0	0	0	0	0	0	0	0	0	0	0	0	0	0	0	0	0	0	0	0	0	0	0	0	0	0	101320	62155	40330	50282	118120	83998	-2
E7EMD0;H0Y4R2;P16435	POR	NADPH--cytochrome P450 reductase		0	0	0	0	0	0	27597	25290	17038	32175	36680	32950	0	0	0	0	0	0	0	0	0	0	0	0	0	0	0	0	0	0	38373	18528	16582	18767	46239	28369	4.8423
E7EMH9;E9PFT7;P25054-2;P25054	APC	Adenomatous polyposis coli protein		0	0	0	0	0	0	0	0	0	0	0	0	0	0	0	0	0	0	0	0	0	0	0	0	10142	11930	8103.6	12845	12294	16286	0	0	0	0	0	0	-2
J3QLD9;E7EMK3;Q14254;K7EKW9	FLOT2	Flotillin-2		0	0	0	0	0	0	135620	168970	89381	175160	206120	176690	172330	79775	72330	83091	178550	123940	0	0	0	0	0	0	20172	22700	13285	29260	31987	29789	0	0	0	0	0	0	10.482
J3KMY5;G3V3E8;E7EMS2;G3V3D1;P61916;G3V2V8;H0YIZ1;P61916-2	NPC2	Epididymal secretory protein E1		0	0	0	0	0	0	753600	920120	408790	909380	911130	875370	984950	431000	403170	501550	852650	652580	541500	180640	106700	116930	339720	251120	237170	285340	134420	323820	319180	300170	218910	119160	95668	130800	240400	191250	17.416
E7EPG1;Q13201-2;Q13201	MMRN1	Multimerin-1;Platelet glycoprotein Ia*;155 kDa platelet multimerin		0	0	0	0	0	0	0	0	0	0	0	0	0	0	0	0	0	0	190010	64392	86973	64600	106880	222980	0	0	0	0	0	0	0	0	0	0	0	0	-2
E7ES33;E7EPK1;Q16181-2;Q16181;G3V1Q4;A0A0U1RRE1;Q5JXL7;A0A0U1RRM2;A0A0U1RRH9;A0A5F9ZGZ7;A0A0U1RRD1;J3QRT6;J3KSZ7;O43236-5;Q6ZU15;O43236-2;O43236-3;O43236;O43236-4;O43236-7	2022-09-07	Septin-7		303670	125660	89498	64754	214800	141950	988490	1152100	342430	799620	1248100	972560	1631700	768430	472620	593590	1697900	1073700	1322200	487420	337200	255500	932380	611820	270610	345620	153710	271260	448620	412460	528950	217190	179790	207020	632660	407450	101
E7EPN9;Q9Y520-3;Q9Y520-6;Q9Y520-4;Q9Y520-5;Q9Y520;Q9Y520-7;Q9Y520-2	PRRC2C	Protein PRRC2C		0	0	0	0	0	0	1319500	2060200	756260	1368400	2623100	1538200	0	0	0	0	0	0	0	0	0	0	0	0	0	0	0	0	0	0	0	0	0	0	0	0	1.6595
E7EPT4;P19404	NDUFV2	NADH dehydrogenase [ubiquinone] flavoprotein 2, mitochondrial		0	0	0	0	0	0	96475	114940	59714	111150	152080	138760	112240	37580	47632	46079	97703	84911	0	0	0	0	0	0	7923.8	11200	7002.3	13754	14578	18030	44110	19510	19539	22509	31935	30558	7.3651
E7EQ69;Q9GZZ1	NAA50	N-alpha-acetyltransferase 50		37230	14635	4900.3	4729.2	18367	16320	15297	18330	5090.2	10585	15814	16434	12261	5004.2	3774.9	1866.8	15616	7974.2	0	0	0	0	0	0	0	0	0	0	0	0	0	0	0	0	0	0	1.594
E7EQB2;E7ER44;P02788-2;P02788	LTF	Lactotransferrin;Lactoferricin-H;Kaliocin-1;Lactoferroxin-A;Lactoferroxin-B;Lactoferroxin-C		108370	33303	37082	22714	67233	43253	139750	177250	115050	186090	214260	371080	293070	106490	107020	118990	268200	227650	118130	33975	53717	29108	68223	56786	0	0	0	0	0	0	0	0	0	0	0	0	2.1836
E7EQG2;Q14240;Q14240-2;J3KSN7;E7EMV8;E9PBH4;F8WE11;C9JUF0	EIF4A2	Eukaryotic initiation factor 4A-II;Eukaryotic initiation factor 4A-II, N-terminally processed		0	0	0	0	0	0	111390	131080	42870	104940	130300	123320	0	0	0	0	0	0	0	0	0	0	0	0	17669	23801	10231	30504	25330	32424	0	0	0	0	0	0	2.3867
E7EQR4;P15311	EZR	Ezrin		106120	35580	27286	28771	74669	47019	0	0	0	0	0	0	327580	132100	85519	98194	271570	184870	0	0	0	0	0	0	22557	29750	9354.9	18739	31660	25832	89021	37136	25426	35888	122350	69939	4.4002
G3V3B0;S4R3H4;E7EQT4;Q9UKV3-3;Q9UKV3-2;Q9UKV3-5;Q9UKV3;G3V3T3	ACIN1	Apoptotic chromatin condensation inducer in the nucleus		0	0	0	0	0	0	41777	50156	17687	46969	58439	55656	0	0	0	0	0	0	101710	34663	47317	30838	47726	54886	0	0	0	0	0	0	0	0	0	0	0	0	10.412
E7ERS3;Q86VM9	ZC3H18	Zinc finger CCCH domain-containing protein 18		0	0	0	0	0	0	0	0	0	0	0	0	0	0	0	0	0	0	0	0	0	0	0	0	0	0	0	0	0	0	0	0	0	0	0	0	1.686
E7ESL0;J3KQY1;Q9NWU5-2;Q9NWU5-3;Q9NWU5	MRPL22	39S ribosomal protein L22, mitochondrial		0	0	0	0	0	0	0	0	0	0	0	0	0	0	0	0	0	0	0	0	0	0	0	0	0	0	0	0	0	0	0	0	0	0	0	0	1.2632
E7ESP4;E7EMF1;P17301;E9PB77;D6RG08	ITGA2	Integrin alpha-2		45929	21143	18000	14503	24307	52057	491260	583070	307220	627740	633120	692030	775300	328180	314560	391950	667690	528610	291090	113980	115460	92088	166030	179200	112780	134370	75691	164780	164310	186500	176860	72287	80877	105070	183440	153690	53.468
E7ETC2;Q08209-4;Q08209-5;Q08209-3;Q08209-2;Q08209	PPP3CA	Serine/threonine-protein phosphatase;Serine/threonine-protein phosphatase 2B catalytic subunit alpha isoform		0	0	0	0	0	0	123880	163420	48138	106990	175490	144190	0	0	0	0	0	0	160580	49131	53204	34097	83512	69517	0	0	0	0	0	0	0	0	0	0	0	0	1.6422
E7ETZ4;Q9Y6E2;E9PFE3;C9JF98;F8WDX8;E7EMS9;B5MCE7;Q75MG1;B5MCH7;Q9Y6E2-2	BZW2	Basic leucine zipper and W2 domain-containing protein 2		0	0	0	0	0	0	147690	181310	77296	177460	188360	191770	0	0	0	0	0	0	0	0	0	0	0	0	0	0	0	0	0	0	0	0	0	0	0	0	1.5954
E7EUB5;Q01831-3;Q01831-2;Q01831	XPC	DNA repair protein complementing XP-C cells		0	0	0	0	0	0	10310	14392	5549.9	8349.6	12871	9052.2	0	0	0	0	0	0	0	0	0	0	0	0	0	0	0	0	0	0	0	0	0	0	0	0	1.2206
G5E9S8;G3V2E7;F8W6L3;G3V3H3;G3V5R9;E7EVH7;Q07866-8;Q07866-2;Q07866-3;Q07866;Q07866-7;Q07866-5;Q07866-10;Q07866-6;Q07866-4;Q07866-9;G3V2P7;H0YJU9;H0YJL0;H0YJT3;E9PQ02;H0YG16;A8MX29;A8MZ87;Q9H0B6-2;Q9H0B6	KLC1	Kinesin light chain 1		0	0	0	0	0	0	127790	163830	51138	126340	160800	159670	0	0	0	0	0	0	167190	64138	41826	38347	107160	88984	0	0	0	0	0	0	79248	32282	29049	34919	81423	57432	4.7499
E7EVX8;Q8WWY3-4;Q8WWY3	PRPF31	U4/U6 small nuclear ribonucleoprotein Prp31		0	0	0	0	0	0	0	0	0	0	0	0	46335	23406	16534	21927	42413	27247	59546	22230	16210	14142	38315	24723	10511	13455	5152.8	12812	11966	15245	14746	6382.3	5463.2	8309.7	9952.2	9257.8	1.3182
E7EX17;P23588-2;P23588;F8VX11	EIF4B	Eukaryotic translation initiation factor 4B		10973	2956.8	1753.6	0	7057.4	2270	286760	341300	95410	210280	250120	371440	240630	57454	42951	40254	160050	96013	19516	5152.5	3109.2	1854.6	9561.7	4363.5	37620	45528	12628	23869	42530	54372	67673	12727	11406	9671.6	41927	31118	6.3733
E7EX60;Q5T7F0;E9PEP6;O14786-3;O14786-2;O14786;Q5JWQ4;Q5JWQ6	NRP1	Neuropilin-1		0	0	0	0	0	0	0	0	0	0	0	0	0	0	0	0	0	0	0	0	0	0	0	0	0	0	0	0	0	0	0	0	0	0	0	0	1.6636
E9PAM4;Q9BTU6	PI4K2A	Phosphatidylinositol 4-kinase type 2-alpha		0	0	0	0	0	0	117180	163510	80287	161350	163230	167220	0	0	0	0	0	0	0	0	0	0	0	0	0	0	0	0	0	0	0	0	0	0	0	0	2.2925
E9PB61;Q86V81	ALYREF	THO complex subunit 4		177800	43763	65041	47360	109240	80248	0	0	0	0	0	0	75098	33985	32705	31956	57050	48045	0	0	0	0	0	0	0	0	0	0	0	0	167460	56845	63921	82071	126400	123180	4.9236
E9PB90;P52789	HK2	Hexokinase;Hexokinase-2		0	0	0	0	0	0	23018	27834	16330	35689	31830	34953	27987	13171	10404	8084.1	24797	23366	0	0	0	0	0	0	0	0	0	0	0	0	35953	16336	16013	16415	41972	29197	2.8561
E9PC52;Q16576;Q16576-2;Q5JP01;Q5JP02;C9JAJ9;E9PNS2;Q5JNZ6;E9PIC4;E9PNS6	RBBP7	Histone-binding protein RBBP7		67206	25613	20267	15382	49594	48903	0	0	0	0	0	0	50559	21057	20144	22930	47079	32659	0	0	0	0	0	0	22002	28245	11173	27073	39607	34646	0	0	0	0	0	0	3.4573
E9PC71;P37235;C9JW46;E5RK89;E5RFL9;E5RJT1;E5RJJ6;E5RGZ0;E5RI95;A0A1B0GXG3;E5RHE8;E5RI78;E5RHC8;E5RIG4;E5RIZ1;E5RIA5;E5RGA9;P84074;P61601	HPCAL1;NCALD;HPCA	Hippocalcin-like protein 1;Neuron-specific calcium-binding protein hippocalcin;Neurocalcin-delta		0	0	0	0	0	0	96925	106050	54318	115520	114810	133300	137030	55269	49596	57631	120630	83435	95064	42343	34197	32732	52697	106830	19180	21978	15135	31519	28321	59790	0	0	0	0	0	0	1.7266
E9PCR7;Q02218;A0A0D9SFS3;E9PDF2;Q02218-2;E9PFG7;Q02218-3;Q9ULD0-3;Q9ULD0-2;Q9ULD0;C9J4G7	OGDH	2-oxoglutarate dehydrogenase, mitochondrial		96151	39698	41692	29097	66155	47083	565120	705870	345810	668130	962290	752890	562260	251180	199490	262810	618520	406800	433820	155100	161500	106930	280500	202440	126030	166590	78157	187980	226590	191130	134060	67753	56172	71195	167720	112240	69.334
E9PCT3;P51636-3;P51636-2;P51636	CAV2	Caveolin;Caveolin-2		354370	119610	137950	115110	237010	183200	282320	373030	165270	369980	375170	362550	403350	200290	183630	222640	396290	276430	0	0	0	0	0	0	74945	116270	53990	110860	143500	140240	124120	62524	69418	95972	151720	124180	2.5701
E9PCY7;G8JLB6;P31943;D6RIT2;D6RIU0;D6RBM0;D6RAM1;D6R9T0;D6RFM3;D6RDU3;D6RJ04;D6RIH9;H0YB39;E5RGH4;E7EQJ0;E5RGV0;H0YBD7;H0YAQ2;H0YBG7;E7EN40;D6RF17;D6RDL0;D6R9D3;H7C2J6;A0A0A6YY98;Q9NQA5	HNRNPH1	Heterogeneous nuclear ribonucleoprotein H;Heterogeneous nuclear ribonucleoprotein H, N-terminally processed		768970	274370	236790	204000	483640	354740	1212500	1574400	674430	1481300	1601300	1502000	1590700	817640	598440	871100	1398900	1136300	1278200	446600	349110	270200	778660	597670	707080	970710	379060	811860	1087700	991760	829980	426610	323860	432420	953450	691010	119.13
E9PDF6;O43795-2;O43795;H7C2Y7;E7EQD9;C9JYW1;A0A0U1RRI3;C9JUP5;Q9UBC5;C9K0I9;G3V342;REV__Q13402-5	MYO1B	Unconventional myosin-Ib		1266000	455640	459790	331810	936370	637480	2482400	3051900	1189700	2564900	3746000	2780000	3807600	1788200	1412600	1752200	4275100	2688500	2750400	1069000	1064200	726960	1990800	1438100	807390	1091900	438500	1068500	1421400	1243400	871900	452720	350700	440420	1050800	752000	104.71
E9PQN4;H0YE06;Q5SR44;E9PDY4;P17927	CR1	Complement receptor type 1		0	0	0	0	0	0	0	0	0	0	0	0	0	0	0	0	0	0	0	0	0	0	0	0	0	0	0	0	0	0	0	0	0	0	0	0	-2
E9PEB5;Q96AE4;Q96AE4-2;C9JSZ1	FUBP1	Far upstream element-binding protein 1		119170	47557	26805	21935	77008	51370	216300	307280	108610	254940	303770	262770	449070	160470	170380	184200	315750	250770	130210	47511	15557	17230	80880	225190	119980	188470	78870	158980	207030	206410	208850	87057	89335	99289	182420	152450	16.698
E9PEK4;P07333	CSF1R	Macrophage colony-stimulating factor 1 receptor		0	0	0	0	0	0	0	0	0	0	0	0	0	0	0	0	0	0	0	0	0	0	0	0	0	0	0	0	0	0	0	0	0	0	0	0	-2
E9PKY5;E9PEQ6;Q9UNP9-2;Q9UNP9;Q9UNP9-3	PPIE	Peptidyl-prolyl cis-trans isomerase;Peptidyl-prolyl cis-trans isomerase E		0	0	0	0	0	0	122470	176160	97813	226850	189950	183320	187060	81602	106980	115340	137800	141260	222900	99290	142910	83423	149680	136740	0	0	0	0	0	0	0	0	0	0	0	0	2.8464
E9PF10;O75694-2;O75694	NUP155	Nuclear pore complex protein Nup155		0	0	0	0	0	0	0	0	0	0	0	0	0	0	0	0	0	0	0	0	0	0	0	0	0	0	0	0	0	0	0	0	0	0	0	0	2.2507
E9PF19;Q96E41;Q9Y4P3;F8WDI9;A0A087WXC6;F8WCR3	TBL2	Transducin beta-like protein 2		47291	21063	25255	15993	32923	27006	123750	134080	69042	135310	153750	155920	202000	84418	86638	98387	181930	154990	28295	4538.9	7046.7	5388	18702	10510	0	0	0	0	0	0	3794.8	1919.1	1693.6	0	7130.7	2858.6	5.1852
Q14DU5;E9PF63;O75116	ROCK2	Rho-associated protein kinase 2		0	0	0	0	0	0	58441	65041	32916	59598	71264	62524	0	0	0	0	0	0	0	0	0	0	0	0	0	0	0	0	0	0	0	0	0	0	0	0	1.7857
E9PFD7;P00533;Q504U8;P00533-4;P00533-3;P00533-2;J3KTI5;H3BLT0;B4DTR1;J3QLU9;A0A0A0MSE1;P04626-3;P04626-2;P04626-6;P04626-5;P04626-4;P04626;Q15303-4;Q15303-3;Q15303-2;Q15303	EGFR	Receptor protein-tyrosine kinase;Epidermal growth factor receptor		60417	19632	11473	11103	37049	33339	451950	601880	211450	461720	609590	529020	91340	43844	32939	37020	73967	59467	113900	42011	45209	30683	81490	61450	26535	40178	14223	39053	39700	40653	32672	15884	12897	16047	34473	25627	35.08
E9PGC8;P78559;P78559-2	MAP1A	Microtubule-associated protein 1A;MAP1A heavy chain;MAP1 light chain LC2		0	0	0	0	0	0	133360	149550	49219	121950	168710	128430	392280	164950	110530	123880	439720	245760	148010	58394	44680	31208	97427	75184	0	0	0	0	0	0	0	0	0	0	0	0	2.0575
E9PGT1;Q15631;H7C1D4	TSN	Translin		0	0	0	0	0	0	142880	183880	66044	139230	195500	178480	154800	63693	36127	56815	151680	105410	0	0	0	0	0	0	0	0	0	0	0	0	0	0	0	0	0	0	11.197
H7C3S9;E9PGT6;Q99627-2;Q99627	COPS8	COP9 signalosome complex subunit 8		30974	13049	11723	9485.6	21101	21334	0	0	0	0	0	0	76476	29064	35128	41062	53512	56387	47731	16566	20816	15541	31154	27394	0	0	0	0	0	0	0	0	0	0	0	0	5.1012
E9PHI4;O94901-6;O94901-5;O94901;O94901-9;C9JR15;C9JS54;C9JJU6;C9K051;H7C019;C9JK55;B0QY60;H7C2K3;H0Y6N5;H0Y742;O94901-4;O94901-2;O94901-7;O94901-3;Q9UH99-3;Q9UH99;Q9UH99-2	SUN1;SUN2	SUN domain-containing protein 1;SUN domain-containing protein 2		0	0	0	0	0	0	48603	55828	35740	68323	68510	56364	77550	39157	38801	48104	84681	53578	70501	23874	30179	21926	47043	37198	5850.6	5566.3	4547.8	7715.6	11503	8600.6	0	0	0	0	0	0	6.8005
E9PHN6;F6XZQ7;P28161-2;P28161;E9PGV1;E9PHN7;A0A3B3IRM5;P46439;A0A3B3IU61	GSTM2;GSTM5	Glutathione S-transferase Mu 2;Glutathione S-transferase Mu 5		0	0	0	0	0	0	0	0	0	0	0	0	53482	26235	25604	25275	48364	39508	0	0	0	0	0	0	0	0	0	0	0	0	0	0	0	0	0	0	1.4868
E9PHY5;O43491-3;O43491-4;O43491;E9PII3;E9PK52;A0A2R8Y5B3;O43491-2;E9PJP4;E9PQN0;E9PRG1;E9PIG0;E9PQD2;Q6ZSX4;E9PN54;Q4VXN0;Q6R5J7;A0A1B0GTF8;A0A0C4DH22;A0A1B0GTW6;Q9Y2J2-3;Q9H4G0-4;Q9H4G0-3;Q9H4G0-2;Q9H4G0;Q9Y2J2-4	EPB41L2	Band 4.1-like protein 2		0	0	0	0	0	0	345660	407120	179290	381710	453640	428620	267630	133770	122410	150500	287750	225590	0	0	0	0	0	0	105460	137770	54277	135770	167510	162570	81552	37272	33470	41977	98172	63106	23.907
E9PN66;E9PNB3;E9PKN9;E9PS55;E9PMY0;E9PMW4;E9PQ46;E9PIN5;E9PIK4;U3KQ32;E9PKZ4;E9PPM1;O14683	TP53I11	Tumor protein p53-inducible protein 11		0	0	0	0	0	0	56302	67237	37898	59088	72996	76066	0	0	0	0	0	0	0	0	0	0	0	0	0	0	0	0	0	0	0	0	0	0	0	0	2.1035
E9PIM6;E9PNQ8;P04216;J3QRJ3	THY1	Thy-1 membrane glycoprotein		41687	15442	17731	16470	37161	26092	350030	445340	247900	444490	877950	547720	375940	173720	175930	189830	606610	301990	311090	101320	121850	106790	353090	168610	196690	281550	160230	383600	534240	413690	420430	185120	202410	245480	688660	403710	78.138
E9PK11;E9PJP9;Q13702-2;Q13702	RAPSN	43 kDa receptor-associated protein of the synapse		0	0	0	0	0	0	0	0	0	0	0	0	0	0	0	0	0	0	170420	59249	47918	62682	102890	93870	0	0	0	0	0	0	0	0	0	0	0	0	-2
E9PK01;P29692;A0A087X1X7;E9PRY8;P29692-3;P29692-2;E9PQ49;E9PI39;E9PQZ1;P29692-4;E9PPR1;E9PL12;E9PL71;E9PMW7;E9PN91;H0YE58;E9PIZ1;H0YCK7;E9PK06;E9PQC9;E9PKK3;E9PK72;E9PNW6;E9PJD0	EEF1D	Elongation factor 1-delta		279090	108120	77210	67052	175120	142730	684390	824190	256270	616290	778730	889920	1231800	524030	329460	395750	1114200	762970	1046400	386850	333540	262930	620120	567040	325420	415620	115610	286130	402390	388010	708640	322310	197870	266760	683910	507090	178.21
E9PK54	HSPA8			0	0	0	0	0	0	39158	54240	27173	51537	54314	64635	70952	40474	35734	42982	59829	51077	70826	24098	35902	23830	45627	38990	47668	68284	31346	93835	78918	89465	47690	15402	19562	24538	32680	31645	1.4313
E9PKG1;Q99873-2;Q99873-3;Q99873;E9PIX6;E9PNR9;E9PQ98;H0YDE4;Q99873-5;Q9NR22-2;Q9NR22	PRMT1	Protein arginine N-methyltransferase 1		698650	240870	195620	182570	411550	320390	1152400	1413600	505970	1069200	1455000	1284900	997320	482450	361400	453400	953150	657950	675610	236260	225670	176110	377900	318520	206980	222110	91038	203350	268200	247380	367040	172690	146480	189950	354710	307780	19.727
E9PKH6;E9PPW7;O00217	NDUFS8	NADH dehydrogenase [ubiquinone] iron-sulfur protein 8, mitochondrial		0	0	0	0	0	0	0	0	0	0	0	0	81090	31019	25159	25929	77024	49996	0	0	0	0	0	0	0	0	0	0	0	0	0	0	0	0	0	0	2.1283
F8VSA6;E9PS38;S4R3E9;E9PL57;Q15843	NEDD8;NEDD8-MDP1	NEDD8		0	0	0	0	0	0	125320	153980	73864	153360	159000	204750	253340	82036	93769	95018	184650	134180	198480	57419	52816	36325	136500	73283	0	0	0	0	0	0	0	0	0	0	0	0	3.6407
E9PLD2;Q9H019-3;Q9H019	MTFR1L	Mitochondrial fission regulator 1-like		5341	1835.9	3648.3	2885.8	2370.7	3361.8	0	0	0	0	0	0	0	0	0	0	0	0	0	0	0	0	0	0	0	0	0	0	0	0	0	0	0	0	0	0	-2
E9PLJ2;Q5VUV5;Q9BZP6-3;Q9BZP6-2;Q9BZP6	CHIA	Acidic mammalian chitinase		0	0	0	0	0	0	0	0	0	0	0	0	0	0	0	0	0	0	199700	89737	124190	75729	129240	114400	0	0	0	0	0	0	0	0	0	0	0	0	-2
E9PLL6;P46776;E9PJD9;E9PLX7	RPL27A	60S ribosomal protein L27a		460310	165140	155590	110840	281980	220070	1053500	1315300	465020	646880	1444600	1136200	1432600	688970	465130	576480	1461600	923380	1322500	507790	355510	261230	826500	639440	568690	777150	273940	489740	949370	781560	764460	375890	260660	347120	873280	603520	48.075
E9PLU0;E9PRI6;O00330-3;O00330	PDHX	Pyruvate dehydrogenase protein X component, mitochondrial		0	0	0	0	0	0	0	0	0	0	0	0	0	0	0	0	0	0	0	0	0	0	0	0	0	0	0	0	0	0	0	0	0	0	0	0	3.6595
E9PMC5;E9PM12;Q13488;E9PNA6	TCIRG1	V-type proton ATPase subunit a;V-type proton ATPase 116 kDa subunit a isoform 3		161990	66422	166240	63430	104600	88750	61829	82617	40903	78973	83882	84367	121450	53938	54021	64944	117350	73252	0	0	0	0	0	0	9212.8	10433	6956	13385	13218	18805	0	0	0	0	0	0	6.7685
E9PRZ9;E9PM92;O00193;E9PQA1	C11orf58;SMAP	Small acidic protein		67249	16736	15453	18687	42864	26476	16246	16123	8012.2	12785	18003	22780	23278	7975.2	6224	6744.7	20969	10208	0	0	0	0	0	0	0	0	0	0	0	0	10145	1446.7	4615.1	2334.5	6450	3119.4	3.7094
K4DIA7;E9PMR4;P48509;E9PRJ3	CD151	Tetraspanin;CD151 antigen		265980	88004	84465	73801	204650	131380	222010	260000	94874	207950	356650	239050	368100	162380	140930	162960	454930	253510	524610	178830	133400	114950	403120	233290	145850	200770	79195	172190	325240	217140	409070	201920	154580	198610	606890	368100	8.6391
E9PPR0;E9PQP1;E9PMX3;G3V0I5;P49821-2;P49821;E9PPD6;E9PPS5;E9PJL9;E9PLC6;B4DE93	NDUFV1	NADH dehydrogenase [ubiquinone] flavoprotein 1, mitochondrial		0	0	0	0	0	0	183200	220110	101680	217480	269470	242090	118240	50262	48832	57076	121960	82855	79495	31574	38326	25024	58081	44294	0	0	0	0	0	0	69129	32808	27626	34107	69792	56082	3.6168
E9PNF7;P42785;A0A7P0Z451;B7Z7Q6;P42785-2;B3KR26;E9PLY4;A0A7P0TB23;E9PQB5;E9PL85;E9PNJ1;E9PKN6	PRCP	Lysosomal Pro-X carboxypeptidase		0	0	0	0	0	0	0	0	0	0	0	0	217460	98881	100630	107090	252020	160440	0	0	0	0	0	0	11275	10903	9662.4	19013	14340	17712	71839	32641	30157	42029	74726	60288	16.533
E9PNS3;F2Z2Y8;Q9H0E2	TOLLIP	Toll-interacting protein		0	0	0	0	0	0	0	0	0	0	0	0	0	0	0	0	0	0	0	0	0	0	0	0	0	0	0	0	0	0	0	0	0	0	0	0	1.3689
H7C3X5;E9PNU4;Q13190-3;Q13190-2;Q13190-4;Q13190	STX5	Syntaxin-5		0	0	0	0	0	0	0	0	0	0	0	0	0	0	0	0	0	0	0	0	0	0	0	0	0	0	0	0	0	0	0	0	0	0	0	0	2.3131
E9PPG9;E9PQ57;P78406;B0QZ36	RAE1	mRNA export factor		0	0	0	0	0	0	76018	95015	43489	85564	108930	110300	64831	33537	29883	30385	51647	46871	0	0	0	0	0	0	0	0	0	0	0	0	0	0	0	0	0	0	4.0329
E9PPH5;Q9BTT0-3;Q9BTT0;Q9BTT0-2	ANP32E	Acidic leucine-rich nuclear phosphoprotein 32 family member E		0	0	0	0	0	0	34034	44783	20310	40402	40151	56918	0	0	0	0	0	0	0	0	0	0	0	0	0	0	0	0	0	0	0	0	0	0	0	0	8.0723
E9PR16;G3V198;Q12769-3;Q12769	NUP160	Nuclear pore complex protein Nup160		0	0	0	0	0	0	39399	44804	29540	106640	34674	54430	0	0	0	0	0	0	0	0	0	0	0	0	0	0	0	0	0	0	0	0	0	0	0	0	-2
E9PR30;P62861	FAU	40S ribosomal protein S30		60091	16951	9560.6	8804.1	47295	20260	0	0	0	0	0	0	588730	172620	165210	155870	307550	201380	89308	23665	23796	12918	58503	30144	100900	111310	46785	111120	109790	226330	282580	50272	91194	84072	180440	103930	1.5675
E9PRS5	RDX			0	0	0	0	0	0	36747	56071	23187	51212	61871	56257	68733	22099	26353	29663	49698	43377	0	0	0	0	0	0	0	0	0	0	0	0	0	0	0	0	0	0	-2
E9PS97;Q9NVD7	PARVA	Alpha-parvin		0	0	0	0	0	0	126770	165120	58697	124260	165410	149150	0	0	0	0	0	0	121460	43580	56174	30274	71341	59554	0	0	0	0	0	0	0	0	0	0	0	0	2.3176
E9PSI1;E9PQI5;E9PQ80;G3V1B9;E9PMQ9;Q9BY43;Q9BY43-2;O15321-2;O15321	CHMP4A;TM9SF1	Charged multivesicular body protein 4a;Transmembrane 9 superfamily member 1		167270	61453	88519	52909	93061	105920	0	0	0	0	0	0	45888	23035	20754	24846	38118	32143	283660	85934	132100	81815	149170	157780	0	0	0	0	0	0	83189	42863	41532	56623	71565	72684	1.9293
F2Z2N5;Q9NQE7	PRSS16	Thymus-specific serine protease		0	0	0	0	0	0	0	0	0	0	0	0	0	0	0	0	0	0	0	0	0	0	0	0	0	0	0	0	0	0	0	0	0	0	0	0	-2
F2Z2Y4;O00764-2;O00764	PDXK	Pyridoxal kinase		0	0	0	0	0	0	0	0	0	0	0	0	51623	24833	30248	26424	46329	45315	0	0	0	0	0	0	0	0	0	0	0	0	0	0	0	0	0	0	2.1602
F2Z3J9;Q14914-2;Q14914;F6XGT7;Q5JVP2	PTGR1	Prostaglandin reductase 1		0	0	0	0	0	0	30720	37737	22240	44723	45300	43912	134890	63142	49605	59954	145360	109400	0	0	0	0	0	0	274400	358550	88971	236930	461550	346690	344200	151030	98751	125010	550120	298320	21.312
F5GWD8;F5GXH6;F5H6U7;Q9Y3E0	GOLT1B	Vesicle transport protein GOT1B		0	0	0	0	0	0	70183	85879	45447	80579	89949	91041	0	0	0	0	0	0	0	0	0	0	0	0	0	0	0	0	0	0	0	0	0	0	0	0	1.2816
F5GX19;F5H3Y3;Q6IAA8;H0YFI1;F5H479	LAMTOR1	Ragulator complex protein LAMTOR1		47042	20412	20653	16312	34548	34976	49919	64175	39380	105300	74392	118690	248040	112490	104910	156940	238070	211730	67369	24435	31587	24995	36872	154190	0	0	0	0	0	0	0	0	0	0	0	0	6.082
F5H169;F5H5V4;F5GX23;J3KN29;O00233-2;O00233	PSMD9	26S proteasome non-ATPase regulatory subunit 9		0	0	0	0	0	0	58604	68902	24929	46646	64611	72256	0	0	0	0	0	0	0	0	0	0	0	0	0	0	0	0	0	0	0	0	0	0	0	0	1.6886
H0YKE7;F5GX29;H0YNG9;Q99653	CHP1	Calcineurin B homologous protein 1		0	0	0	0	0	0	0	0	0	0	0	0	49001	22092	21401	18375	45332	37904	0	0	0	0	0	0	0	0	0	0	0	0	0	0	0	0	0	0	2.4934
F5GX32;P43351	RAD52	DNA repair protein RAD52 homolog		0	0	0	0	0	0	0	0	0	0	0	0	0	0	0	0	0	0	0	0	0	0	0	0	4839.9	5682.5	2236.8	16162	9531.2	14294	0	0	0	0	0	0	-2
F5GXG4;Q96HS1-2;Q96HS1	PGAM5	Serine/threonine-protein phosphatase PGAM5, mitochondrial		0	0	0	0	0	0	0	0	0	0	0	0	41755	23703	13665	16789	36458	26044	0	0	0	0	0	0	0	0	0	0	0	0	0	0	0	0	0	0	1.8733
F5GXQ0	BROX			0	0	0	0	0	0	0	0	0	0	0	0	0	0	0	0	0	0	0	0	0	0	0	0	0	0	0	0	0	0	0	0	0	0	0	0	-2
F5GXR3;P20962	PTMS	Parathymosin		115820	40629	42580	35541	85678	62587	185160	213850	172850	220840	178020	316290	445500	106790	181330	122080	266200	177190	0	0	0	0	0	0	0	0	0	0	0	0	55092	11278	10175	16749	35070	21208	7.4966
F5GYT7;F5H5U6;F5H8C8;F5GXS8;F5GYM3;H0YG47;Q96PU8-5;Q96PU8-9;Q96PU8-8;Q96PU8-6;Q96PU8-3;Q96PU8	QKI	Protein quaking		0	0	0	0	0	0	0	0	0	0	0	0	0	0	0	0	0	0	0	0	0	0	0	0	23622	30208	13942	34630	33570	43075	0	0	0	0	0	0	3.9191
F5GXX5;P61803;F5H895;A0A0B4J239	DAD1	Dolichyl-diphosphooligosaccharide--protein glycosyltransferase subunit DAD1		0	0	0	0	0	0	80804	97489	62241	111980	127470	126330	114340	53521	62194	63804	117370	104910	0	0	0	0	0	0	93076	134470	60491	124170	166760	156120	159410	81949	77923	99287	203290	146180	12.014
F5GY04;Q01954	BNC1	Zinc finger protein basonuclin-1		0	0	0	0	0	0	17506	78177	19091	63782	24318	43409	0	0	0	0	0	0	0	0	0	0	0	0	0	0	0	0	0	0	0	0	0	0	0	0	-2
F5GY16	INPPL1			0	0	0	0	0	0	0	0	0	0	0	0	0	0	0	0	0	0	0	0	0	0	0	0	47840	75260	27467	61738	100210	100070	0	0	0	0	0	0	-2
H0YG54;H0YGR4;F5GYG5;Q9Y3B8-2;Q9Y3B8-3;Q9Y3B8	REXO2	Oligoribonuclease, mitochondrial		97663	39642	32005	29344	69825	55781	0	0	0	0	0	0	232340	98163	76022	84318	233530	151780	357520	145050	114860	92485	303090	199150	35963	49346	20971	49884	57901	57709	61748	28944	24418	29606	74574	56842	5.4216
F5GYN4;J3KR44;F5H6Q1;Q96FW1;F5H3F0;F5GYJ8;Q96FW1-2	OTUB1	Ubiquitin thioesterase OTUB1		95392	35383	17182	17196	60149	48034	225640	268520	90426	214630	267690	262050	243750	96704	66727	84868	242920	159600	0	0	0	0	0	0	0	0	0	0	0	0	0	0	0	0	0	0	6.9889
F5GYQ1;P61421;R4GN72;J3QL14;H3BQB4;H3BSG7;H3BQJ1	ATP6V0D1	V-type proton ATPase subunit d 1		81922	24687	18900	28284	53570	35651	55258	71393	34516	71823	85085	74229	144110	67098	64472	83586	142720	109440	0	0	0	0	0	0	0	0	0	0	0	0	66701	34884	22669	34618	73760	55594	34.449
F5H2U8;F5H2A4;P52926;F5H6H0;P52926-3;P52926-6;P52926-4;P52926-5;P52926-2;H0YFY4	HMGA2	High mobility group protein HMGI-C		126400	34168	54261	21578	121850	51377	75923	64252	68830	136370	70179	201090	541010	39654	181020	176710	262110	149830	414230	87918	60152	43894	432840	140730	19335	16131	16103	40669	16716	65527	159320	12775	54546	58773	87151	51967	19.845
V9GZ78;V9GYY3;F5H2F4;P11586;A0A494C1T2	MTHFD1	C-1-tetrahydrofolate synthase, cytoplasmic;Methylenetetrahydrofolate dehydrogenase;Methenyltetrahydrofolate cyclohydrolase;Formyltetrahydrofolate synthetase;C-1-tetrahydrofolate synthase, cytoplasmic, N-terminally processed		0	0	0	0	0	0	405580	482230	201680	479750	520530	496120	63536	28374	24293	29229	55114	46407	0	0	0	0	0	0	31874	50402	19570	43586	52693	48916	0	0	0	0	0	0	13.822
F5H365;Q15436;Q15436-2;G3V4V1;G3V1W4;G3V3G5;G3V2R6	SEC23A	Protein transport protein Sec23A		74171	27704	27479	20916	50714	37321	54290	70201	16057	47727	70355	56455	576830	261860	200490	229510	546940	405370	125960	48426	29730	28978	78965	55909	134560	176750	59542	152390	205310	185220	174330	83244	52826	65750	191610	145440	31.152
F5H3Q3;F5H719;Q8N9Z9-2;Q8N9Z9-3;Q8N9Z9-4;Q8N9Z9;Q8N9Z9-5	LMNTD1	Lamin tail domain-containing protein 1		0	0	0	0	0	0	0	0	0	0	0	0	0	0	0	0	0	0	113530	42258	33034	29151	67576	53321	0	0	0	0	0	0	54682	21951	28841	35733	48230	46980	1.3148
F5H442;Q99816-2;Q99816	TSG101	Tumor susceptibility gene 101 protein		0	0	0	0	0	0	0	0	0	0	0	0	0	0	0	0	0	0	0	0	0	0	0	0	0	0	0	0	0	0	0	0	0	0	0	0	-2
F8VUX1;F8VY35;F8W0J6;F5H4R6;H0YIV4;P55209-2;P55209;F8W020;F8VXI6;F8VV59;B7Z9C2;P55209-3;H0YHC3;F8W118;F8W543;H0YH88;F8VRJ2;F8VVB5;E9PNW0;E9PJJ2;E9PS34;E9PNJ7;A8MXH2;E9PKT8;C9J6D1;B7Z4K9	NAP1L1	Nucleosome assembly protein 1-like 1		0	0	0	0	0	0	355080	466080	133610	296160	461930	374320	573990	214550	187050	246640	434540	358800	108660	36548	33263	23343	74350	46802	142030	208180	61437	173010	213560	205950	144450	61732	43028	51005	154310	96347	48.081
F5H4W4;Q9UFP1	FAM198A	Protein FAM198A		0	0	0	0	0	0	0	0	0	0	0	0	0	0	0	0	0	0	0	0	0	0	0	0	0	0	0	0	0	0	0	0	0	0	0	0	-2
Q2HIZ1;F5H4Z8;P49746-2;P49746	THBS3	Thrombospondin-3		151200	45713	62126	41166	72811	112760	120520	156940	83531	188920	117660	167220	278150	122490	111890	151540	154460	173060	474090	158190	237560	151020	248110	275200	42581	60874	32990	89617	59157	79772	84312	39790	35488	51608	52099	71276	2.7664
F5H5D3;Q9BQE3;A0A1W2PQM2;F8VVB9;F8VQQ4;F8VS66;F8VRZ4;A0A7P0TA31;F8VWV9;F8VX09;A6NHL2-2;A6NHL2;C9K0S6;F8VRK0;A0A7P0Z4A1;F8W0F6;Q9H853	TUBA1C;TUBA1B	Tubulin alpha-1C chain		111330	44820	26551	24743	74963	48488	314460	386670	87062	255670	401410	303280	308410	118110	80922	95477	288900	170360	306790	120740	80763	64914	207550	147240	147950	206460	39592	136230	258390	205690	829000	351960	220120	299040	1128200	659080	23.355
F5H630;P51523	ZNF84	Zinc finger protein 84		0	0	0	0	0	0	0	0	0	0	0	0	0	0	0	0	0	0	0	0	0	0	0	0	0	0	0	0	0	0	0	0	0	0	0	0	-2
F5H669;Q8N684-2;Q8N684;Q8N684-3;F5H6M0;F5H047	CPSF7	Cleavage and polyadenylation specificity factor subunit 7		0	0	0	0	0	0	128930	171380	75702	147460	163770	151700	188290	88249	75574	90723	177610	124480	288660	111260	99755	73951	183540	138390	0	0	0	0	0	0	0	0	0	0	0	0	4.6441
F5H6N1;P61326;Q96A72;P61326-2;F5H3U9;F5H6P7;F5H124	MAGOHB;MAGOH	Protein mago nashi homolog;Protein mago nashi homolog 2		437620	114460	68396	72688	266530	164720	322650	434210	189050	438150	443740	457030	764110	323460	277080	358190	705830	514170	488540	154940	101850	128880	336110	276130	88739	117680	65079	136930	133790	177530	99898	52390	37626	43362	112900	79314	12.61
F5H765	TMEM132A			0	0	0	0	0	0	0	0	0	0	0	0	0	0	0	0	0	0	0	0	0	0	0	0	121330	178130	104630	368950	174360	265830	0	0	0	0	0	0	-2
F5H837;Q08999	RBL2	Retinoblastoma-like protein 2		0	0	0	0	0	0	0	0	0	0	0	0	0	0	0	0	0	0	0	0	0	0	0	0	0	0	0	0	0	0	0	0	0	0	0	0	-2
H3BMQ5;H3BN59;I3L352;I3L0H8;F6QDS0;H3BQK0;Q9UMR2-3;Q9NUU7-2;Q9UMR2-2;Q9UMR2-4;Q9NUU7;Q9UMR2	DDX19B;DDX19A	ATP-dependent RNA helicase DDX19B;ATP-dependent RNA helicase DDX19A		0	0	0	0	0	0	0	0	0	0	0	0	0	0	0	0	0	0	0	0	0	0	0	0	0	0	0	0	0	0	0	0	0	0	0	0	1.6603
H7C3P4;F6S8M0;P15586-2;P15586;H0YFA9;F5H4C6	GNS	N-acetylglucosamine-6-sulfatase		252150	84897	89290	61399	158360	118460	651530	849610	407640	920610	1060500	888410	1383100	677530	641910	768150	1453300	1021500	418380	152700	122200	118660	323940	204020	346420	451370	225200	486750	632740	571520	516540	250760	232890	291820	666830	462120	18.845
F6TLX2;Q9HC38-2;I3L3Q4;Q9HC38;Q9HC38-3;I3L1I0	GLOD4	Glyoxalase domain-containing protein 4		0	0	0	0	0	0	0	0	0	0	0	0	68714	26678	23044	26493	64622	42137	0	0	0	0	0	0	0	0	0	0	0	0	0	0	0	0	0	0	7.0826
H7C3I1;F6VDH7;Q3KNR6;Q8IZP2;P50502;Q8NFI4	ST13;ST13P4;ST13P5	Putative protein FAM10A4;Hsc70-interacting protein;Putative protein FAM10A5		61712	20020	27038	15334	36723	29302	158400	224810	81922	164380	209050	218150	124570	35981	37557	36758	88742	62178	117010	36523	24242	17171	71210	56839	0	0	0	0	0	0	43615	19390	19421	25193	50886	57787	5.2454
F8VNT9;F8VV56;F8W022;F8VWK8;P08962-3;P08962-2;P08962	CD63	Tetraspanin;CD63 antigen		0	0	0	0	0	0	1097200	1504100	799990	1693200	1579400	1558700	1283100	622520	578390	723900	1199700	904520	1309100	467070	546200	448620	791340	700470	332340	412320	204420	463950	498670	494010	427850	226740	201580	243440	485800	381980	34.14
F8VVY2;F8VNZ6;F8VSP7;F8VSB6;Q9H4P4-2;Q9H4P4	RNF41	E3 ubiquitin-protein ligase NRDP1		0	0	0	0	0	0	0	0	0	0	0	0	0	0	0	0	0	0	0	0	0	0	0	0	0	0	0	0	0	0	0	0	0	0	0	0	-2
F8VPD4;P27708	CAD	CAD protein;Glutamine-dependent carbamoyl-phosphate synthase;Aspartate carbamoyltransferase;Dihydroorotase		0	0	0	0	0	0	0	0	0	0	0	0	0	0	0	0	0	0	0	0	0	0	0	0	0	0	0	0	0	0	0	0	0	0	0	0	1.7516
F8VQE1;Q9UHB6-2;Q9UHB6-5;Q9UHB6;Q9UHB6-4;F8VS07;Q9UHB6-3;F8VRN8	LIMA1	LIM domain and actin-binding protein 1		189130	72224	60108	47399	137340	117530	463900	599080	231910	522240	631340	592690	665370	354590	270030	283520	695220	455850	845560	268360	235530	213010	566870	427330	163930	215000	84262	180300	275140	231770	178030	73768	72779	88627	185840	136720	39.278
F8VQR7;F8VW96;Q16527	CSRP2	Cysteine and glycine-rich protein 2		0	0	0	0	0	0	0	0	0	0	0	0	0	0	0	0	0	0	0	0	0	0	0	0	0	0	0	0	0	0	0	0	0	0	0	0	2.3086
F8VSC4;G3V1U3;P50579-3;P50579	METAP2	Methionine aminopeptidase 2		0	0	0	0	0	0	0	0	0	0	0	0	39175	13012	6592.3	9234.6	44800	23644	0	0	0	0	0	0	5001.7	6633.3	2591	3670.4	9254	8123.4	0	0	0	0	0	0	2.431
F8VSD4;F8VV71;P61088;F8VZ29;F8VQQ8	UBE2N	Ubiquitin-conjugating enzyme E2 N		213710	78800	76683	48859	137410	109070	56302	59320	28404	58543	68296	70520	450770	175990	144590	149090	411930	289200	342150	130500	101510	69087	218590	185810	85490	113750	35537	90370	124250	114940	85986	38421	26488	29179	89963	59677	9.9064
F8VU90;Q9NYL4-2;Q9NYL4;H0YHM7	FKBP11	Peptidyl-prolyl cis-trans isomerase;Peptidyl-prolyl cis-trans isomerase FKBP11		36847	20598	22471	10848	26177	22972	111320	144810	60851	146520	186190	154420	154920	73430	64043	79822	169070	114890	116020	43257	52536	38708	74303	50999	102360	137660	64855	147090	189170	154370	105760	55674	45237	65765	127370	91653	4.426
F8W651;F8VVA7;P61923;P61923-4;F8VYK5;F8VXB1;F8VUC5;F8W156;F8VXR1;F8VYZ4;P61923-2;P61923-3;P61923-5	COPZ1	Coatomer subunit zeta-1		24080	10531	9574	6468.5	14008	10725	53619	70473	17717	49712	62501	49924	61730	33648	15871	22336	62300	44323	0	0	0	0	0	0	0	0	0	0	0	0	104590	44563	47470	45429	103140	84037	9.0854
F8VWV2;F8VXB0;Q8NEU8-2;Q8NEU8;Q8NEU8-3	APPL2	DCC-interacting protein 13-beta		0	0	0	0	0	0	0	0	0	0	0	0	0	0	0	0	0	0	0	0	0	0	0	0	20648	24714	17026	36823	34625	37389	0	0	0	0	0	0	1.9623
F8VXU5;Q9UBQ0;Q9UBQ0-2	VPS29	Vacuolar protein sorting-associated protein 29		0	0	0	0	0	0	176540	208950	75732	175690	224030	220230	144770	59932	42347	48466	147130	98395	223240	97456	69754	49627	131900	106250	43163	51237	19414	47788	63898	57448	0	0	0	0	0	0	7.1745
F8VYE8;P36873;P36873-2;F8VR82;F8W0W8;A0A087WYY5	PPP1CC	Serine/threonine-protein phosphatase;Serine/threonine-protein phosphatase PP1-gamma catalytic subunit		0	0	0	0	0	0	30206	33003	13410	32155	36496	35921	42091	15117	23107	20027	33335	28124	0	0	0	0	0	0	0	0	0	0	0	0	0	0	0	0	0	0	2.505
F8VYN9;P40616-2;P40616;F8VP99;F8VP63;B4DZG7	ARL1	ADP-ribosylation factor-like protein 1		0	0	0	0	0	0	65202	77619	45973	121360	90920	106970	249720	110530	111220	139720	225220	177950	0	0	0	0	0	0	0	0	0	0	0	0	116360	59760	46706	82026	129810	110660	9.0804
F8VZQ9;H0YHG0;P82979	SARNP	SAP domain-containing ribonucleoprotein		0	0	0	0	0	0	335970	281140	97488	214340	263800	228450	344200	249940	113730	124070	297640	247780	0	0	0	0	0	0	0	0	0	0	0	0	24675	10122	10045	11181	23302	17925	1.5847
F8W031;F8W1K5;F8VXJ7;Q9Y2B0;H0YI18	CNPY2	Protein canopy homolog 2		0	0	0	0	0	0	143810	213570	66599	127430	242120	182780	28568	9628.2	6786.5	9543.5	32388	16356	155870	47473	33044	30828	126750	79763	87757	116170	42303	91664	158860	136710	100460	39048	36217	37137	114830	68727	26.784
F8W1A4;P54819-5;P54819-2;P54819;G3V213;F8VZG5;A0A5F9ZHP2;P54819-3;F8VY04;A0A5K1VW67;P54819-6;P54819-4;F8VPP1	AK2	Adenylate kinase 2, mitochondrial;Adenylate kinase 2, mitochondrial;Adenylate kinase 2, mitochondrial, N-terminally processed		122050	43775	57491	33736	94794	63058	601860	752710	301350	738450	880320	777870	440960	181730	199880	224480	346140	298870	81369	29294	26866	24931	62392	69700	63706	70697	31622	88306	90039	87022	42680	26271	19364	23119	45728	33152	17.932
F8W1R7;G3V1V0;P60660-2;P60660;J3KND3;G8JLA2;B7Z6Z4;F8VPF3;G3V1Y7;F8VZU9;F8W180;F8W1I5;P14649;H0YI43;F8VXL3	MYL6	Myosin light polypeptide 6		1310000	358370	290640	229720	968630	615770	2170100	2938000	1076700	2395800	3512700	2920200	4211400	1535000	1354600	1443700	3878700	2500300	3553300	1015700	716440	630180	2615300	1717200	1139000	1578500	581790	1468100	2084300	1888200	2524100	990450	959290	1032800	2753600	1954800	163.41
F8W7Q2	SMIM4			0	0	0	0	0	0	0	0	0	0	0	0	0	0	0	0	0	0	0	0	0	0	0	0	0	0	0	0	0	0	0	0	0	0	0	0	-2
F8W930;Q9Y6M1-5;Q9Y6M1-6;Q9Y6M1-3;Q9Y6M1-4;Q9Y6M1-1;Q9Y6M1	IGF2BP2	Insulin-like growth factor 2 mRNA-binding protein 2		0	0	0	0	0	0	77201	91946	36493	76481	91722	89253	102600	44398	36660	43284	96294	61627	0	0	0	0	0	0	0	0	0	0	0	0	0	0	0	0	0	0	1.962
F8WF27;F8WBG6;P30408	TM4SF1	Transmembrane 4 L6 family member 1		145920	39753	24982	27907	109070	65385	0	0	0	0	0	0	98961	49136	42422	47394	110090	64144	0	0	0	0	0	0	0	0	0	0	0	0	25105	14232	12025	12617	26669	21010	2.8501
F8WBI5;O75323;O75323-2	GBAS	Protein NipSnap homolog 2		0	0	0	0	0	0	0	0	0	0	0	0	0	0	0	0	0	0	167360	56673	69055	51680	107410	126410	0	0	0	0	0	0	0	0	0	0	0	0	2.5633
F8WCF6;P59998;P59998-3;F8WDD7;H7C0A3;A0A0A6YYG9;P59998-2;F8WE39;R4GN08;P59998-4;F8WDW3	ARPC4-TTLL3;ARPC4	Actin-related protein 2/3 complex subunit 4		174280	72276	54134	40232	113160	79896	385090	468250	183410	424070	535080	454340	696510	307070	241520	270820	674340	463490	697950	274200	181540	146670	432010	317500	202340	259740	95829	230970	319530	275450	501600	239830	178620	204050	572450	407200	14.869
F8WD26;J3KP06;Q8WWI1-3;Q8WWI1-4;Q8WWI1-2;Q8WWI1;E9PMP7;E9PMS6;A0A0A0MTE2;E9PMT2;Q8WWI1-5;H0Y424;H0YDQ3;E9PK58;E9PJ10;H0YDG6;U3KQE6	LMO7	LIM domain only protein 7		297770	97882	99693	82751	152590	145990	786330	1014300	457940	940530	934570	1035700	937830	449260	380540	448090	725560	590490	379720	113650	101060	97763	192500	180140	290140	392700	183160	374020	387630	441790	384500	187870	168870	207250	350700	315040	58.058
F8WDU6;O43592	XPOT	Exportin-T		0	0	0	0	0	0	0	0	0	0	0	0	69393	28805	26837	33117	62433	49659	0	0	0	0	0	0	0	0	0	0	0	0	0	0	0	0	0	0	1.4236
H0Y8M5;F8WDV0;Q9UI26;Q9UI26-2	IPO11	Importin-11		0	0	0	0	0	0	0	0	0	0	0	0	0	0	0	0	0	0	145550	32989	43159	42388	79073	69296	0	0	0	0	0	0	0	0	0	0	0	0	-2
F8WJN3;Q16630-3;Q16630;Q16630-2	CPSF6	Cleavage and polyadenylation specificity factor subunit 6		0	0	0	0	0	0	111220	128370	63476	159280	125020	139650	137160	51413	51472	60537	104930	87830	0	0	0	0	0	0	0	0	0	0	0	0	0	0	0	0	0	0	3.5242
G3V0E4;O75439;F8WAZ6	PMPCB	Mitochondrial-processing peptidase subunit beta		0	0	0	0	0	0	116450	140190	69714	128850	150350	150960	71349	36294	27508	32008	80422	48790	69728	22627	18344	15471	41906	33542	0	0	0	0	0	0	0	0	0	0	0	0	26.577
G3V0G5;Q8IV38	ANKMY2	Ankyrin repeat and MYND domain-containing protein 2		0	0	0	0	0	0	65609	96519	36357	74872	96046	93638	0	0	0	0	0	0	0	0	0	0	0	0	23060	36377	12838	26694	45716	38571	0	0	0	0	0	0	1.8191
G3V119;H0YB24;Q8N163-2;Q8N163;A0A087X2B6;E5RHJ4	CCAR2	Cell cycle and apoptosis regulator protein 2		0	0	0	0	0	0	72676	95295	41175	71961	104840	84485	84813	35309	32922	31494	73752	51925	247150	79883	101420	47531	109950	77937	0	0	0	0	0	0	0	0	0	0	0	0	4.2668
G3V126;Q9UI12-2;Q9UI12;E5RG49;E5RHH0	ATP6V1H	V-type proton ATPase subunit H		0	0	0	0	0	0	0	0	0	0	0	0	0	0	0	0	0	0	0	0	0	0	0	0	36096	24063	7685.8	20061	27093	28948	0	0	0	0	0	0	13.653
G3V192;P02794;E9PPQ4;G3V1D1;E9PRK8;E9PKY7	FTH1	Ferritin;Ferritin heavy chain;Ferritin heavy chain, N-terminally processed		0	0	0	0	0	0	173130	195340	139840	259450	213080	278800	62161	20733	25785	29950	39836	36148	92371	27528	21445	19286	67784	46363	58545	74089	35128	76966	75320	94645	185600	53404	75203	71408	158680	118120	8.5947
G3V1C3;Q9BZZ5-2;Q9BZZ5-6;Q9BZZ5;Q9BZZ5-1;Q9BZZ5-3;Q9BZZ5-5;H0YER7;E9PQK6	API5	Apoptosis inhibitor 5		0	0	0	0	0	0	178680	224650	92384	204550	239860	228970	58552	32730	25032	30128	53728	36330	0	0	0	0	0	0	0	0	0	0	0	0	21223	11971	9379.6	13851	22117	17283	6.6083
G3V1N2	HBA2			0	0	0	0	0	0	143930	160900	71311	155550	199510	157270	0	0	0	0	0	0	0	0	0	0	0	0	0	0	0	0	0	0	0	0	0	0	0	0	-2
H7C308;G3V1P5;Q96RN5-3;Q96RN5-2;Q96RN5	MED15	Mediator of RNA polymerase II transcription subunit 15		0	0	0	0	0	0	0	0	0	0	0	0	0	0	0	0	0	0	0	0	0	0	0	0	0	0	0	0	0	0	0	0	0	0	0	0	1.6909
G3V2H3;G3V5M2;P00491	PNP	Purine nucleoside phosphorylase		73334	33169	29384	30075	43322	41399	0	0	0	0	0	0	0	0	0	0	0	0	55699	21629	23000	14968	30659	25552	0	0	0	0	0	0	0	0	0	0	0	0	1.4559
G3V2U4;Q9P2D8-2;Q9P2D8;Q9P2D8-3	UNC79	Protein unc-79 homolog		0	0	0	0	0	0	15722	16637	9158.5	28881	12188	20825	0	0	0	0	0	0	0	0	0	0	0	0	0	0	0	0	0	0	0	0	0	0	0	0	-2
G3V5Q1;G3V3M6;P27695;A0A0C4DGK8;H7C4A8;G3V5M0;G3V359;G3V3C7;G3V5D9;G3V3Y6	APEX1	DNA-(apurinic or apyrimidinic site) lyase;DNA-(apurinic or apyrimidinic site) lyase, mitochondrial		133550	47272	46353	35877	75806	66956	279660	320010	113690	249490	304280	314560	680290	291470	233910	282910	623170	450720	291360	118950	73484	54352	164240	155270	136020	159250	57255	136070	165760	162770	94295	41443	31113	50787	102700	73115	29.106
G3V3W9;O95433-2;O95433	AHSA1	Activator of 90 kDa heat shock protein ATPase homolog 1		0	0	0	0	0	0	0	0	0	0	0	0	0	0	0	0	0	0	97220	44397	27693	25161	49493	38967	0	0	0	0	0	0	0	0	0	0	0	0	1.4962
G3V3Z2;G3V532;O75843	AP1G2	AP-1 complex subunit gamma-like 2		0	0	0	0	0	0	24783	32249	18067	37191	27517	31608	0	0	0	0	0	0	0	0	0	0	0	0	0	0	0	0	0	0	0	0	0	0	0	0	-2
H0YJS4;G3V4T5;P05198	EIF2S1	Eukaryotic translation initiation factor 2 subunit 1		105810	40695	32313	25179	63531	47746	291630	339090	94429	222350	328060	283470	547190	250040	156910	191730	517430	347960	663800	268040	502800	211010	373880	317640	42723	52980	26631	51479	60199	62642	0	0	0	0	0	0	3.7616
G3V5Z7;P60900;G3V295;P60900-2;G3V3I1;G3V3U4;P60900-3;G3V4S5;G3V2S7;H0YJC4	PSMA6	Proteasome subunit alpha type;Proteasome subunit alpha type-6		212450	74241	43409	42083	138770	95492	717080	831910	322390	698390	895940	812310	970280	421720	312520	382630	944550	604840	799160	295310	200340	178200	528190	388330	432830	537690	192070	469900	638940	625560	474340	216020	155250	207990	531120	383650	118.62
G3XAN4;Q15629-2;Q15629	TRAM1	Translocating chain-associated membrane protein 1		102250	38338	37684	33464	61256	51474	84040	122560	51026	115540	142480	110230	209070	110830	81840	97719	228130	149610	0	0	0	0	0	0	0	0	0	0	0	0	0	0	0	0	0	0	5.1788
G5E9E9;H7C3A4;H7C312;H7BZ20;P23919-2;P23919	DTYMK	Thymidylate kinase		0	0	0	0	0	0	96855	122840	52499	142320	122960	126850	183480	82756	68682	77496	143580	113160	0	0	0	0	0	0	0	0	0	0	0	0	0	0	0	0	0	0	1.5272
G5E9M0;H7C2Q0;X6RJK6;Q5SRE7;Q5SRE7-3	PHYHD1	Phytanoyl-CoA dioxygenase domain-containing protein 1		0	0	0	0	0	0	0	0	0	0	0	0	227960	100680	125550	88457	167510	144010	0	0	0	0	0	0	0	0	0	0	0	0	0	0	0	0	0	0	-2
G5EA06;Q92552;Q92552-2;D6RH20	MRPS27	28S ribosomal protein S27, mitochondrial		0	0	0	0	0	0	89019	101620	58604	104530	126410	131430	0	0	0	0	0	0	64959	23624	23609	14347	39381	29288	0	0	0	0	0	0	0	0	0	0	0	0	2.009
G8JLG1;Q14683;V9GY57;A0A6Q8PHC3	SMC1A	Structural maintenance of chromosomes protein;Structural maintenance of chromosomes protein 1A		0	0	0	0	0	0	44049	61270	26162	53423	58713	66121	164240	78121	68166	85520	145890	118450	0	0	0	0	0	0	0	0	0	0	0	0	0	0	0	0	0	0	3.2423
H0Y2Y8;Q15942;Q15942-2;H7C3D3;C9IZ41;C9JJK5;H7C3R3	ZYX	Zyxin		408330	168160	122540	86743	265330	203440	394240	493130	142760	309490	593110	424910	607390	271850	160770	199180	672540	396660	722780	291800	230430	155630	462370	333140	23392	26662	7237.7	18585	33330	29899	49120	18670	12949	21283	62790	38064	63.311
Q5QPK2;H0Y368;O60762;A0A804HJ93;A0A804HIK9;A0A804HIB3;Q5QPJ9	DPM1	Dolichol-phosphate mannosyltransferase subunit 1		0	0	0	0	0	0	270390	361050	166660	343360	460320	391160	285040	136190	108860	151950	342760	349030	0	0	0	0	0	0	0	0	0	0	0	0	14267	6944.5	8319.8	15681	12734	10166	5.3569
J3KSB5;H0Y465;P21359-4;P21359-2;P21359-6;P21359	NF1	Neurofibromin;Neurofibromin truncated		0	0	0	0	0	0	267160	383470	101050	240370	415480	373420	268460	119340	89944	99827	274630	203310	340820	108480	87004	60004	259550	200540	35618	52747	17833	47139	68953	60548	174340	74914	60740	73508	185830	141740	1.5522
H0Y4K0;H0Y636;H0Y4E0;H0Y6Y4;Q5LJA5;Q5LJA9;Q9Y5K5-2;Q9Y5K5-4;Q9Y5K5-3;Q9Y5K5	UCHL5	Ubiquitin carboxyl-terminal hydrolase;Ubiquitin carboxyl-terminal hydrolase isozyme L5		0	0	0	0	0	0	74782	90512	31335	89526	94835	84808	0	0	0	0	0	0	0	0	0	0	0	0	0	0	0	0	0	0	0	0	0	0	0	0	1.6299
H0Y4U9;H7BZT8;Q8NDM7-2;Q8NDM7	CFAP43	Cilia- and flagella-associated protein 43		0	0	0	0	0	0	0	0	0	0	0	0	0	0	0	0	0	0	0	0	0	0	0	0	0	0	0	0	0	0	0	0	0	0	0	0	-2
H0Y4X3;Q14498-3;Q14498-2;Q14498;Q5QP23;A0A0U1RQH7;G3XAC6	RBM39	RNA-binding protein 39		0	0	0	0	0	0	44329	55509	24286	49029	60129	58181	0	0	0	0	0	0	62044	27866	16801	9346.7	34886	32393	0	0	0	0	0	0	0	0	0	0	0	0	13.607
H0Y5B4;H7BZ11;J3KQN4;P83881;H7BY91;H0Y3V9;R4GN19	RPL36A;RPL36A-HNRNPH2	60S ribosomal protein L36a		171240	52350	27901	30323	115850	86369	659290	818110	250620	403280	904260	635520	704030	344690	189020	251100	720350	437660	427240	136980	45691	68384	257160	184890	454900	601720	181450	322540	694490	602080	551580	272160	185780	227900	720990	477580	8.8781
H0Y621;H0Y5K5;Q9Y282-2;Q9Y282;Q9Y282-3;A0A1W2PPS8	ERGIC3	Endoplasmic reticulum-Golgi intermediate compartment protein 3		0	0	0	0	0	0	114840	139200	63556	128640	166740	150160	0	0	0	0	0	0	0	0	0	0	0	0	0	0	0	0	0	0	0	0	0	0	0	0	1.7209
H0Y6I0;Q13439-3;Q13439-4;Q13439;Q13439-5	GOLGA4	Golgin subfamily A member 4		0	0	0	0	0	0	151480	215310	87267	161390	244700	202260	0	0	0	0	0	0	0	0	0	0	0	0	0	0	0	0	0	0	0	0	0	0	0	0	-2
H0Y6J6;Q96I25	RBM17	Splicing factor 45		0	0	0	0	0	0	0	0	0	0	0	0	110550	56957	47582	59748	107560	89563	121400	46412	44117	34898	68920	74454	0	0	0	0	0	0	0	0	0	0	0	0	1.9922
H0Y886;O43674;H7C568;A0A7P0TAR2;A0A087WYD0;E7EWP0;O43674-2	NDUFB5	NADH dehydrogenase [ubiquinone] 1 beta subcomplex subunit 5, mitochondrial		0	0	0	0	0	0	83826	109560	59277	122450	129050	114630	106840	53136	57073	64868	109170	90556	0	0	0	0	0	0	0	0	0	0	0	0	0	0	0	0	0	0	2.1953
H0Y8C5;H7C517;Q5TCS8	AK9	Adenylate kinase 9		0	0	0	0	0	0	0	0	0	0	0	0	0	0	0	0	0	0	0	0	0	0	0	0	0	0	0	0	0	0	0	0	0	0	0	0	-2
H0Y8E6;P49736	MCM2	DNA replication licensing factor MCM2		0	0	0	0	0	0	0	0	0	0	0	0	38775	22875	21179	21575	33945	26063	0	0	0	0	0	0	0	0	0	0	0	0	0	0	0	0	0	0	3.429
H0Y8N7;Q9BYD6	MRPL1	39S ribosomal protein L1, mitochondrial		0	0	0	0	0	0	0	0	0	0	0	0	51991	27179	25025	24364	59194	41377	0	0	0	0	0	0	0	0	0	0	0	0	0	0	0	0	0	0	5.6504
H0Y8W7;Q13363-2;Q13363;E9PGB1;H0Y9M9;E7ESU7;H0Y8U5;D6RAX2;E7EPF8;P56545;P56545-3;P56545-2	CTBP1;CTBP2	C-terminal-binding protein 1;C-terminal-binding protein 2		0	0	0	0	0	0	144480	179370	63210	129860	161710	154740	0	0	0	0	0	0	0	0	0	0	0	0	0	0	0	0	0	0	0	0	0	0	0	0	3.994
H0Y8X4;O43598-2;O43598	DNPH1	2-deoxynucleoside 5-phosphate N-hydrolase 1		0	0	0	0	0	0	54725	70879	32742	64209	82330	85853	0	0	0	0	0	0	0	0	0	0	0	0	0	0	0	0	0	0	0	0	0	0	0	0	1.4546
H0Y9N5;P10155-2;P10155-3;P10155-5;P10155-4;P10155	TROVE2	60 kDa SS-A/Ro ribonucleoprotein		0	0	0	0	0	0	84934	101600	41531	102730	112430	102390	102080	52072	36944	46323	101810	68887	0	0	0	0	0	0	0	0	0	0	0	0	0	0	0	0	0	0	1.5022
H0Y9X3;O75340-2;O75340;A0A6Q8PH81;A0A024QZ42;A0A087WZ38;O75340-3	PDCD6	Programmed cell death protein 6		0	0	0	0	0	0	0	0	0	0	0	0	0	0	0	0	0	0	0	0	0	0	0	0	0	0	0	0	0	0	42056	18832	19727	16407	38469	35131	6.4898
H0YB79;J3KNV1;O60281-2;O60281	ZNF292	Zinc finger protein 292		0	0	0	0	0	0	0	0	0	0	0	0	0	0	0	0	0	0	0	0	0	0	0	0	16975	24748	16751	47109	25657	39929	0	0	0	0	0	0	-2
H0YD13;P16070-18;P16070-12;P16070-14;P16070-13;P16070-11;P16070-10;P16070-16;P16070-8;P16070-17;P16070-6;P16070-4;P16070-3;P16070-7;P16070-5;P16070;H0Y2P0;H0YE40;H0YDW7;H0YCV9;H0Y5E4;P16070-15;P16070-9;E9PKC6;Q86UZ1;H0YDX6;J3KN83;P16070-19;H0YD17	CD44	CD44 antigen		1230800	441390	413990	342840	934220	615330	3578200	5029800	2051300	4712100	6481400	4584300	5748800	2665400	2180400	2773300	6694800	4084300	3099000	1099400	1063700	899430	2295000	1596100	892730	1203600	502730	1188300	1747300	1360400	1642300	807480	694330	867470	2257000	1491400	123.78
H0YD26;J3QL17;Q9UHL0	DDX25	ATP-dependent RNA helicase DDX25		0	0	0	0	0	0	0	0	0	0	0	0	0	0	0	0	0	0	0	0	0	0	0	0	6157.3	13961	5709.2	15766	16571	14439	0	0	0	0	0	0	-2
H0YD93;Q8WXA3;Q8WXA3-3;Q8WXA3-1	RUFY2	RUN and FYVE domain-containing protein 2		0	0	0	0	0	0	0	0	0	0	0	0	0	0	0	0	0	0	0	0	0	0	0	0	0	0	0	0	0	0	0	0	0	0	0	0	-2
H0YDI6;Q5VTH9-2;Q5VTH9-3;Q5VTH9	WDR78	WD repeat-containing protein 78		0	0	0	0	0	0	0	0	0	0	0	0	0	0	0	0	0	0	0	0	0	0	0	0	39249	61287	15011	52931	65985	68000	64136	26027	19785	24998	60878	48809	-2
H0YDS0;Q9UMX0-3;Q9UMX0-2;Q9UMX0;Q9NRR5	UBQLN1;UBQLN4	Ubiquilin-1;Ubiquilin-4		0	0	0	0	0	0	25747	34527	9851.9	25435	35704	27962	0	0	0	0	0	0	0	0	0	0	0	0	71047	77239	30238	60485	99830	80212	0	0	0	0	0	0	2.6568
H0YDT6;O00303;A0A1W2PP79;A0A7I2YQA0;A0A7I2V4S2	EIF3F	Eukaryotic translation initiation factor 3 subunit F		0	0	0	0	0	0	156890	201210	78215	155540	211720	201890	299740	127950	107790	127340	293630	199350	0	0	0	0	0	0	0	0	0	0	0	0	0	0	0	0	0	0	11.269
H0YDT8;Q9NPA0	EMC7	ER membrane protein complex subunit 7		0	0	0	0	0	0	0	0	0	0	0	0	0	0	0	0	0	0	158440	49424	54497	40122	106300	81883	26448	30661	14941	37167	36352	41031	0	0	0	0	0	0	3.1726
H0YFD6;P40939;A0A2R8Y4F5;A0A2R8YG21;A0A2R8Y688;P40939-2	HADHA	Trifunctional enzyme subunit alpha, mitochondrial;Long-chain enoyl-CoA hydratase;Long chain 3-hydroxyacyl-CoA dehydrogenase		1903200	685180	700880	549250	1497800	981130	3548700	4369400	2114000	4199800	6357000	4514300	5039300	2348200	2138800	2601600	6541100	3878300	4075700	1550400	1580900	1198100	3294100	2150000	1445300	1822400	907130	1844700	2994900	2315200	2370300	1053500	1068400	1313300	3094300	2124600	187.75
H0YFG2;Q02790	FKBP4	Peptidyl-prolyl cis-trans isomerase FKBP4;Peptidyl-prolyl cis-trans isomerase FKBP4, N-terminally processed		0	0	0	0	0	0	0	0	0	0	0	0	37930	20336	14348	14614	41425	34196	0	0	0	0	0	0	0	0	0	0	0	0	0	0	0	0	0	0	1.2753
H0YH68	WNK1			0	0	0	0	0	0	98836	110120	44055	89168	127380	108780	0	0	0	0	0	0	0	0	0	0	0	0	0	0	0	0	0	0	0	0	0	0	0	0	-2
H0YIN6	CHMP4A			0	0	0	0	0	0	0	0	0	0	0	0	0	0	0	0	0	0	0	0	0	0	0	0	0	0	0	0	0	0	12524	3435.2	4996.9	4915.5	11031	11414	-2
H0YJ66;Q9Y394-2;Q9Y394;H0YJE4;H0YJR8	DHRS7	Dehydrogenase/reductase SDR family member 7		34589	12313	11543	7682.1	23176	16217	32750	36310	18506	36833	56384	43181	105580	44256	41814	50361	141060	78000	0	0	0	0	0	0	0	0	0	0	0	0	0	0	0	0	0	0	3.7678
Q5SZE2;Q5SZE3;H0YKH6;Q5SZE4;Q5SZE1;H0YNU7;Q96G23	CERS2	Ceramide synthase 2		94753	31545	32607	25312	61802	48733	77130	108540	47539	133030	130480	108720	134820	65596	57868	76309	129400	96031	0	0	0	0	0	0	0	0	0	0	0	0	0	0	0	0	0	0	4.2687
H0YL72;P50213;H0YMU3;P50213-2;H0YM64;H0YKD0;H0YLI6	IDH3A	Isocitrate dehydrogenase [NAD] subunit alpha, mitochondrial		0	0	0	0	0	0	0	0	0	0	0	0	229050	98333	78730	106470	224120	228510	0	0	0	0	0	0	15652	19507	12368	23868	28122	22868	34916	15397	16251	17558	43610	33305	3.9975
H0YM31;Q16822;Q16822-2;Q16822-3;H0YMU6;H0YNG4;H0YMA5;H0YML5	PCK2	Phosphoenolpyruvate carboxykinase [GTP], mitochondrial		0	0	0	0	0	0	28456	31064	15555	33425	34544	36112	18327	7543.1	7116.3	12036	15372	10832	0	0	0	0	0	0	0	0	0	0	0	0	0	0	0	0	0	0	13.146
H0YMV8;Q71UM5;C9JLI6;C9J1C5	RPS27L	40S ribosomal protein S27;40S ribosomal protein S27-like		263880	105920	67134	56634	193370	120720	371480	467170	176700	300210	489210	414710	835470	515290	301990	361990	752050	578830	978950	391420	209160	199520	672240	448430	404840	560260	211730	432480	661490	606960	479800	246640	160740	218560	595990	404780	16.077
H0YN26;P39687;O43423;O95626	ANP32A;ANP32C	Acidic leucine-rich nuclear phosphoprotein 32 family member A;Acidic leucine-rich nuclear phosphoprotein 32 family member C		0	0	0	0	0	0	234400	291820	103920	241030	253780	267110	289990	110900	101510	120090	226580	174150	0	0	0	0	0	0	37370	52059	24863	45112	53867	64730	0	0	0	0	0	0	7.2727
H0YNA7;Q8TCT8	SPPL2A	Signal peptide peptidase-like 2A		0	0	0	0	0	0	0	0	0	0	0	0	124630	46030	56915	69498	79900	75444	0	0	0	0	0	0	0	0	0	0	0	0	0	0	0	0	0	0	1.2494
H0YNG3;P67812-4;P67812;P67812-3;H0YNX5;H0YNA5;P67812-2;H0YKT4	SEC11A	Signal peptidase complex catalytic subunit SEC11;Signal peptidase complex catalytic subunit SEC11A;Signal peptidase I		118570	53619	46616	33782	72101	58632	388400	518480	205440	521940	516820	462720	0	0	0	0	0	0	185430	90908	70330	47801	104690	92527	58867	71533	34676	66723	86877	99719	67271	34993	37224	34330	77159	69289	3.119
H3BLU7;O43488	AKR7A2	Aflatoxin B1 aldehyde reductase member 2		0	0	0	0	0	0	0	0	0	0	0	0	0	0	0	0	0	0	0	0	0	0	0	0	0	0	0	0	0	0	35691	20682	17023	19940	41385	38249	1.9315
H3BNE1;H3BR18;H3BM38;H3BPJ0;O00161-2;O00161;H3BR99;H3BV99;H3BP15;H3BQY9	SNAP23	Synaptosomal-associated protein;Synaptosomal-associated protein 23		0	0	0	0	0	0	40185	44457	25314	60755	48928	66154	0	0	0	0	0	0	0	0	0	0	0	0	0	0	0	0	0	0	0	0	0	0	0	0	3.3988
H3BMH2;H3BSC1;P62491-2;Q15907-2;P62491;Q15907;B4DQU5;M0R377;M0R2D0;H3BN38;P57735	RAB11A;RAB11B	Ras-related protein Rab-11A;Ras-related protein Rab-11B		617500	191740	276500	203700	411070	351000	1009700	1314100	541120	1217100	1587900	1252300	2039100	941180	803820	984580	2197100	1457300	1233800	445170	384340	316030	857500	580740	500020	524460	237740	582510	665100	599340	551430	254240	247100	295330	628860	472120	65.861
H3BPG5;H3BV80;H3BMS0;H3BMM9;H3BTC0;Q15287-3;Q15287-2;Q15287	RNPS1	RNA-binding protein with serine-rich domain 1		0	0	0	0	0	0	0	0	0	0	0	0	0	0	0	0	0	0	114860	38422	45604	32404	69463	62412	0	0	0	0	0	0	0	0	0	0	0	0	3.1828
H3BN98;I3L246;H3BV27;H3BT37;I3L303;H3BPJ2;Q15041-2;Q15041;Q15041-3	RPS15A			513970	179340	137340	97615	287230	216440	902670	1148200	383980	767600	1109000	967800	1844800	861980	496140	624070	1800600	1088000	758290	273370	282610	188900	437020	329550	801660	1048400	544880	1098900	1252400	1327400	1124100	433560	505840	641470	1068300	790510	27.622
H3BNC9;P08708;H0YN88;A0A075B716;H0YN73;A0A0J9YYC4	RPS17	40S ribosomal protein S17		513590	214870	174930	124570	277920	272660	992270	1286300	348310	748260	1270500	1076800	909030	381530	274460	329280	841890	668480	911290	417430	358910	214140	560390	461050	415340	536730	178190	390810	609190	598770	295070	134280	95360	112660	310420	235190	72.381
Q5T8M0;H3BNS1;Q9H0R5-4;Q9H0R5	GBP3	Guanylate-binding protein 3		0	0	0	0	0	0	0	0	0	0	0	0	0	0	0	0	0	0	0	0	0	0	0	0	0	0	0	0	0	0	0	0	0	0	0	0	-2
H3BNX8;P20674;H3BRM5;H3BV69	COX5A	Cytochrome c oxidase subunit 5A, mitochondrial		0	0	0	0	0	0	339860	451460	239370	697000	587820	518680	124890	45373	56570	58606	74198	73855	0	0	0	0	0	0	151690	201430	103480	275720	248990	296130	163850	54420	81725	75938	107080	106670	6.1272
H3BS10;H3BP20;P06865;A0A804HKX5;A0A804HLJ5;A0A804HIQ5;A0A804HIC8;A0A804HJ97;A0A804HIU3;H3BU85;H3BTD4;A0A087WUJ7	HEXA	Beta-hexosaminidase;Beta-hexosaminidase subunit alpha		0	0	0	0	0	0	613910	734320	322930	801840	831490	770720	178020	82201	76541	89902	156680	119120	0	0	0	0	0	0	0	0	0	0	0	0	74055	34353	24964	32617	92312	63237	11.667
H3BPE7;P35637-2;P35637	FUS	RNA-binding protein FUS		157510	56054	17812	18980	80399	60321	879850	1274400	374960	873770	1102900	1031700	1384800	620560	454260	553180	1192100	809560	342560	120650	47082	41583	199830	133980	435300	664590	190600	441250	677770	630620	353670	179640	133580	166960	402380	283680	39.299
H3BPJ9;O96000;H3BV16;O96000-2	NDUFB10	NADH dehydrogenase [ubiquinone] 1 beta subcomplex subunit 10		0	0	0	0	0	0	148650	173820	102140	231060	206270	231120	118000	43609	57538	57282	96390	71978	0	0	0	0	0	0	25008	32325	26703	44307	44366	49534	70423	31833	35014	42798	93156	67284	5.6177
H3BPZ1;H3BS72;Q9P035	HACD3	Very-long-chain (3R)-3-hydroxyacyl-CoA dehydratase 3		134630	41847	45119	36776	86259	58741	217500	274840	119960	248850	340110	260780	277990	123260	120130	134140	303420	198470	398020	140860	146090	112910	278980	196500	37211	52205	27166	52135	69349	58819	145880	72216	66313	83830	195950	148060	7.8879
H3BR35;P15170;P15170-2;P15170-3;Q8IYD1	GSPT1;GSPT2	Eukaryotic peptide chain release factor GTP-binding subunit ERF3A;Eukaryotic peptide chain release factor GTP-binding subunit ERF3B		0	0	0	0	0	0	232570	294950	124710	234510	312770	301060	75935	35247	21213	29139	77687	52637	224420	77777	55418	49910	147330	94368	54427	67354	14956	60505	82478	68858	0	0	0	0	0	0	14.928
H3BRE4;P49761-3;P49761-1;P49761	CLK3	Dual specificity protein kinase CLK3		1791800	584530	1285800	753900	924070	956080	0	0	0	0	0	0	0	0	0	0	0	0	2136600	640140	1513600	859200	1098600	1214700	160930	225270	145880	913180	223580	401320	0	0	0	0	0	0	-2
H3BRV9;P61970	NUTF2	Nuclear transport factor 2		0	0	0	0	0	0	235930	272320	111520	232960	252460	263240	348760	154660	114600	133820	306380	243600	0	0	0	0	0	0	53398	65869	24332	90665	71015	87076	0	0	0	0	0	0	3.4095
H3BRW9;Q02750-2;Q02750	MAP2K1	Dual specificity mitogen-activated protein kinase kinase 1		0	0	0	0	0	0	0	0	0	0	0	0	0	0	0	0	0	0	0	0	0	0	0	0	0	0	0	0	0	0	28608	13219	14063	18418	32361	20963	4.9051
H7BXE3;Q9NWH9	SLTM	SAFB-like transcription modulator		5731.5	2629.8	2306.7	2665.2	6939	4728.6	25437	31532	12219	19441	29599	26230	35659	18087	11204	15199	36662	23736	0	0	0	0	0	0	0	0	0	0	0	0	0	0	0	0	0	0	2.5407
H7BXY3;Q7L2E3-3;Q7L2E3;Q7L2E3-2	DHX30	Putative ATP-dependent RNA helicase DHX30		0	0	0	0	0	0	135550	149980	63949	148690	151150	143590	0	0	0	0	0	0	197400	82684	79256	59577	109900	107540	0	0	0	0	0	0	0	0	0	0	0	0	-2
H7BXZ6;Q8IXI2-4;Q8IXI2;Q8IXI2-5;Q8IXI2-2;Q8IXI2-7;Q8IXI2-3;H3BST5;I3L2C6;Q8IXI1-2;Q8IXI2-6;Q8IXI1	RHOT1;RHOT2	Mitochondrial Rho GTPase;Mitochondrial Rho GTPase 1;Mitochondrial Rho GTPase 2		0	0	0	0	0	0	32886	41102	19664	41212	42062	46502	0	0	0	0	0	0	0	0	0	0	0	0	0	0	0	0	0	0	0	0	0	0	0	0	1.8387
H7BZ81;Q6NUM9-2;Q6NUM9;H0YGU3;H7BZ16;H7C3J0	RETSAT	All-trans-retinol 13,14-reductase		0	0	0	0	0	0	0	0	0	0	0	0	0	0	0	0	0	0	0	0	0	0	0	0	0	0	0	0	0	0	0	0	0	0	0	0	2.4495
H7BZJ3	PDIA3			0	0	0	0	0	0	81622	103140	35796	90799	114480	96702	134910	61221	48609	62263	121190	103770	70834	25661	15755	16615	48630	34626	15205	21030	8910.7	19971	28165	24787	30496	14104	11989	12064	38297	25099	36.95
H7C0D5;Q9BSR8	YIPF4	Protein YIPF4		0	0	0	0	0	0	86301	72128	37640	70293	77546	69788	224690	106960	82313	97851	244110	158650	0	0	0	0	0	0	0	0	0	0	0	0	0	0	0	0	0	0	2.3517
H7C0P0;Q9BV73-2;Q9BV73	CEP250	Centrosome-associated protein CEP250		0	0	0	0	0	0	0	0	0	0	0	0	0	0	0	0	0	0	106180	31966	30585	24944	42129	68661	0	0	0	0	0	0	0	0	0	0	0	0	-2
H7C0R7;Q9UHQ9	CYB5R1	NADH-cytochrome b5 reductase 1		56392	19133	24454	20250	32886	24192	82377	120130	55346	102490	133340	116970	0	0	0	0	0	0	0	0	0	0	0	0	0	0	0	0	0	0	0	0	0	0	0	0	3.3718
H7C196;Q9NZJ7-3;Q9NZJ7-2;Q9NZJ7	MTCH1	Mitochondrial carrier homolog 1		0	0	0	0	0	0	0	0	0	0	0	0	0	0	0	0	0	0	0	0	0	0	0	0	0	0	0	0	0	0	0	0	0	0	0	0	1.2181
H7C330;P13861-2;P13861;P31323	PRKAR2A;PRKAR2B	cAMP-dependent protein kinase type II-alpha regulatory subunit;cAMP-dependent protein kinase type II-beta regulatory subunit		0	0	0	0	0	0	0	0	0	0	0	0	0	0	0	0	0	0	0	0	0	0	0	0	24678	32703	13714	32161	33533	38206	38533	19799	21152	17578	40329	32621	3.1157
H7C3P9;Q9UNS2-2;Q9UNS2	COPS3	COP9 signalosome complex subunit 3		0	0	0	0	0	0	0	0	0	0	0	0	0	0	0	0	0	0	0	0	0	0	0	0	0	0	0	0	0	0	0	0	0	0	0	0	3.9074
H7C3Z2;Q9Y5Y0-2;Q9Y5Y0	FLVCR1	Feline leukemia virus subgroup C receptor-related protein 1		0	0	0	0	0	0	168590	241910	81723	151480	208670	180770	0	0	0	0	0	0	0	0	0	0	0	0	0	0	0	0	0	0	0	0	0	0	0	0	-2
H7C4F6;O00629;A0A7I2YQ95;A0A7I2V340;A0A7I2V333	KPNA4	Importin subunit alpha-3		0	0	0	0	0	0	380190	600020	176150	403850	647660	439720	338120	167710	118920	132290	298700	218020	34901	7909.4	8281.8	9176	14937	14324	57789	66881	27842	56164	82088	78346	46770	22398	14104	21156	52538	32195	17.774
H7C506;H7C563;Q9P2D7-8;Q9P2D7	DNAH1	Dynein heavy chain 1, axonemal		0	0	0	0	0	0	0	0	0	0	0	0	0	0	0	0	0	0	173060	54684	461100	179550	93300	317780	0	0	0	0	0	0	0	0	0	0	0	0	-2
H7C5G1;Q2TAA2-2;Q2TAA2	IAH1	Isoamyl acetate-hydrolyzing esterase 1 homolog		0	0	0	0	0	0	75059	97597	31342	81453	105880	95814	0	0	0	0	0	0	0	0	0	0	0	0	0	0	0	0	0	0	0	0	0	0	0	0	1.8142
I3L0A0;Q13404;Q13404-7;Q13404-2;Q13404-1;G3V2F7;Q13404-8;Q15819;E5RIF1;D6RG00;A0A0A0MSL3;G3V113;H0YBX6;Q13404-6;H0YBP9	TMEM189-UBE2V1;UBE2V1;UBE2V2	Ubiquitin-conjugating enzyme E2 variant 1;Ubiquitin-conjugating enzyme E2 variant 2		53124	17455	22266	12914	27678	20221	247840	431030	95154	255010	287040	296160	345510	136750	95466	104210	314130	211870	0	0	0	0	0	0	0	0	0	0	0	0	0	0	0	0	0	0	4.4692
I3L0N3;P46459-2;P46459;I3L2G1;K7EQD6	NSF	Vesicle-fusing ATPase		0	0	0	0	0	0	55261	65268	27203	60918	76253	64338	0	0	0	0	0	0	134840	56771	41735	34395	109500	73134	0	0	0	0	0	0	51241	24302	19284	22907	61429	38648	3.8377
I3L0T6;Q9HC36	RNMTL1	rRNA methyltransferase 3, mitochondrial		0	0	0	0	0	0	20875	26728	11384	26189	37166	27393	22046	9456.4	7758.7	9955.1	28418	13676	0	0	0	0	0	0	0	0	0	0	0	0	0	0	0	0	0	0	1.4085
J3KSI4;I3L405;I3L261;I3L1D2;I3L4E0;J3QS48;I3L295;J3KTK8;J3QQZ4;J3KT75;J3QW43;J3QRD5;O75352-2;O75352	MPDU1	Mannose-P-dolichol utilization defect 1 protein		0	0	0	0	0	0	0	0	0	0	0	0	0	0	0	0	0	0	0	0	0	0	0	0	0	0	0	0	0	0	0	0	0	0	0	0	1.4152
I3L1L3;Q9BQG0;Q9BQG0-2	MYBBP1A	Myb-binding protein 1A		118390	53894	23531	17657	48887	47380	0	0	0	0	0	0	238720	97039	90022	107060	188060	165410	0	0	0	0	0	0	0	0	0	0	0	0	26305	9633.5	10614	13567	21476	19874	1.9014
I3L1P8;Q02978;Q02978-2	SLC25A11	Mitochondrial 2-oxoglutarate/malate carrier protein		0	0	0	0	0	0	190800	238360	123080	261270	268190	247290	506800	241520	228770	270350	479840	371560	70429	29691	29590	23820	49716	37551	0	0	0	0	0	0	0	0	0	0	0	0	16.519
I3L397;I3L504;P63241;P63241-2;Q6IS14;F8WCJ1;C9J7B5;C9J4W5;Q9GZV4	EIF5A;EIF5AL1	Eukaryotic translation initiation factor 5A;Eukaryotic translation initiation factor 5A-1;Eukaryotic translation initiation factor 5A-1-like		830650	377100	245830	175300	443040	350320	2280200	2904300	559890	1856600	2500200	2085200	4108300	1554800	839320	1128600	3447900	2234600	1473800	454280	298100	251580	848810	686580	527630	691560	149960	532070	679180	672290	679950	288470	165530	251940	661060	479170	157.36
I3L3P7;P62244;H3BVC7	RPS15A	40S ribosomal protein S15a		393840	137580	100080	70450	233020	171050	429290	520410	139420	335900	534730	426110	373190	173640	102770	127210	354520	234470	492970	176350	172540	109830	277970	224940	150180	205090	69202	159170	234280	209030	61781	27584	16043	23028	68388	45703	3.558
I3L4J1;Q9UN37;O75351;Q6PIW4-2;Q6PIW4	VPS4A;VPS4B;FIGNL1	Vacuolar protein sorting-associated protein 4A;Vacuolar protein sorting-associated protein 4B;Fidgetin-like protein 1		0	0	0	0	0	0	0	0	0	0	0	0	0	0	0	0	0	0	0	0	0	0	0	0	26612	40975	16473	39264	41225	42511	0	0	0	0	0	0	5.5432
I3L4N8;P63261;A0A804GS07;A0A6Q8PFE4;I3L3I0;I3L1U9;K7EM38;I3L3R2;J3KT65;A0A2R8YEA7;A0A2R8YFE2;Q9BYX7;F8WCH0;A0A7P0TBL1	ACTG1	Actin, cytoplasmic 2;Actin, cytoplasmic 2, N-terminally processed		15764000	5535600	4417300	3993300	9948400	7050100	23317000	29249000	10134000	22030000	27751000	25104000	40010000	18460000	12472000	15525000	37812000	25688000	29408000	9857300	7980700	7145500	18242000	13067000	12329000	16459000	6118000	14192000	18149000	17857000	18846000	9144500	6372400	8568900	21346000	15856000	323.31
I6L8B7;Q01469	FABP5	Fatty acid-binding protein, epidermal		0	0	0	0	0	0	0	0	0	0	0	0	50350	19877	9479.7	15071	37370	54853	0	0	0	0	0	0	0	0	0	0	0	0	0	0	0	0	0	0	2.9901
J3KN67;A0A2R2Y2Q3;A0A494C0P6;A0A494C034	TPM3			284580	69286	50140	38632	175810	83904	0	0	0	0	0	0	0	0	0	0	0	0	0	0	0	0	0	0	59450	77693	36132	89286	67448	123850	0	0	0	0	0	0	2.3273
J3KNE3;P68402	PAFAH1B2	Platelet-activating factor acetylhydrolase IB subunit beta		0	0	0	0	0	0	74241	93296	37801	124390	98787	102710	0	0	0	0	0	0	0	0	0	0	0	0	102520	136100	35138	98654	149520	145330	174150	66639	43675	55292	164160	121330	1.7953
J3KP15;Q01130;J3QL05;Q01130-2;Q9BRL6-2;Q9BRL6	SRSF2;SRSF8	Serine/arginine-rich splicing factor 2;Serine/arginine-rich splicing factor 8		187140	54689	35793	29200	115730	86027	353230	360780	200570	354820	344140	441900	763390	332940	239080	317080	706070	446670	721050	260620	185570	137980	453890	347330	0	0	0	0	0	0	127840	62682	44182	62249	142700	132360	2.9545
J3KQ32;Q9NTK5-2;Q9NTK5	OLA1	Obg-like ATPase 1		224180	77293	59326	44791	157770	101270	0	0	0	0	0	0	370740	136320	101140	109900	327030	217520	0	0	0	0	0	0	0	0	0	0	0	0	26612	12111	6818.2	6080.2	29202	19610	6.0378
J3KQ48;Q9Y3E5	PTRH2	Peptidyl-tRNA hydrolase 2, mitochondrial		47599	12791	17804	10648	31355	20315	156060	198040	115120	276820	242130	234590	234120	109140	128900	142650	223680	180390	0	0	0	0	0	0	0	0	0	0	0	0	19069	9484.5	10384	11662	31433	16999	17.836
J3KQL8;Q9BQE5	APOL2	Apolipoprotein L2		0	0	0	0	0	0	31868	48730	17000	35121	65837	44887	0	0	0	0	0	0	0	0	0	0	0	0	0	0	0	0	0	0	0	0	0	0	0	0	2.3399
J3KRZ2;J3KRI4;O43237-2;O43237	DYNC1LI2	Cytoplasmic dynein 1 light intermediate chain 2		0	0	0	0	0	0	0	0	0	0	0	0	0	0	0	0	0	0	0	0	0	0	0	0	0	0	0	0	0	0	0	0	0	0	0	0	4.1399
J3QQY2;J3KS45;Q9UM00-1;Q9UM00-2;Q9UM00	TMCO1	Transmembrane and coiled-coil domain-containing protein 1		0	0	0	0	0	0	26418	31206	16177	40692	32457	40131	0	0	0	0	0	0	0	0	0	0	0	0	0	0	0	0	0	0	0	0	0	0	0	0	2.4265
J3QLV0;J3QLD4;J3QL54;J3KT10;Q9BW27-2;Q9BW27-3;Q9BW27	NUP85	Nuclear pore complex protein Nup85		0	0	0	0	0	0	0	0	0	0	0	0	0	0	0	0	0	0	0	0	0	0	0	0	0	0	0	0	0	0	0	0	0	0	0	0	-2
J3KTA4;P17844;A0A0G2JLI4;P17844-2;A0A7I2V507;A0A7I2V2S0;A0A7I2V5F5;J3KRZ1;J3QSF1;J3QRQ7;J3QRN5;J3QLG9;J3QR62;X6RLV5;J3QR02;J3KTQ4	DDX5	Probable ATP-dependent RNA helicase DDX5		1209000	432320	294810	236460	698290	554440	2113100	2663200	950350	1810200	2674400	2170300	2408000	1276400	926690	1160000	2283300	1641300	3214400	1142900	807750	592460	1890500	1520300	946040	1226600	520940	1044500	1507500	1376900	852270	442530	365110	474120	917090	721190	69.982
J3KTF8;J3QQX2;P52565;J3KRE2;J3KRY1;P52565-2;J3KS60	ARHGDIA	Rho GDP-dissociation inhibitor 1		1160400	476200	336940	269370	762200	547360	1206100	1517600	406210	1057200	1537400	1324400	1780800	681320	363200	463150	1941100	1062600	995310	382170	239760	204180	613790	430060	581970	773990	221560	590000	884670	803550	312870	125410	77663	111980	387590	233050	120.4
J3KTL2;Q07955;Q07955-3;Q07955-2;J3KSR8;J3QQV5;J3KSW7;S4R3G0;Q13242	SRSF1	Serine/arginine-rich splicing factor 1		487710	130300	111870	111030	278600	221230	1236800	1406300	816040	1558600	1364800	1863300	964820	383690	348820	397770	872250	602890	639600	158810	155080	125920	423030	306260	62936	71633	41460	65298	77852	94012	114530	44252	51600	57188	138660	90105	40.494
J3QQV2;J3KTM6;O15427;J3QSC3;J3QQS9;J3QRP8;J3QRA0;J3KTI8	SLC16A3	Monocarboxylate transporter 4		0	0	0	0	0	0	78677	99531	47627	103780	99879	88672	56173	28998	20443	32489	54518	38386	373870	144130	130050	85675	174140	166810	14759	20769	5980.5	18587	20042	19886	0	0	0	0	0	0	3.866
J3QLE5;P14678-2;P63162;P14678;P63162-2;P14678-3;J3KRY3;S4R3P3	SNRPN;SNRPB	Small nuclear ribonucleoprotein-associated proteins B and B;Small nuclear ribonucleoprotein-associated protein N		136460	92751	45658	53932	77049	73824	764410	911410	471100	710170	880120	1037900	563820	256230	225290	274630	500840	391410	484460	148840	141900	120270	289530	217760	157650	208830	88827	198120	221210	363190	367530	172570	156830	195600	347220	290460	11.603
J3QLI9;P62314	SNRPD1	Small nuclear ribonucleoprotein Sm D1		116140	43157	36675	38337	80077	74778	156840	204620	87421	296460	175460	243490	281720	152640	88090	112190	254370	184090	316230	139690	92868	82353	207290	161770	59294	72081	38311	66596	80188	88613	0	0	0	0	0	0	25.424
J3QQ67;Q07020;G3V203;H0YHA7;Q07020-2;F8VYV2;F8VUA6;A0A075B7A0;F8VXR6	RPL18	60S ribosomal protein L18		902730	318320	314400	240790	555710	472380	1953300	2471400	998530	1344400	2555800	2021100	1901800	951340	694120	750290	1992300	1298700	2260600	831810	690340	542340	1414600	1175000	1078900	1422600	561060	875190	1748100	1439900	1397300	716250	486490	640140	1915200	1221300	149.02
J3QR51;Q9UL26;Q13636	RAB31;RAB22A	Ras-related protein Rab-22A;Ras-related protein Rab-31		0	0	0	0	0	0	0	0	0	0	0	0	77981	32985	32043	40489	74436	64181	0	0	0	0	0	0	0	0	0	0	0	0	0	0	0	0	0	0	1.3754
J3QRS3;P19105;O14950;J3KTJ1	MYL12A;MYL12B	Myosin regulatory light chain 12A;Myosin regulatory light chain 12B		283920	76990	65864	59406	181830	125140	934470	1319100	517990	1207900	1275800	1306500	2275200	783570	909730	900040	1871200	1344800	735050	185930	186350	124550	446220	271060	512180	710210	321720	751320	790160	952750	1180200	440480	475650	537470	1152200	836770	59.333
J3QSU6;P24821-2;P24821-4;F5H7V9;E9PC84;P24821-6;P24821-5;P24821-3;P24821;H0YGZ3	TNC	Tenascin		132920	51196	65553	35177	139850	75142	5408.4	7518.5	3640.4	8932.9	5799.7	8609.9	112880	47245	56606	55976	128790	77930	363840	139340	128650	86373	306060	142830	33767	56369	57680	82095	71697	75110	23262	11669	10212	14072	30384	21547	8.5746
J3QSV6;O76021;O76021-2;I3L3C4;I3L3U9;I3L234	RSL1D1	Ribosomal L1 domain-containing protein 1		78705	34122	32471	20689	54057	58112	460810	591610	298580	413850	592560	547080	638250	324340	290160	345090	646440	440790	522000	207010	159410	135000	319590	266580	66237	71430	45884	48725	85991	81734	48888	28833	25558	31217	59292	43968	15.271
J3QSX4;J3QT28;O43684-2;O43684	BUB3	Mitotic checkpoint protein BUB3		0	0	0	0	0	0	32148	36045	14475	27290	40444	33886	0	0	0	0	0	0	0	0	0	0	0	0	0	0	0	0	0	0	46389	23050	22438	20762	51558	43156	1.3384
J3QT56;Q9NX55-3;Q9NX55	HYPK	Huntingtin-interacting protein K		0	0	0	0	0	0	26193	35491	22989	36881	30220	44885	58757	11443	17522	16608	32536	20216	0	0	0	0	0	0	0	0	0	0	0	0	0	0	0	0	0	0	1.828
K7EM02;K7EIJ8;Q8IYT4-2;Q8IYT4	KATNAL2	Katanin p60 ATPase-containing subunit A-like 2		0	0	0	0	0	0	116220	158200	49131	115210	174120	139390	0	0	0	0	0	0	121320	46804	47603	41594	71666	100820	80220	102020	36327	78465	127060	105730	163440	73125	54985	69425	176140	128570	3.5433
K7EJ57;O96008-2;O96008	TOMM40	Mitochondrial import receptor subunit TOM40 homolog		0	0	0	0	0	0	74722	87875	50539	115020	97671	113260	40525	18538	13521	16397	31793	26327	0	0	0	0	0	0	0	0	0	0	0	0	0	0	0	0	0	0	11.09
K7EJE8;K7EKE6;P36776-3;P36776-2;P36776;K7ER27;K7ERR6;K7ER56	LONP1	Lon protease homolog, mitochondrial		0	0	0	0	0	0	344520	438820	181720	455920	484220	449100	162890	77400	81413	92375	131780	112990	483820	175940	181280	150310	330790	249850	35553	48854	24793	48606	57027	58668	29548	20009	14938	16472	30459	20578	21.011
K7EK07;P84243;K7EMV3;A0A590UJJ6;B4DEB1;K7ES00;Q6NXT2;K7EP01;P0DPK2;P0DPK5	H3F3B;H3F3A;H3F3C	Histone H3;Histone H3.3;Histone H3.3C		120960	53576	40286	28315	70050	67528	100510	132150	45983	80992	118250	102980	135880	70110	52069	60935	118360	87288	173830	71253	58509	40039	111240	80204	15885	21780	10944	20851	25936	28413	0	0	0	0	0	0	8.3336
K7EQ02;K7EQ55;K7EK33;Q96EP5-2;Q96EP5	DAZAP1	DAZ-associated protein 1		0	0	0	0	0	0	180770	242250	111130	182970	249390	292580	0	0	0	0	0	0	0	0	0	0	0	0	0	0	0	0	0	0	0	0	0	0	0	0	1.5443
K7EKI0;Q92817	EVPL	Envoplakin		0	0	0	0	0	0	267050	326780	148130	283550	447970	300760	0	0	0	0	0	0	0	0	0	0	0	0	81646	116680	63676	112820	190020	137700	0	0	0	0	0	0	-2
K7ENV7;K7EKW4;Q96AB3-3;Q96AB3;Q96AB3-2	ISOC2	Isochorismatase domain-containing protein 2, mitochondrial		0	0	0	0	0	0	0	0	0	0	0	0	0	0	0	0	0	0	0	0	0	0	0	0	0	0	0	0	0	0	0	0	0	0	0	0	2.3819
K7ELL7;P14314-2;P14314;K7EPW7;A0A7I2V2T6;A0A0C4DGP4;K7EKX1;K7EJ70;K7EIP3	PRKCSH	Glucosidase 2 subunit beta		1464300	476360	330280	305220	1120200	665670	1501800	1904800	669000	1379400	2518100	1727000	2141900	1000700	677380	844410	2523400	1456600	1967600	632450	389930	394970	1544200	926970	788950	1034100	400270	847610	1518300	1133700	1192000	570700	426380	546410	1613300	1016500	116.91
K7EM09;K7EPR0;K7ELQ9;Q6UW68	TMEM205	Transmembrane protein 205		0	0	0	0	0	0	58693	78366	34565	90684	79337	72904	97623	47252	44235	49131	81744	71387	0	0	0	0	0	0	14111	20094	15297	39316	24022	31196	0	0	0	0	0	0	3.6212
K7ELU1;Q5MCW4-2;Q5MCW4;M0R0E8;A0A1W2PNY2;A0A087WWI3;A0A0C4DFN0;A0A0C4DGP9;D3YTK1;A0A2U3TZJ5;A0A0A0MR57;J9JID5;Q6NSZ9-3;Q8NC26-2;Q8NC26;Q9H5V7;Q8N8L2;Q6NSZ9-2;P0CG00;A2RRD8;P35789-3;Q8NEP9-2;Q8TBZ5;Q6NSZ9;Q3KP31-2;Q3KP31;Q15776;Q3ZCX4-2;P35789;Q8NEP9-4;Q8NEP9;Q3ZCX4;Q9H165-2;Q9H165-6;Q9C0K0-2;Q9H165;Q9UEG4;Q9C0K0;Q6ZNA1;Q9UL36-2;Q9UL36	ZNF569;ZNF791;ZNF568;ZSCAN25;BCL11B;ZNF836;ZNF236;ZNF114;IKZF5;ZNF491;ZSCAN5D;ZNF320;ZNF93;ZNF555;ZNF502;ZKSCAN8;BCL11A;ZNF629	Zinc finger protein 569;Zinc finger and SCAN domain-containing protein 25;Zinc finger protein 114;Zinc finger protein Pegasus;Zinc finger protein 491;Putative zinc finger and SCAN domain-containing protein 5D;Zinc finger protein 320;Zinc finger protein 93;Zinc finger protein 555;Zinc finger protein 502;Zinc finger protein 791;Zinc finger protein with KRAB and SCAN domains 8;Zinc finger protein 56…		0	0	0	0	0	0	0	0	0	0	0	0	31480	15175	14610	16077	26635	19585	0	0	0	0	0	0	0	0	0	0	0	0	0	0	0	0	0	0	-2
K7EM18;P41567;O60739	EIF1;EIF1B	Eukaryotic translation initiation factor 1;Eukaryotic translation initiation factor 1b		0	0	0	0	0	0	86264	107260	38552	98232	106380	110040	84915	31862	39196	42974	61974	58274	90037	34441	42122	25778	54282	56455	33896	49476	21428	43489	57722	54129	37195	18130	20813	21320	42129	30079	2.5915
K7EMM8;Q49A26-4;Q49A26-2;Q49A26-3;Q49A26;K7EPU6	GLYR1	Putative oxidoreductase GLYR1		0	0	0	0	0	0	0	0	0	0	0	0	5957.3	2017.2	2118.4	2584	7177.9	4661.1	0	0	0	0	0	0	0	0	0	0	0	0	395580	114930	167830	178520	110270	197170	1.4094
K7EMW4;Q969V3-2;Q969V3;K7ENM2;A0A0C4DGP7;K7EQ66;K7ELZ9	NCLN	Nicalin		0	0	0	0	0	0	29359	36637	26596	52142	35997	44522	200900	94668	86930	110620	212350	153430	0	0	0	0	0	0	0	0	0	0	0	0	115600	49595	42075	50270	149170	96508	9.932
K7ENH2;K9J957;P61289;P61289-3;P61289-2;K7EMD0;K7EPX6;K7EKR3;B3KQ25;K7ESG5;B7Z8D3;A0A087WTV2	PSME3	Proteasome activator complex subunit 3		0	0	0	0	0	0	154200	174300	81480	147940	194030	173050	380600	193460	147820	179420	348810	277220	121540	48439	48571	26245	88292	65333	15939	19731	11004	18877	25312	28199	70544	41034	30886	36810	75102	54191	10.058
K7ENX5;P54802	NAGLU	Alpha-N-acetylglucosaminidase;Alpha-N-acetylglucosaminidase 82 kDa form;Alpha-N-acetylglucosaminidase 77 kDa form		0	0	0	0	0	0	0	0	0	0	0	0	50314	17927	18299	18505	36559	37599	0	0	0	0	0	0	0	0	0	0	0	0	0	0	0	0	0	0	2.5026
K7EPB2;P10644-2;P10644;K7EPR5;K7EQK3;K7EMU2;X6RAV4;K7EMZ6;K7EM13;K7EIE5;K7EID3;K7EJ40;K7EK41	PRKAR1A	cAMP-dependent protein kinase type I-alpha regulatory subunit;cAMP-dependent protein kinase type I-alpha regulatory subunit, N-terminally processed		125800	47696	28730	23627	82535	54542	72299	82083	22248	60337	88584	77673	99909	48037	30353	31392	98877	66515	0	0	0	0	0	0	40657	54616	29585	54860	62211	70611	48613	23062	16777	21920	49487	40320	11.56
K7ER00;Q9Y285-2;Q9Y285;K7ERS0;K7EPH2	FARSA	Phenylalanine--tRNA ligase alpha subunit		0	0	0	0	0	0	32839	41060	7940.5	22271	41191	27645	19090	9158.6	5601.8	7105.7	22746	12031	280030	99985	68065	58846	170480	125970	29731	33676	12347	27114	39817	39813	8410.5	6849.7	2890.1	4286.7	11749	6083.9	4.3713
K7ERC8;Q06136-2;Q06136	KDSR	3-ketodihydrosphingosine reductase		0	0	0	0	0	0	120820	160990	74458	159020	161260	152170	88588	39534	44196	50579	88669	67688	0	0	0	0	0	0	0	0	0	0	0	0	0	0	0	0	0	0	10.464
K7ES31;K7ERF1;Q9UBQ5-2;Q9UBQ5;K7EQM4;A0A087WVB9	EIF3K	Eukaryotic translation initiation factor 3 subunit K		38233	11715	12854	7725.8	23128	21150	158600	202520	45149	115890	203800	167610	534110	273840	162000	196300	556310	362720	75745	34563	28262	18455	40010	39582	88921	109510	28574	93332	119160	113140	100910	52648	34661	42887	107970	79845	17.83
M0QXB4;O14579-2;O14579;M0R061;O14579-3	COPE	Coatomer subunit epsilon		0	0	0	0	0	0	39475	48750	24836	52773	50799	54323	51443	22895	21486	21154	39535	36421	0	0	0	0	0	0	0	0	0	0	0	0	0	0	0	0	0	0	4.6273
M0QXB5;O95571;M0QY80;M0QX80	ETHE1	Persulfide dioxygenase ETHE1, mitochondrial		0	0	0	0	0	0	248250	307900	128890	301690	301940	301840	367010	162910	158920	193740	314400	271080	109150	37507	34058	29816	71089	47257	51167	64680	46484	80513	78586	96158	0	0	0	0	0	0	15.744
M0QXG8;Q92990-2;Q92990	GLMN	Glomulin		0	0	0	0	0	0	0	0	0	0	0	0	0	0	0	0	0	0	0	0	0	0	0	0	0	0	0	0	0	0	0	0	0	0	0	0	-2
M0QXK0;P25685;H7C5W0;Q5T657;H0YFL9;H0YH04;A0A7I2RN43;Q9UBS3;O75953;O75953-4;O75953-5	DNAJB1;DNAJB5;DNAJB9	DnaJ homolog subfamily B member 1;DnaJ homolog subfamily B member 9;DnaJ homolog subfamily B member 5		0	0	0	0	0	0	0	0	0	0	0	0	0	0	0	0	0	0	164730	34265	21729	24443	136410	75154	0	0	0	0	0	0	0	0	0	0	0	0	1.2819
M0QXN5;P37198	NUP62	Nuclear pore glycoprotein p62		0	0	0	0	0	0	0	0	0	0	0	0	16146	8942.2	5809.6	9904.4	17666	12878	0	0	0	0	0	0	0	0	0	0	0	0	0	0	0	0	0	0	2.6427
M0QXU7;O43615;M0R301	TIMM44	Mitochondrial import inner membrane translocase subunit TIM44		0	0	0	0	0	0	109130	132140	87947	259680	102560	185690	0	0	0	0	0	0	0	0	0	0	0	0	0	0	0	0	0	0	0	0	0	0	0	0	3.1091
M0R2E9;M0R0H5;M0QYR6;M0R1I2;Q03405-2;Q03405-3;Q03405	PLAUR	Urokinase plasminogen activator surface receptor		0	0	0	0	0	0	31153	44556	20667	87253	38211	49581	0	0	0	0	0	0	46634	13705	21846	14476	29088	25955	0	0	0	0	0	0	0	0	0	0	0	0	3.1582
M0QYT0;M0R076				0	0	0	0	0	0	191830	241920	113730	239970	362700	270160	135680	55088	59603	64125	165190	98312	0	0	0	0	0	0	187060	226410	121130	283270	333160	279100	212210	100190	94570	114980	282370	205580	9.9441
M0R0C6;Q92945;A0A087WTP3;M0R0I5;M0R3J3;M0QYH3;M0R251;M0QYG1;M0QXW7;M0R263	KHSRP	Far upstream element-binding protein 2		519440	188520	91316	82562	288250	305980	528920	725040	295490	627050	731810	709380	1371600	540810	495140	586310	1005300	817700	486410	178410	125630	113800	302790	236660	143950	160990	60298	161310	173890	171010	537450	230780	211270	254720	471940	394130	128.7
M0R0F0;P46782;M0R0R2;M0QZN2	RPS5	40S ribosomal protein S5;40S ribosomal protein S5, N-terminally processed		1160500	446750	315330	256150	714970	529210	2011100	2525200	610620	1297200	2489400	1935700	2505000	1168400	587300	760420	2502800	1543900	2458400	917910	587040	488080	1403100	1088400	898480	1172700	329490	765350	1328700	1217600	1575700	771500	432450	584780	1896800	1276700	72.583
M0R0Z6;Q96KS0-2;Q96KS0	EGLN2	Egl nine homolog 2		0	0	0	0	0	0	0	0	0	0	0	0	0	0	0	0	0	0	0	0	0	0	0	0	0	0	0	0	0	0	0	0	0	0	0	0	-2
M0R1Y2;P33947-2;P33947;P24390	KDELR1;KDELR2	ER lumen protein-retaining receptor;ER lumen protein-retaining receptor 2;ER lumen protein-retaining receptor 1		260010	101500	89419	69146	145400	126540	656940	822010	262910	601070	968410	577950	497980	300240	220730	280970	568140	377070	721080	300740	259150	197230	380330	352920	179590	253910	84525	196180	336630	218160	189370	120370	87904	130690	261540	184970	1.4071
M0R2A0;Q5UCC4-2;Q5UCC4	EMC10	ER membrane protein complex subunit 10		0	0	0	0	0	0	96335	128060	65657	133620	146830	147340	51237	21066	19411	18135	49968	35370	0	0	0	0	0	0	0	0	0	0	0	0	0	0	0	0	0	0	3.033
M0R2N5;Q9NZ01	TECR	Very-long-chain enoyl-CoA reductase		0	0	0	0	0	0	0	0	0	0	0	0	0	0	0	0	0	0	368800	127050	126920	102370	233020	196330	0	0	0	0	0	0	0	0	0	0	0	0	1.2553
M0R2S7;Q8WXI7	MUC16	Mucin-16		0	0	0	0	0	0	0	0	0	0	0	0	0	0	0	0	0	0	0	0	0	0	0	0	0	0	0	0	0	0	31347	17200	30473	29082	32059	34196	-2
O00148;O00148-2;O00148-3;K7EQN7;K7EPJ3;K7EN69;K7ENP6;A0A0G2JHN7;K7EL56;K7EIL8;F6U6E2;F6S2B7;F6SXL5;A0A0D9SEM9	DDX39A	ATP-dependent RNA helicase DDX39A		0	0	0	0	0	0	0	0	0	0	0	0	49641	23884	14552	18033	42848	33577	78070	29803	16846	10198	42254	33950	0	0	0	0	0	0	57074	31860	18200	26745	54131	42397	2.7216
O00159-3;F5H6E2;O00159;O00159-2;I3L501;I3L3Y6;I3L3F5	MYO1C	Unconventional myosin-Ic		510680	193410	195860	145820	306680	240430	1495600	1821900	829010	1737100	1874200	1828200	2770700	1262800	1097200	1362600	2396000	1854800	2549700	937800	959210	702740	1584800	1220000	906390	1213600	574570	1185100	1377000	1468200	1176700	574520	500730	631970	1211100	998220	146.98
O00186	STXBP3	Syntaxin-binding protein 3		0	0	0	0	0	0	0	0	0	0	0	0	0	0	0	0	0	0	0	0	0	0	0	0	0	0	0	0	0	0	0	0	0	0	0	0	1.6089
O00203-3;O00203	AP3B1	AP-3 complex subunit beta-1		0	0	0	0	0	0	0	0	0	0	0	0	0	0	0	0	0	0	0	0	0	0	0	0	0	0	0	0	0	0	0	0	0	0	0	0	3.924
O00231;O00231-2;J3QRY4;J3KSW3;J3QS13	PSMD11	26S proteasome non-ATPase regulatory subunit 11		0	0	0	0	0	0	42096	55689	20710	57234	59105	52664	961580	446960	352790	378640	893730	632640	91536	34946	38577	21746	50746	40698	46278	61181	34004	82518	70610	76149	257610	101460	99216	125680	239790	184330	21.671
O00232-2;O00232	PSMD12	26S proteasome non-ATPase regulatory subunit 12		0	0	0	0	0	0	0	0	0	0	0	0	370370	167200	132360	166870	314880	233600	72169	29737	26063	15820	41059	38516	0	0	0	0	0	0	0	0	0	0	0	0	3.2495
O00264;O00264-2	PGRMC1	Membrane-associated progesterone receptor component 1		166650	64017	65118	46655	110540	85852	964150	1318700	557300	1347700	1702200	1388100	792250	358690	354490	372190	844880	566830	598440	212930	199470	147900	423600	312460	424590	629230	275870	798220	920980	765920	281230	128100	139950	138580	352080	253830	36.959
O00299	CLIC1	Chloride intracellular channel protein 1		1184800	502500	376530	276190	797260	568260	1715900	2104800	521880	1410200	2464700	1839600	2408700	921060	551930	696360	2758600	1509800	2243200	958820	523520	460430	1566600	1079900	958810	1241100	375430	927460	1614800	1373300	1379200	593560	376890	465740	1947200	1131800	193.76
O00410;O00410-3;H0Y8C6;O00410-2;E7ETV3;C9J875;C9JQT6;C9JZD8;E7ETV8;E7ESZ1;E7EWK4;E7EX05;E7EV12;E7EQT5;C9JXE0;H0Y3V4;O60518	IPO5	Importin-5		0	0	0	0	0	0	185450	219170	80050	165490	264560	221610	645640	297460	212190	238510	703500	442560	178550	67868	45002	44697	109390	89840	114490	157190	59261	200880	212850	205970	220590	108670	79932	111610	245310	178580	28.628
O00422;O00422-2;H7BZW6;U3KQ12	SAP18	Histone deacetylase complex subunit SAP18		60770	19002	17604	16591	33607	25462	93906	118010	46014	101560	118790	111600	205630	90000	76412	87028	176430	137940	222100	76479	64719	58703	141640	102620	81327	114360	54649	100920	135090	144560	0	0	0	0	0	0	5.5095
Q9NZI8-2;Q9NZI8;O00425	IGF2BP1;IGF2BP3	Insulin-like growth factor 2 mRNA-binding protein 1;Insulin-like growth factor 2 mRNA-binding protein 3		0	0	0	0	0	0	0	0	0	0	0	0	0	0	0	0	0	0	0	0	0	0	0	0	0	0	0	0	0	0	0	0	0	0	0	0	-2
O00429-4;O00429-5;O00429-3;O00429-9;O00429-2;O00429;O00429-8;O00429-6;O00429-7;F8W1W3;F8VUJ9;B4DPZ9;B4DDQ3;F8VZ52	DNM1L	Dynamin-1-like protein		0	0	0	0	0	0	91502	105220	41587	98673	106740	100680	107620	39160	38411	39043	85272	67964	59851	22568	21054	17772	40294	34975	0	0	0	0	0	0	46284	18473	17452	20734	48853	35884	10.082
O00469;O00469-2;E7ETU9;C9JXZ0;O00469-3;F8WEW3	PLOD2	Procollagen-lysine,2-oxoglutarate 5-dioxygenase 2		64050	21427	16262	14458	43175	30732	517400	661620	241120	525550	810520	637760	1010700	513210	346250	429630	1116100	717070	493610	171240	135700	104020	393610	238930	13678	19474	11146	23807	26031	29037	33547	18583	10097	12580	46071	29221	21.888
O00479	HMGN4	High mobility group nucleosome-binding domain-containing protein 4		0	0	0	0	0	0	55926	49503	38342	88114	53223	114180	152190	19192	51336	54555	83169	48917	0	0	0	0	0	0	26208	26787	19556	38828	34664	48602	0	0	0	0	0	0	1.8152
O00483	NDUFA4	Cytochrome c oxidase subunit NDUFA4		165720	61536	42603	28704	105270	82523	455910	602370	244010	595320	611060	539680	798580	368940	344500	386740	659290	552960	1158200	422300	277360	200180	711950	519450	321210	423350	210170	474550	515030	501290	421470	228030	210130	255220	444750	384400	15.159
O00487	PSMD14	26S proteasome non-ATPase regulatory subunit 14		62333	26280	32164	19788	38877	28826	168420	222830	81201	168500	243200	204740	270100	129180	113470	125540	281080	181200	123170	50147	42960	29272	70521	58831	0	0	0	0	0	0	62375	28447	23480	34540	56450	48270	5.8735
O00499-9;O00499-7;O00499-4;O00499-6;O00499-3;O00499-2;O00499-5;O00499;O00499-10;O00499-8;O00499-11	BIN1	Myc box-dependent-interacting protein 1		0	0	0	0	0	0	0	0	0	0	0	0	23582	9199.2	5663.6	4895.8	21489	15617	0	0	0	0	0	0	37008	44127	16950	46083	58497	52852	52032	25243	16837	24003	47052	36937	2.5539
O00505;H0Y4S9	KPNA3	Importin subunit alpha-4		0	0	0	0	0	0	72749	86541	43053	97229	96596	91935	121030	54809	48115	58086	106490	91556	0	0	0	0	0	0	0	0	0	0	0	0	0	0	0	0	0	0	4.9829
O00560-3;O00560;B4DHN5;E9PBU7;G5EA09;O00560-2	SDCBP	Syntenin-1		550330	116080	54104	74933	359370	232060	601930	853810	554220	912770	862240	1238500	306470	116110	131730	153230	241760	220460	919290	211720	104520	148370	577120	400870	138330	212410	145350	188500	252930	349070	292470	102380	139970	126420	292180	260290	6.1948
O00622	CYR61	Protein CYR61		0	0	0	0	0	0	0	0	0	0	0	0	0	0	0	0	0	0	0	0	0	0	0	0	0	0	0	0	0	0	17588	6653.4	6240.2	9778.3	9261.2	10802	1.2389
O00634	NTN3	Netrin-3		0	0	0	0	0	0	0	0	0	0	0	0	0	0	0	0	0	0	0	0	0	0	0	0	0	0	0	0	0	0	123180	58645	64741	78512	123020	111310	-2
O00716-2				55789	15938	27416	16656	36258	26859	369850	507870	461540	1651000	457790	797550	725210	247880	333790	432380	248380	400070	179140	46900	106910	62993	107090	94362	38629	70014	45906	225160	54704	100490	100420	38920	48797	65486	42915	62436	-2
O00754-2;O00754	MAN2B1	Lysosomal alpha-mannosidase;Lysosomal alpha-mannosidase A peptide;Lysosomal alpha-mannosidase B peptide;Lysosomal alpha-mannosidase C peptide;Lysosomal alpha-mannosidase D peptide;Lysosomal alpha-mannosidase E peptide		0	0	0	0	0	0	63154	64550	45974	99808	84309	95939	80907	34899	30790	36336	66831	51335	0	0	0	0	0	0	0	0	0	0	0	0	23414	11823	10246	10308	22003	16662	1.2578
O14495;A0A286YF41;A0A286YEZ7;A0A286YES4	PPAP2B	Lipid phosphate phosphohydrolase 3		125400	52484	46764	33487	102370	56837	264700	385370	114890	253960	788000	336170	387660	213970	133350	150300	884220	356610	774490	221800	205650	162880	987780	413620	192010	280010	132100	276740	546480	374320	127130	66923	56231	68469	204310	127280	26.088
O14617-3;O14617-2;O14617;O14617-5;A0A2R8Y611;O14617-4	AP3D1	AP-3 complex subunit delta-1		76050	26924	14436	11472	40371	29690	133090	158430	64905	133260	152200	152900	0	0	0	0	0	0	512390	163400	100530	81862	437930	258640	37900	36114	23369	42111	57980	57527	0	0	0	0	0	0	9.7325
O14657	TOR1B	Torsin-1B		0	0	0	0	0	0	0	0	0	0	0	0	0	0	0	0	0	0	0	0	0	0	0	0	40316	63531	26955	57231	76591	69226	118120	71018	52219	59697	145370	105600	-2
O14684	PTGES	Prostaglandin E synthase		0	0	0	0	0	0	153300	194620	68710	150420	279620	187740	160250	76839	73740	66772	215970	114320	179010	71612	83597	60004	168500	108560	0	0	0	0	0	0	58698	34279	28943	29861	90175	54039	2.2862
O14818;O14818-2;H0Y586;O14818-4;Q8TAA3-2;Q8TAA3-5;Q8TAA3;A0A087WYS6;F5GY34	PSMA7	Proteasome subunit alpha type-7		209860	86018	91741	83165	143760	117930	671590	842410	304130	735640	888920	823400	1226200	561910	402400	490810	1257400	848140	504900	209890	154680	133410	321570	264030	349960	435400	162300	386910	498010	491680	381530	170000	121270	157780	400300	309030	46.501
O14828-2;O14828	SCAMP3	Secretory carrier-associated membrane protein 3		0	0	0	0	0	0	180320	202840	91529	203730	226320	260780	215950	76790	83272	84379	214520	138860	0	0	0	0	0	0	0	0	0	0	0	0	0	0	0	0	0	0	7.6163
Q5VV89;O14880;Q5VV87	MGST3	Microsomal glutathione S-transferase 3		0	0	0	0	0	0	294570	349810	174420	368990	445550	388340	581630	303490	285600	331530	671600	461130	23556	7919.8	18790	7548.4	15930	11093	69302	94421	41940	102780	137770	109600	12895	3777.2	5188.6	6175.8	13561	14231	33.486
O14907	TAX1BP3	Tax1-binding protein 3		0	0	0	0	0	0	55235	76932	153680	82752	75928	85922	0	0	0	0	0	0	0	0	0	0	0	0	0	0	0	0	0	0	0	0	0	0	0	0	3.6681
Q5SRD1-2;Q5SRD1;O14925	TIMM23B;TIMM23	Putative mitochondrial import inner membrane translocase subunit Tim23B;Mitochondrial import inner membrane translocase subunit Tim23		0	0	0	0	0	0	68477	77750	36527	70916	89605	79526	55975	30598	22895	25433	44497	39321	0	0	0	0	0	0	0	0	0	0	0	0	0	0	0	0	0	0	2.8304
O14949	UQCRQ	Cytochrome b-c1 complex subunit 8		0	0	0	0	0	0	230790	282810	115490	244670	373910	274040	274150	130720	101200	128670	313140	177920	397610	126460	117200	100270	284430	206240	16116	19153	9262.4	20686	34050	24196	100710	47870	50964	58956	132410	90709	4.9337
O14974;O14974-5;O14974-4;O14974-3;O14974-2;H0YHI8;F8VZN8;A0A0U1RQZ1;H0YIM2;H0YIS4;A0A3B3ISH4;H0YIS3	PPP1R12A	Protein phosphatase 1 regulatory subunit 12A		11501	6252.2	0	0	5526.4	6027.1	392060	458110	182100	349700	464090	479320	291290	148820	102470	112990	260020	197280	440580	162100	145830	98644	245740	210240	0	0	0	0	0	0	80330	35905	30039	36914	82865	60886	42.398
O15118	NPC1	Niemann-Pick C1 protein		0	0	0	0	0	0	63909	74266	41106	101120	102310	93653	159690	66478	75666	82357	168050	115360	0	0	0	0	0	0	0	0	0	0	0	0	0	0	0	0	0	0	3.0234
O15127;H3BV04;H3BN93;H3BUB6;H3BPL9	SCAMP2	Secretory carrier-associated membrane protein 2		59357	22712	26373	23550	33794	37068	31065	39823	15440	28897	45833	39012	0	0	0	0	0	0	0	0	0	0	0	0	0	0	0	0	0	0	0	0	0	0	0	0	2.581
O15143;C9JEY1;C9K057;A0A1W2PNV4;F8VXW2;C9JTT6;C9JBJ7;C9JM51;F8WEB3;E9PF58;Q92747-2;Q92747	ARPC1B	Actin-related protein 2/3 complex subunit 1B		218780	79345	59901	48812	132500	96770	689340	745540	262760	603670	846880	691390	858480	313470	262260	324230	808820	521340	913780	348140	238590	227930	569300	448900	110720	134240	43669	105800	167690	144300	260750	103970	76081	101790	299820	196790	44.046
O15144;H7C3F9;G5E9S7;C9JTV5;G5E9J0	ARPC2	Actin-related protein 2/3 complex subunit 2		715090	362020	297380	224750	499030	364060	928030	1142400	481710	983760	1283000	1280000	1530800	700590	527420	609480	1550500	1066900	1877200	720040	502190	432330	1348400	891750	124010	160930	56831	131370	203090	184970	703200	258210	244940	285940	827490	575270	32.726
O15145;F8VR50;C9JZD1	ARPC3	Actin-related protein 2/3 complex subunit 3		0	0	0	0	0	0	679460	815590	226770	641310	863860	713250	944440	355190	253280	300950	881960	563280	343230	142050	89041	67861	230960	158890	147360	179310	73722	180570	232810	239300	0	0	0	0	0	0	14.35
O15173;O15173-2;U3KQM0;U3KPU8	PGRMC2	Membrane-associated progesterone receptor component 2		385700	116860	133130	109950	238670	186660	363430	467560	253890	511610	538510	455470	463300	234790	212900	246760	508210	338440	190380	68350	76090	64940	129670	99460	221000	328380	150760	402030	428430	460780	62410	37468	33587	36597	78138	55695	60.044
O15258;Q5T092;A0A0A0MR06;Q5T091;Q5T093	RER1	Protein RER1		50508	15643	20616	13448	32741	26603	0	0	0	0	0	0	663040	300370	208050	254560	688680	436650	97350	34974	40648	31027	58161	52462	97641	126600	75676	151370	173630	213830	289200	95496	135500	135480	304610	219920	16.577
Q5T8U5;O15260-2;O15260;O15260-3;B7Z1G8	SURF4	Surfeit locus protein 4		47917	15654	17831	16427	29287	24961	255000	300610	163470	318590	353840	346350	515540	229650	235450	277330	467660	358860	198190	70131	83289	60203	120340	114570	124570	147540	77263	161970	202540	195300	352480	145080	171280	198030	340490	264750	56.963
O15269;A0A2R8Y763;A0A2R8Y4S0;A0A2R8Y6A2;O15269-2	SPTLC1	Serine palmitoyltransferase 1		0	0	0	0	0	0	347760	421600	172650	405350	485600	437640	209060	91239	75119	83876	198730	149110	166220	46832	36696	31393	85722	60714	0	0	0	0	0	0	0	0	0	0	0	0	4.0963
O15355	PPM1G	Protein phosphatase 1G		125240	36355	20313	16160	87964	46479	75721	86290	51511	87647	94117	119200	203520	80756	63564	77061	172440	132060	208000	66022	42136	42322	134520	107540	0	0	0	0	0	0	0	0	0	0	0	0	8.2426
O15371-2;O15371-3;O15371;B0QYA5;B0QYA8;B0QYA6;B0QYA4	EIF3D	Eukaryotic translation initiation factor 3 subunit D		0	0	0	0	0	0	570890	642530	198340	413970	688190	555490	635670	292810	209300	289370	553700	486400	292270	108650	64230	61842	171240	135470	64210	74599	27926	57537	91236	87065	91674	43763	33183	42988	81641	91623	22.488
O15400-2;O15400	STX7	Syntaxin-7		42553	16818	16056	12078	39834	23190	307470	407520	195650	420310	480580	406990	368430	174130	160950	186340	373400	249200	154850	58534	60399	44844	123110	85759	92647	133220	53041	129070	176320	146500	53412	26160	22462	28643	60333	46933	39.597
O15460-2;O15460;C9JCP0;C9JX45;A8MXE0;E7ERI1;E7ENX0;E7EPI9;C9JN43;C9JIG4;C9JFJ1	P4HA2	Prolyl 4-hydroxylase subunit alpha-2		284730	90703	112860	65143	178310	124150	708780	902500	322290	657080	919150	911770	1234600	579460	414300	543310	1117000	929510	458660	150410	123410	86742	267120	191430	151670	222010	72478	193270	234100	196410	306500	160230	108320	143100	332710	257680	45.053
O15511;B1ALC0;O15511-2	ARPC5	Actin-related protein 2/3 complex subunit 5		100910	35858	30981	23143	64729	41381	256330	331420	105490	242740	353130	290250	0	0	0	0	0	0	364250	134400	117860	92822	230640	172080	134590	181180	49826	147150	221010	204600	162840	58213	49192	53876	187170	114870	31.35
O43143	DHX15	Pre-mRNA-splicing factor ATP-dependent RNA helicase DHX15		188610	65081	44929	37716	112590	85340	424180	518480	221720	437650	525970	470650	372350	176660	118220	146890	375350	239850	298480	104370	144180	91560	196850	155340	114140	138200	58481	122680	164330	164780	44396	21767	22114	26862	45200	40359	27.517
O43155	FLRT2	Leucine-rich repeat transmembrane protein FLRT2		0	0	0	0	0	0	0	0	0	0	0	0	173270	47760	79729	103300	63182	105920	0	0	0	0	0	0	0	0	0	0	0	0	0	0	0	0	0	0	-2
O43181;H0Y9M8	NDUFS4	NADH dehydrogenase [ubiquinone] iron-sulfur protein 4, mitochondrial		0	0	0	0	0	0	0	0	0	0	0	0	0	0	0	0	0	0	0	0	0	0	0	0	0	0	0	0	0	0	45150	16776	21178	17667	50853	31642	3.0512
O43242;O43242-2;H0YGV8	PSMD3	26S proteasome non-ATPase regulatory subunit 3		192160	67389	68244	48379	114360	94588	254910	319020	98175	198800	331130	280900	874430	401430	293160	375140	837300	585770	420020	157800	161160	114150	235590	185310	189150	234130	92653	233590	275590	269400	144050	68321	58535	72652	143130	116100	18.718
O43280	TREH	Trehalase		0	0	0	0	0	0	0	0	0	0	0	0	0	0	0	0	0	0	0	0	0	0	0	0	0	0	0	0	0	0	0	0	0	0	0	0	-2
O43294-2;O43294	TGFB1I1	Transforming growth factor beta-1-induced transcript 1 protein		0	0	0	0	0	0	55547	61073	15563	42775	64229	49408	0	0	0	0	0	0	0	0	0	0	0	0	23550	24018	8468.2	20271	27775	29813	0	0	0	0	0	0	2.118
O43303-2;O43303	CCP110	Centriolar coiled-coil protein of 110 kDa		0	0	0	0	0	0	0	0	0	0	0	0	38783	26726	24280	24655	19822	30670	139560	51102	86566	43794	69927	60509	0	0	0	0	0	0	41019	31733	25137	24799	26256	42611	-2
O43353-2;O43353	RIPK2	Receptor-interacting serine/threonine-protein kinase 2		0	0	0	0	0	0	0	0	0	0	0	0	215480	141060	121190	123930	71965	114440	0	0	0	0	0	0	0	0	0	0	0	0	0	0	0	0	0	0	-2
O43390;O43390-3;O43390-2;B4DT28;O43390-4;A0A6Q8PH31;A0A6Q8PEX7;A0A6Q8PH35;A0A6Q8PHG0;A0A286YEZ8	HNRNPR	Heterogeneous nuclear ribonucleoprotein R		306620	75216	69143	66414	180140	143230	361010	476480	176650	384010	467800	416820	1054300	496040	383650	513940	969530	766320	597510	163940	155100	125170	390270	271130	205280	275400	145690	252360	304360	324840	343910	158890	142500	203940	366280	304010	36.853
O43396;K7ER96;K7EKG2;K7EPB7	TXNL1	Thioredoxin-like protein 1		66071	23276	13128	11818	41791	27413	129040	153000	59844	116650	154610	152230	309490	138490	100940	110110	310340	205460	122760	46334	26790	20189	79953	50350	52769	63093	16401	47437	77181	70604	21831	7645.1	6628.4	8522.5	26092	14596	23.341
O43402-2;O43402	EMC8	ER membrane protein complex subunit 8		0	0	0	0	0	0	0	0	0	0	0	0	0	0	0	0	0	0	0	0	0	0	0	0	0	0	0	0	0	0	0	0	0	0	0	0	2.8896
O43665-2;O43665-1;O43665	RGS10	Regulator of G-protein signaling 10		0	0	0	0	0	0	0	0	0	0	0	0	0	0	0	0	0	0	0	0	0	0	0	0	149550	256110	113440	249720	314620	282830	179520	94868	99341	103440	200680	156900	2.5064
O43678	NDUFA2	NADH dehydrogenase [ubiquinone] 1 alpha subcomplex subunit 2		20767	11059	8411.1	5417.6	14864	11574	27145	33994	17425	33073	41539	35491	43417	16768	19917	18059	41856	27664	0	0	0	0	0	0	0	0	0	0	0	0	0	0	0	0	0	0	4.8205
O43681	ASNA1	ATPase ASNA1		26210	12809	10252	9111.6	19082	19921	180350	182790	98928	180730	197810	213070	365500	153970	119760	134530	313680	240220	159840	60245	56412	43929	93532	87162	60342	77788	36633	79302	90096	96850	19088	9635.2	8449.7	12608	18779	18911	4.6089
O43707;F5GXS2;H7C144;O43707-2;O43707-3;K7EP19;D6RH00;M0QZQ3;C9JY79;Q9H254-2;Q9H254-4;Q9H254	ACTN4	Alpha-actinin-4		3138300	1214400	1145500	818270	2123700	1548100	7756800	9617900	3070400	7086000	10333000	8745700	13197000	5425200	3985900	4919200	13463000	8564500	7035600	2706500	2277000	1764500	4847500	3470700	2517900	3423700	1046000	2566200	4034300	3640900	5326800	2406800	1675100	2158600	6424400	4356800	323.31
O43747;O43747-2;H3BN71;B4DGE1;H3BR36;H3BUN9;H3BNR4	AP1G1	AP-1 complex subunit gamma-1		12900	1649.6	2132	1409.9	6731	5294.8	0	0	0	0	0	0	92326	41232	44632	43797	81991	63918	0	0	0	0	0	0	0	0	0	0	0	0	0	0	0	0	0	0	3.0949
O43776;K7EIU7;K7EPK2;K7EQ35;O43776-2;K7EMQ6;K7EJ19	NARS	Asparagine--tRNA ligase, cytoplasmic		160120	65385	83243	51459	89211	88989	370560	452120	154160	391280	402160	418070	343110	138330	114440	145140	290950	213150	159360	57961	40044	37600	82511	76029	68442	90896	26398	73304	95049	87142	124910	48463	40351	48196	105280	86247	21.515
O43809;H3BND3;H3BV41	NUDT21	Cleavage and polyadenylation specificity factor subunit 5		0	0	0	0	0	0	317260	399070	191080	453500	417200	453940	457240	222620	175220	221420	437380	312170	397400	135940	121530	95425	243790	181210	96317	126810	70417	136590	162660	153440	90142	39177	37580	45562	95095	72519	6.0653
O43852;O43852-3;O43852-2;O43852-4;O43852-6;O43852-10;O43852-5;O43852-9;O43852-15;O43852-13;O43852-14;O43852-11;H0Y875;O43852-8;O43852-12;O43852-7	CALU	Calumenin		3682500	1535300	658810	714010	3020500	2058300	6796600	8601800	2795500	6465900	12510000	7754100	8875000	4516000	2420700	3344200	12031000	6324200	5319300	1703700	1147400	1096800	4573900	2567300	2334700	3189200	932290	2346100	5036100	3096900	3243000	1817900	1026900	1475400	5143400	2997800	239.6
O43865-2;O43865;H0Y8B3;Q96HN2-4;Q96HN2-3;Q96HN2-2;Q96HN2;C9K0S0	AHCYL1;AHCYL2	Putative adenosylhomocysteinase 2;Adenosylhomocysteinase;Putative adenosylhomocysteinase 3		102290	42636	38503	30213	70615	52623	270950	334360	82031	204890	330870	244340	124340	60956	33935	41852	150870	77252	169010	70515	54085	45364	116140	81772	0	0	0	0	0	0	0	0	0	0	0	0	2.0805
O43920	NDUFS5	NADH dehydrogenase [ubiquinone] iron-sulfur protein 5		0	0	0	0	0	0	82061	107840	38724	85892	115050	101660	0	0	0	0	0	0	295790	87306	84872	75820	203870	144240	17842	11631	7038.6	13270	13970	15937	0	0	0	0	0	0	1.721
O60488-2;O60488;A0A804HI36;D6RDA8;D6RF95;H0Y9A0	ACSL4	Long-chain-fatty-acid--CoA ligase 4		0	0	0	0	0	0	422850	470610	232820	449090	556030	503570	565660	246460	228060	256010	556960	399960	63654	29218	25976	18391	43189	37119	132230	173600	89104	159630	219140	246430	0	0	0	0	0	0	19.222
O60493-2;O60493-4;O60493	SNX3	Sorting nexin-3		63313	31745	18437	15751	43302	35663	45316	50434	15009	29987	53653	48474	364440	147520	150310	140300	345160	225730	85107	30674	19962	14668	55986	37522	0	0	0	0	0	0	0	0	0	0	0	0	3.7086
O60506;O60506-2;A0A7I2V309;A0A7I2V4Z0;A0A7I2YQN2;O60506-3;A0A7I2V2F2;O60506-4;A0A7I2V346;B7Z645;A0A7I2V5Q6;A0A7I2YQV8;O60506-5;F6UXX1;A0A7I2V4J0;A0A7I2V2F0	SYNCRIP	Heterogeneous nuclear ribonucleoprotein Q		1231900	437210	357610	287760	728090	587610	2177100	2739500	989040	2224400	2842000	2513700	3595300	1774500	1154000	1514100	3669600	2453200	2089500	740820	628240	519010	1240500	1039800	1120600	1470500	549950	1256200	1685700	1823200	1395300	691270	527660	671940	1539900	1316200	171.13
O60565-2;O60565;Q9H772	GREM1;GREM2	Gremlin-1;Gremlin-2		111750	39976	16343	28145	110100	59978	430570	385350	238420	363860	540680	530250	220210	43103	70206	75168	215090	133220	174890	71190	20698	40396	186350	109630	15827	18740	10068	18005	24417	26388	56547	14834	21313	23355	57541	42026	10.81
O60568;H7C2V1;C9JIX5;H7C2S8	PLOD3	Procollagen-lysine,2-oxoglutarate 5-dioxygenase 3		0	0	0	0	0	0	108580	155470	64414	128560	176260	179830	247930	116080	97010	121680	251160	169380	133620	46578	31620	23692	94827	58493	34145	46969	21401	42527	67056	51654	0	0	0	0	0	0	6.5772
O60664-4;O60664;O60664-3;K7ERZ3;K7EL96;O60664-2;K7ER39	PLIN3	Perilipin-3		1094300	435550	347080	277340	662810	555350	2014600	2605100	913800	2258000	2692800	2440500	2056900	811270	627630	758380	1905400	1302400	2079800	843780	618790	519850	1287100	1025600	659710	823920	233830	593150	940130	826850	1030200	458460	360210	419900	1151600	791830	255.86
O60673-2;O60673	REV3L	DNA polymerase zeta catalytic subunit		25445	9433.9	9345.2	5640	11775	12426	26332	29367	9396.1	33114	27983	29889	0	0	0	0	0	0	36459	13253	14461	11429	19132	16662	0	0	0	0	0	0	0	0	0	0	0	0	-2
O60701;O60701-2;O60701-3;E7ER83;E7ETF4;E7EV97;E7ER95;D6RHF4;E9PBD2	UGDH	UDP-glucose 6-dehydrogenase		2137900	768690	560890	463450	1329100	1023600	3357300	4053200	1338000	3008600	4089800	3715900	4980900	2133000	1369700	1741900	4856800	3061700	4251100	1667300	1104600	959810	2558900	1957600	2096700	2751400	964520	2226600	3092500	2920700	3140900	1474900	1017600	1329500	3715200	2571900	323.31
O60749-2;O60749;H0YK42;Q13596-2;Q13596;D6RC15;Q13596-3	SNX2;SNX1	Sorting nexin-2;Sorting nexin-1		56326	29783	22809	16984	47400	34245	0	0	0	0	0	0	33026	13605	13744	17682	32873	27551	0	0	0	0	0	0	20987	23664	9397.3	19619	33566	27112	34086	14649	12196	10405	37854	25333	4.7298
O60763;O60763-2	USO1	General vesicular transport factor p115		0	0	0	0	0	0	136690	163900	94766	167740	183280	196180	388410	172400	137380	156130	365800	259960	32073	12463	9471.5	6287.5	18410	17003	0	0	0	0	0	0	0	0	0	0	0	0	16.59
O60784-3;O60784-4;O60784;O60784-2	TOM1	Target of Myb protein 1		0	0	0	0	0	0	0	0	0	0	0	0	0	0	0	0	0	0	0	0	0	0	0	0	7389.3	14533	2463.5	10910	12759	11930	0	0	0	0	0	0	5.8868
U3KQK0;Q99879;Q99877;Q93079;Q5QNW6;P62807;P58876;O60814;Q5QNW6-2;P57053;A0A2R8Y619	HIST1H2BN;HIST1H2BM;HIST1H2BH;HIST2H2BF;HIST1H2BC;HIST1H2BD;HIST1H2BK;H2BFS	Histone H2B;Histone H2B type 1-M;Histone H2B type 1-N;Histone H2B type 1-H;Histone H2B type 2-F;Histone H2B type 1-C/E/F/G/I;Histone H2B type 1-D;Histone H2B type 1-K;Histone H2B type F-S		3375800	1334500	1243500	901940	1904200	1576400	4502800	5912700	2524500	3315200	5276200	4666800	7585300	4214000	3120600	4401100	6596900	5275300	9405000	3523100	3654300	2740700	5386100	4651100	4089500	5612600	2374700	3412900	5974100	5291200	4281400	2423400	1990400	2902100	4524000	3966200	136.16
O60831;A6NP52;A6NM71	PRAF2	PRA1 family protein 2		139770	46087	67068	42365	82342	63999	134530	179100	86711	154820	208830	164070	233650	125890	104380	108000	239520	171470	207360	82489	96340	53642	126140	95147	64085	107770	42979	85485	112010	98985	0	0	0	0	0	0	5.7302
O60832;C9IYT0;O60832-2;H7C0M1;H7BZF2;H7C2Q2	DKC1	H/ACA ribonucleoprotein complex subunit 4		137500	42062	53715	38927	88668	77926	0	0	0	0	0	0	69147	33587	26025	36959	66802	53308	0	0	0	0	0	0	51048	58883	31652	81837	75151	80113	0	0	0	0	0	0	4.9842
O60869-2;O60869-3;O60869	EDF1	Endothelial differentiation-related factor 1		147120	31658	20151	14229	90804	35531	0	0	0	0	0	0	115120	12879	18146	17872	59234	32651	229080	50859	37561	27152	156600	74913	0	0	0	0	0	0	0	0	0	0	0	0	2.4222
O60884;I3L320;A0A087WT48	DNAJA2	DnaJ homolog subfamily A member 2		72182	28062	20298	14424	51257	37531	199970	262880	91955	188530	267370	239740	266130	122530	89746	111090	256600	172380	246540	93651	77602	65531	158690	155620	19988	23844	5812.8	18637	28129	19144	111940	53459	45405	54207	120960	89968	31.184
O60942-3;O60942-4;O60942-2;O60942	RNGTT	mRNA-capping enzyme;Polynucleotide 5-triphosphatase;mRNA guanylyltransferase		0	0	0	0	0	0	47314	66194	44919	61491	69483	84848	280550	143750	140740	162100	246170	204510	0	0	0	0	0	0	26372	45092	21846	32775	47763	44782	48661	23334	24437	24994	46380	42178	2.7608
O75083;D6RD66;O75083-3	WDR1	WD repeat-containing protein 1		1078200	434290	279190	230000	737190	502350	1933100	2238200	723770	1632700	2623600	2121700	2207400	833870	598190	692740	2418600	1395500	2621800	1098700	802890	600630	1817500	1233200	521670	621060	226270	510880	786060	711350	456040	184620	128500	169630	570930	403620	86.533
O75131;A0A087WUS8;A0A087WXR6;E5RHZ0;A0A087WYQ3;E5RFT7;H0YB26	CPNE3	Copine-3		0	0	0	0	0	0	436090	555190	243780	530270	655760	555270	417210	186350	167540	206020	419780	299260	519340	212500	176430	132870	369310	260890	91090	125200	56144	116200	157150	141600	159870	78817	75331	86482	185070	139340	15.139
Q5VTW1;O75173;O75173-2	ADAMTS4	A disintegrin and metalloproteinase with thrombospondin motifs 4		0	0	0	0	0	0	0	0	0	0	0	0	0	0	0	0	0	0	0	0	0	0	0	0	71681	121250	105550	507360	116700	262090	0	0	0	0	0	0	-2
O75326-2;O75326;F5GYX3	SEMA7A	Semaphorin-7A		0	0	0	0	0	0	95060	122020	46580	106440	160300	109400	121480	52891	43971	49083	142920	88393	0	0	0	0	0	0	0	0	0	0	0	0	0	0	0	0	0	0	3.7763
O75348;A0A7I2V2N1;A0A7I2YQH3;A0A7I2V4K4;A0A7I2V3Q6;A0A7I2V375;F2Z307;O95670-2;O95670	ATP6V1G1;ATP6V1G2-DDX39B;ATP6V1G2	V-type proton ATPase subunit G 1;V-type proton ATPase subunit G 2		43130	13149	11249	10145	28572	31793	109890	178280	75196	158740	169840	201070	209710	55509	71010	72154	129410	105970	139900	30510	10421	11833	99807	70183	30454	46212	20364	47065	48601	56606	63690	11906	27090	19493	39878	33427	9.2955
O75355-2;O75355	ENTPD3	Ectonucleoside triphosphate diphosphohydrolase 3		50287	12642	20683	16319	17848	245880	0	0	0	0	0	0	0	0	0	0	0	0	0	0	0	0	0	0	0	0	0	0	0	0	0	0	0	0	0	0	-2
O75367-2;O75367-3;O75367;B4DJC3;D6RCF2;A0A7I2V3R0;A0A7I2YQR8;A0A7I2V6E9;A0A7I2V2N7;A0A7I2YQD6	H2AFY	Core histone macro-H2A.1;Histone H2A		210350	62860	80147	62692	143520	109130	1211000	1049700	564630	926820	1190100	1141200	569770	285350	247590	317200	565690	442440	458840	153440	157240	122530	313870	231960	188270	268010	142440	283140	323950	332450	454780	202690	252320	274390	458750	379170	61.133
O75368	SH3BGRL	SH3 domain-binding glutamic acid-rich-like protein		0	0	0	0	0	0	121640	117600	42352	123970	131940	150780	0	0	0	0	0	0	62292	22153	25074	15743	42024	33308	40396	49507	30092	63620	71506	78887	0	0	0	0	0	0	3.7953
O75369-6;O75369-3;O75369-2;O75369-9;O75369;A0A804HK76;O75369-8;A0A804HL72;O75369-5;O75369-4;E7EN95;O75369-7;A0A804HJC2;H7C5L4	FLNB	Filamin-B		471210	155550	160410	129170	338650	235480	1977100	2527500	963010	1965000	3348000	2538000	2776700	1310700	991810	1149600	3235300	2022500	1907700	651050	581110	423820	1524000	981040	260160	312680	120630	278340	466950	392510	477190	225390	178780	208800	596210	409870	180.81
O75381-2;O75381	PEX14	Peroxisomal membrane protein PEX14		0	0	0	0	0	0	0	0	0	0	0	0	49634	24210	21473	26286	49547	36121	68061	19673	22050	15227	36963	29207	0	0	0	0	0	0	0	0	0	0	0	0	1.606
O75394-2				0	0	0	0	0	0	0	0	0	0	0	0	0	0	0	0	0	0	0	0	0	0	0	0	0	0	0	0	0	0	0	0	0	0	0	0	-2
O75396;A0A087X1A9	SEC22B	Vesicle-trafficking protein SEC22b		1789000	655880	652010	579660	1191300	909980	2187100	2930100	1361700	2739600	3009800	2714500	3051200	1552800	1348000	1617400	2954700	2139300	2519000	944980	971620	814150	1617700	1314200	871760	1134300	555920	1214400	1392800	1397900	1453700	690680	617470	796180	1647700	1259900	178.02
O75473-3;O75473-2;O75473	LGR5	Leucine-rich repeat-containing G-protein coupled receptor 5		0	0	0	0	0	0	0	0	0	0	0	0	0	0	0	0	0	0	0	0	0	0	0	0	0	0	0	0	0	0	0	0	0	0	0	0	-2
O75475;O75475-3;O75475-2;H3BPQ6;M0R0J3;Q9Y3E1;P17039;P17039-2	PSIP1	PC4 and SFRS1-interacting protein		67025	19491	14550	12296	48386	28689	182090	225520	100660	199790	244120	223050	258830	118240	100920	121780	230800	164600	0	0	0	0	0	0	0	0	0	0	0	0	98375	40659	40502	47470	114390	70401	4.1778
O75477;B0QZ43	ERLIN1	Erlin-1		0	0	0	0	0	0	147860	178290	90490	210960	251850	208700	172390	73930	75791	110800	206740	132510	193570	60744	87355	66775	135870	109270	26139	36404	24232	37198	49615	46992	54380	26645	25453	26538	67272	41059	12.527
O75489;E9PS48;O75489-2;G3V194	NDUFS3	NADH dehydrogenase [ubiquinone] iron-sulfur protein 3, mitochondrial		253850	149400	125840	60898	141390	119190	321610	382900	190330	441230	419830	422400	309020	146640	137470	153180	292310	219010	197110	80471	135120	78123	157640	94619	0	0	0	0	0	0	0	0	0	0	0	0	8.9145
Q5JRI1;O75494-5;O75494-4;O75494-6;O75494-3;O75494-2;O75494;Q6IQ42;Q8WXF0	SRSF10;FUSIP1;SRSF12	Serine/arginine-rich splicing factor 10;Serine/arginine-rich splicing factor 12		0	0	0	0	0	0	0	0	0	0	0	0	0	0	0	0	0	0	0	0	0	0	0	0	7356.1	10181	4313.7	10696	11971	14511	88738	41468	36874	44093	90430	75014	4.3075
O75531	BANF1	Barrier-to-autointegration factor;Barrier-to-autointegration factor, N-terminally processed		49539	12438	6999	1608.6	31512	20228	268150	487290	112200	322530	353920	434530	1156000	249600	355810	336670	627130	489390	338100	84610	32803	28950	239520	130980	16374	19158	4454.9	12348	17240	18941	95495	26045	36649	35707	70945	52966	14.269
O75533;H7C341	SF3B1	Splicing factor 3B subunit 1		0	0	0	0	0	0	231640	254920	150980	253700	279170	253430	372000	151000	127640	153160	396030	250020	66851	22917	26262	17713	44311	36441	59873	82100	41080	98032	94876	96393	113830	56560	43223	61045	113480	86963	44.489
O75534-2;O75534;O75534-3;O75534-4;E9PLT0;E9PNG3	CSDE1	Cold shock domain-containing protein E1		250050	86564	46441	44319	130010	98097	346970	458000	115200	276650	427100	358650	946300	426680	280310	339050	832340	599540	128260	42657	27334	18574	87056	55179	0	0	0	0	0	0	0	0	0	0	0	0	20.115
O75643;A0A494C1A5;O75643-2	SNRNP200	U5 small nuclear ribonucleoprotein 200 kDa helicase		62708	12692	18398	14654	24149	31538	131110	143850	71840	140870	150940	169760	535330	265140	212800	263630	467970	362450	0	0	0	0	0	0	0	0	0	0	0	0	26605	9872.1	9137.6	13289	28600	18481	24.308
O75691	UTP20	Small subunit processome component 20 homolog		0	0	0	0	0	0	0	0	0	0	0	0	0	0	0	0	0	0	0	0	0	0	0	0	0	0	0	0	0	0	80841	33407	27662	32223	72679	50238	-2
O75718;C9JP16	CRTAP	Cartilage-associated protein		71527	22809	22647	17132	48825	31263	425830	528010	213900	475980	609220	477280	546960	256470	201980	246710	558400	393200	222270	77397	73196	49969	156930	136570	136390	205120	158690	197570	253240	230800	151420	85308	133560	94439	178300	124340	18.647
O75762	TRPA1	Transient receptor potential cation channel subfamily A member 1		0	0	0	0	0	0	0	0	0	0	0	0	242250	71840	108350	170110	84710	147450	0	0	0	0	0	0	0	0	0	0	0	0	0	0	0	0	0	0	-2
O75821;K7EP16;K7ER90;K7EL20;K7ENA8;K7EL60	EIF3G	Eukaryotic translation initiation factor 3 subunit G		0	0	0	0	0	0	303270	371970	115120	244680	381550	280050	405060	195310	117500	147530	426080	281810	184050	62832	75604	54411	110050	96553	0	0	0	0	0	0	0	0	0	0	0	0	12.512
O75828	CBR3	Carbonyl reductase [NADPH] 3		0	0	0	0	0	0	16324	21734	7629.9	15073	20969	20920	0	0	0	0	0	0	0	0	0	0	0	0	0	0	0	0	0	0	0	0	0	0	0	0	1.3503
O75844;A0A6Q8PHG9	ZMPSTE24	CAAX prenyl protease 1 homolog		0	0	0	0	0	0	225710	269010	137360	390210	314430	284340	395890	185800	173510	200490	404030	282910	143300	51318	52951	41913	96091	73779	58203	75168	30144	83590	107810	84728	74387	41064	33009	41987	82779	71626	4.2221
O75864	PPP1R37	Protein phosphatase 1 regulatory subunit 37		0	0	0	0	0	0	0	0	0	0	0	0	0	0	0	0	0	0	0	0	0	0	0	0	0	0	0	0	0	0	0	0	0	0	0	0	-2
O75874;C9J4N6	IDH1	Isocitrate dehydrogenase [NADP] cytoplasmic		50236	14729	17663	12126	25425	21607	122840	136190	36575	99641	147480	117550	0	0	0	0	0	0	42753	14543	14172	9569.2	30686	22895	0	0	0	0	0	0	0	0	0	0	0	0	2.5014
O75891;O75891-3;O75891-4;O75891-2	ALDH1L1	Cytosolic 10-formyltetrahydrofolate dehydrogenase		0	0	0	0	0	0	0	0	0	0	0	0	0	0	0	0	0	0	0	0	0	0	0	0	96582	154970	47870	127920	199430	144500	0	0	0	0	0	0	12.591
O75915;F8WF90;C9JQU6;F8WF33	ARL6IP5	PRA1 family protein 3		283220	101760	102460	77218	310590	153030	500910	653040	351820	661230	1058400	786630	917010	437420	417960	477920	1416700	730440	289790	92536	74214	71649	297230	168970	202780	281470	170440	275480	557420	428060	447620	218450	213670	252630	757840	433930	27.64
O75937	DNAJC8	DnaJ homolog subfamily C member 8		0	0	0	0	0	0	80066	98762	30177	78655	100110	91301	0	0	0	0	0	0	85929	23138	20642	16560	56145	38449	0	0	0	0	0	0	0	0	0	0	0	0	1.5861
O75947;O75947-2;F5H608	ATP5H	ATP synthase subunit d, mitochondrial		528370	165790	182230	155740	408800	266220	670360	942010	331160	831310	1273900	832540	876840	473590	376650	436090	1069200	677990	1078100	347940	338620	269660	910140	568710	709470	1010600	414170	976340	1614500	1196600	840810	404350	388250	437100	1116700	789000	46.054
O75955-2;O75955;A0A140T9R1;A0A140T9X0;A2AB12;A2AB09;A2AB10;A0A140T9C3;A0A140T959;A2AB13;A0A140T9W4;A2AB11;A0A0G2JJQ6;A0A140T907;A0A140T905;A0A140T974;A0A140T9B1;A0A140T957;A2ABJ5;A0A140T910	FLOT1	Flotillin-1		0	0	0	0	0	0	155910	188150	91741	177920	231800	188290	262680	125660	118210	139040	295180	238030	0	0	0	0	0	0	17741	25102	11712	27616	23481	28990	30823	16201	17400	19646	32303	26076	8.5487
O76003	GLRX3	Glutaredoxin-3		0	0	0	0	0	0	147100	181490	67162	159880	194860	188500	123500	52832	62106	55578	102120	84273	130940	53186	31944	28262	86969	63932	69133	91519	34997	79699	114690	104160	78425	52435	31039	34981	88337	58507	9.2141
O76061;H0YB13	STC2	Stanniocalcin-2		0	0	0	0	0	0	10919	14019	6793.5	10274	11489	14847	105370	44948	54360	65271	68987	72239	0	0	0	0	0	0	0	0	0	0	0	0	5808.4	0	1994.9	1887.1	5188.4	3206.8	3.5122
O76094-2;O76094;D6RDY6	SRP72	Signal recognition particle subunit SRP72		0	0	0	0	0	0	0	0	0	0	0	0	158580	73085	53083	66990	149320	101730	0	0	0	0	0	0	29906	35219	11916	23310	36228	32285	136590	55408	54674	66167	143930	101690	3.4168
O94776-2;O94776	MTA2	Metastasis-associated protein MTA2		0	0	0	0	0	0	0	0	0	0	0	0	0	0	0	0	0	0	0	0	0	0	0	0	0	0	0	0	0	0	0	0	0	0	0	0	4.8321
O94808;E5RJP4	GFPT2	Glutamine--fructose-6-phosphate aminotransferase [isomerizing] 2		113890	58607	40426	28422	93702	59197	0	0	0	0	0	0	67385	23387	15212	20301	85698	45853	0	0	0	0	0	0	0	0	0	0	0	0	0	0	0	0	0	0	23.322
O94826	TOMM70A	Mitochondrial import receptor subunit TOM70		0	0	0	0	0	0	286820	347950	170650	356520	430200	354440	171220	80521	77181	87388	160370	114670	221390	72951	63758	60283	141920	95036	91697	108930	74146	140070	147090	172640	168330	74342	76352	100960	145770	141860	11.763
O94855;O94855-2;E9PDM8;E9PC44	SEC24D	Protein transport protein Sec24D		0	0	0	0	0	0	103840	116450	53884	89165	127070	129270	100680	37551	34419	31092	81842	55962	0	0	0	0	0	0	0	0	0	0	0	0	0	0	0	0	0	0	4.7318
O94874;O94874-2;O94874-3	UFL1	E3 UFM1-protein ligase 1		0	0	0	0	0	0	0	0	0	0	0	0	634730	285480	265970	330450	510410	601090	118470	45885	34551	35955	71508	60550	13646	17213	9804	16946	24327	21102	25762	13320	11521	16561	29311	23313	9.9682
O94919	ENDOD1	Endonuclease domain-containing 1 protein		0	0	0	0	0	0	83782	96020	49410	122750	114740	116790	0	0	0	0	0	0	19109	4592.8	7468.5	5160.6	8468	9032.4	0	0	0	0	0	0	0	0	0	0	0	0	5.0515
O94925-3;O94925;H7BZD1;B8ZZA8;O94925-2;B8ZZC5;C9JIJ6	GLS	Glutaminase kidney isoform, mitochondrial		235840	90282	89636	76226	152730	116430	453530	561130	267350	552160	575310	554130	962950	503040	427790	466680	898810	692640	907060	323080	360300	286140	578780	435300	332380	440620	232300	493890	500120	575460	269800	155100	132100	160390	292410	225060	43.113
O94973;O94973-2;A0A0G2JS82;O94973-3;A0A0G2JQM1;E9PR62;A0A0G2JRF9;A0A0G2JQA4	AP2A2	AP-2 complex subunit alpha-2		0	0	0	0	0	0	121700	144300	107980	175580	163120	194850	98239	28224	47663	57731	72700	47302	0	0	0	0	0	0	0	0	0	0	0	0	0	0	0	0	0	0	4.1716
O95168-2;O95168;F2Z3P9;C9JXQ9	NDUFB4	NADH dehydrogenase [ubiquinone] 1 beta subcomplex subunit 4		0	0	0	0	0	0	129540	178370	69662	156010	215560	157340	343700	162250	131560	160490	352970	247400	0	0	0	0	0	0	0	0	0	0	0	0	0	0	0	0	0	0	1.447
O95182;M0R0N0;M0R1K9	NDUFA7	NADH dehydrogenase [ubiquinone] 1 alpha subcomplex subunit 7		0	0	0	0	0	0	111300	141230	60880	130820	155730	153870	101910	48532	37719	43340	87562	74721	0	0	0	0	0	0	0	0	0	0	0	0	0	0	0	0	0	0	22.521
O95197-3;O95197-4;O95197-7;O95197-2;O95197;B7Z4M1;F5H891;F5GWG7;F5H617;O95197-6;O95197-5	RTN3	Reticulon-3;Reticulon		0	0	0	0	0	0	117210	138070	105190	150970	186460	150960	0	0	0	0	0	0	0	0	0	0	0	0	46670	54753	28484	59965	79572	59590	69058	31342	30253	29899	81209	54018	4.5019
O95202;O95202-2;O95202-3	LETM1	LETM1 and EF-hand domain-containing protein 1, mitochondrial		0	0	0	0	0	0	76603	109430	57434	116440	126860	122590	435320	202860	204770	214730	447820	327500	131990	42145	48605	43142	85257	68137	0	0	0	0	0	0	0	0	0	0	0	0	6.0556
O95218-2;O95218	ZRANB2	Zinc finger Ran-binding domain-containing protein 2		0	0	0	0	0	0	208400	237570	90177	196070	250270	202220	0	0	0	0	0	0	0	0	0	0	0	0	14145	16588	8669.9	15377	21811	15778	0	0	0	0	0	0	1.2985
O95292;E5RK64;O95292-2	VAPB	Vesicle-associated membrane protein-associated protein B/C		0	0	0	0	0	0	488000	574180	284840	647470	697700	716980	713940	321740	306190	402530	746060	734220	358710	131950	145580	119290	252810	205910	73992	97133	49437	104190	130700	117850	47359	24278	15160	22002	55672	38445	24.458
O95298-2;O95298;E9PRJ5	NDUFC2	NADH dehydrogenase [ubiquinone] 1 subunit C2		0	0	0	0	0	0	0	0	0	0	0	0	0	0	0	0	0	0	175470	61415	60122	49922	127220	83003	0	0	0	0	0	0	48321	24810	22963	28532	58652	40866	4.0161
O95302;O95302-3;O95302-2;C9J4P8;Q75LS8	FKBP9	Peptidyl-prolyl cis-trans isomerase FKBP9		928880	333190	238270	221970	894950	472630	1407400	1895100	670290	1375200	2998900	1797700	1635700	764970	524520	638360	2570800	1240200	935710	344670	280500	217570	954530	482120	668990	909840	341890	788750	1565700	1042400	861290	474210	336050	409310	1387300	821220	50.444
O95340;O95340-2	PAPSS2	Bifunctional 3-phosphoadenosine 5-phosphosulfate synthase 2;Sulfate adenylyltransferase;Adenylyl-sulfate kinase		0	0	0	0	0	0	0	0	0	0	0	0	0	0	0	0	0	0	109890	41796	37443	31800	57616	53408	20162	25168	12358	48384	29866	33834	0	0	0	0	0	0	1.9145
O95373;E9PLB2	IPO7	Importin-7		93186	31197	22127	13431	45695	47620	202820	212700	78978	185690	260190	222110	315700	135030	96901	121440	253990	241540	646460	227530	235580	177970	362550	348720	34465	48639	15222	33457	54563	45709	105950	52168	32956	39610	114900	77872	29.586
Q5H8X8;O95399;O95399-2	UTS2	Urotensin-2		0	0	0	0	0	0	249380	340600	157350	348150	356510	343860	339110	168470	150740	158080	349110	235610	370980	122570	107990	111300	243700	184700	0	0	0	0	0	0	152740	79574	64428	80251	177000	121780	7.8915
Q5SRP5;O95445-2;O95445	APOM	Apolipoprotein M		461820	145580	229640	146370	309490	226710	377800	465500	266430	817720	557970	567550	657180	236360	280760	364520	499760	408180	893210	305110	451860	285150	595780	481660	33636	38668	29218	89946	63802	62456	147170	54797	67817	91209	121920	109360	2.9262
O95479;O95479-2	H6PD	GDH/6PGL endoplasmic bifunctional protein;Glucose 1-dehydrogenase;6-phosphogluconolactonase		0	0	0	0	0	0	0	0	0	0	0	0	0	0	0	0	0	0	0	0	0	0	0	0	0	0	0	0	0	0	8831.1	3397.7	1613	4844.9	9672.1	5231.5	3.2781
O95497	VNN1	Pantetheinase		140570	69032	53328	41055	103740	71442	122040	166440	92496	349320	167310	224860	0	0	0	0	0	0	736130	260430	375660	251040	447950	369320	0	0	0	0	0	0	0	0	0	0	0	0	2.0106
Q5R3B4;O95563	MPC2	Mitochondrial pyruvate carrier 2		0	0	0	0	0	0	0	0	0	0	0	0	0	0	0	0	0	0	0	0	0	0	0	0	20394	21718	17178	32599	34220	40336	22404	6842.5	9606.8	12302	19000	21392	2.2832
O95674	CDS2	Phosphatidate cytidylyltransferase 2		0	0	0	0	0	0	0	0	0	0	0	0	0	0	0	0	0	0	0	0	0	0	0	0	13028	20099	6584.6	15228	24340	22661	0	0	0	0	0	0	10.761
O95716	RAB3D	Ras-related protein Rab-3D		39667	12093	12157	11423	20124	20507	84835	120500	43873	93045	135470	110780	132660	75889	61802	64263	127810	91708	73790	24054	26722	17183	40375	33195	0	0	0	0	0	0	0	0	0	0	0	0	2.5643
O95747;C9JIG9	OXSR1	Serine/threonine-protein kinase OSR1		50016	15176	18717	10428	37442	28810	42887	46544	25931	49260	49311	54428	151420	68707	54606	60638	125350	96280	0	0	0	0	0	0	39528	51317	20884	46373	48455	57450	0	0	0	0	0	0	6.6295
O95782-2;O95782;A0A0G2JS17;A0A0G2JQT9;H0YDE9;H0YEG0;M0R2D9;E9PPY8;E9PPZ3;E9PS94;E9PQP4;E9PNC4;A0A0G2JRS3	AP2A1	AP-2 complex subunit alpha-1		142430	45246	52666	40793	103620	63175	1329100	1594500	687560	1420100	1815200	1546300	2863300	1283200	1037800	1228400	2756000	1870600	1289900	497200	420650	294740	841630	635440	314180	415070	156270	353320	543820	449140	386630	197230	145610	190490	459310	327280	62.13
Q5JW30;O95793-2;O95793-3;O95793;F6UDC6;Q5JW28;E5RJN7;E7EVI1;E7EPX0;E7EVJ4;Q9NUL3-4;Q9NUL3-6;Q9NUL3-8;Q9NUL3-3;Q9NUL3-7;Q9NUL3-2;Q9NUL3	STAU1	Double-stranded RNA-binding protein Staufen homolog 1		0	0	0	0	0	0	411160	526780	221130	460160	685070	497910	11857	5597.5	2520.9	3106.4	12685	7523	16923	8387	4192.2	2363.3	11843	6759.6	0	0	0	0	0	0	362860	164990	154840	191950	628660	353530	4.6222
O95816;O95816-2	BAG2	BAG family molecular chaperone regulator 2		198980	79877	70240	54061	178600	96093	252430	344800	145540	336610	531530	364380	358140	161460	134020	165320	543910	269160	605800	225240	217010	166950	484080	308090	106540	153170	69062	142340	247740	186530	385560	169480	154320	196930	550100	331780	10.655
O95865	DDAH2	N(G),N(G)-dimethylarginine dimethylaminohydrolase 2		0	0	0	0	0	0	0	0	0	0	0	0	0	0	0	0	0	0	83584	35608	29439	22751	60613	44826	15676	17415	8504.1	17869	21397	27131	0	0	0	0	0	0	2.8259
O95881	TXNDC12	Thioredoxin domain-containing protein 12		50910	20170	15944	11022	32018	28165	0	0	0	0	0	0	0	0	0	0	0	0	0	0	0	0	0	0	20575	19898	7070.4	14920	24820	24441	0	0	0	0	0	0	7.956
O95980	RECK	Reversion-inducing cysteine-rich protein with Kazal motifs		0	0	0	0	0	0	0	0	0	0	0	0	0	0	0	0	0	0	0	0	0	0	0	0	0	0	0	0	0	0	1452.8	0	0	0	3888.6	3283.8	1.2327
O96005-4;O96005;O96005-3;K7EJ16;K7EQQ1;K7ERL5	CLPTM1	Cleft lip and palate transmembrane protein 1		0	0	0	0	0	0	68046	68974	23872	60218	80054	63320	85668	36533	55754	49136	53532	53527	95892	44731	49311	33163	69255	57475	0	2686.7	0	3872.2	3326	2280.5	1879	0	0	0	3031.2	3302.8	4.0121
P00167-2;P00167-3;P00167	CYB5A	Cytochrome b5		0	0	0	0	0	0	0	0	0	0	0	0	0	0	0	0	0	0	0	0	0	0	0	0	28187	33146	11664	34205	49884	38803	0	0	0	0	0	0	14.129
P00338;P00338-3;P00338-4;P00338-5;P00338-2;F5GYU2;F5GXY2;F5GXH2;F5H5J4;F5H6W8;F5GZQ4;F5H8H6;F5GXC7;F5GWW2;F5GXU1;F5H245;P07864;F5H5G7;F5H155;A0A087WUM2;G3XAP5;Q6ZMR3;Q9BYZ2	LDHA	L-lactate dehydrogenase A chain		4093400	1728500	1138700	912810	2934900	1935100	6749700	8248000	1866200	4978600	10144000	6694700	8181300	3331200	1764900	2180700	10481000	5145800	7132700	3204500	1977600	1551000	5169200	3385200	4005900	5297500	1199900	3283200	7568100	5205000	4583800	2031600	1150800	1497000	7179200	4083600	281.56
P00367;P00367-3;A0A804HJD7;P00367-2;A0A804HKE0;P49448;A0A804HJZ0;A0A804HIA0;A0A804HLC0;A0A804HHU3;A0A804HHS2	GLUD1;GLUD2	Glutamate dehydrogenase 1, mitochondrial;Glutamate dehydrogenase 2, mitochondrial		614900	205320	202810	159470	431500	463230	1234000	1591100	839030	1679700	2316000	1792400	2303600	1050800	976740	1204600	2885300	2221300	1423100	514770	593450	435420	1195500	795590	376960	500000	267020	626120	840520	668120	588670	281030	264470	328870	897580	540200	151.93
P00387-2;P00387;P00387-3;B1AHF3	CYB5R3	NADH-cytochrome b5 reductase 3;NADH-cytochrome b5 reductase 3 membrane-bound form;NADH-cytochrome b5 reductase 3 soluble form		1092200	404900	548010	353580	842800	630580	2564800	3334300	1634800	3531500	4828100	3297000	3864700	1923000	1888800	2486600	5061300	3077900	2142500	909830	1356000	779610	1673900	1150300	1325100	1906800	837130	2546000	3047800	2490100	1315100	645930	602700	794190	1841900	1193100	163.2
P00395	MT-CO1	Cytochrome c oxidase subunit 1		0	0	0	0	0	0	0	0	0	0	0	0	97496	58064	43962	55063	87969	91220	0	0	0	0	0	0	0	0	0	0	0	0	0	0	0	0	0	0	1.3016
P00403	MT-CO2	Cytochrome c oxidase subunit 2		219450	90860	94192	85185	174810	140980	349580	484740	238730	451200	515830	480390	563670	249590	228200	268480	547420	353570	170590	79701	74202	75652	137240	116840	43149	68804	51295	75243	99346	84127	235060	120180	142440	148740	278330	176810	39.976
P00441;H7BYH4	SOD1	Superoxide dismutase [Cu-Zn]		822950	295460	177050	155560	580700	393050	1108800	1346500	529810	1096900	1313000	1460800	1416800	456450	409570	441420	1234200	848390	2245700	652890	289660	328890	1543600	949480	586160	816260	278050	738810	899940	908490	865390	306500	300600	327510	867820	655270	61.286
P00488;Q9NQP5;A6PVK5	F13A1	Coagulation factor XIII A chain		68726	25318	41493	24297	49507	41350	131630	150020	78432	194240	186730	165140	181760	85931	80925	101600	157030	126310	124580	44864	66952	42164	91256	73005	28862	40608	19685	46128	54852	46702	0	0	0	0	0	0	15.949
P00505;P00505-2	GOT2	Aspartate aminotransferase, mitochondrial		659780	213260	189760	159550	486040	323190	923530	1109100	468050	1078900	1408400	1069200	1395000	635260	547000	673960	1708600	1040700	811600	275950	264340	212470	607790	407870	719700	973010	406450	928300	1381700	1152100	417770	206130	188130	230090	514100	377350	36.48
P00558;P00558-2;P07205	PGK1	Phosphoglycerate kinase 1		899250	377900	262460	224930	584210	420220	3461900	4118200	1212100	3210000	4423900	3609400	4130200	1692600	1108900	1439000	4475500	2643500	3205600	1284900	994940	783690	2194000	1543200	995180	1286300	375280	1005000	1602300	1353900	2117900	872260	575570	741230	2741400	1752400	173.91
Q5T9B7;P00568	AK1	Adenylate kinase isoenzyme 1		215190	92372	61292	55004	148750	116540	169500	228260	87162	198560	243560	221820	395120	196860	150270	154180	388560	264520	120710	44671	55925	36344	78567	61541	0	0	0	0	0	0	91980	42751	32557	39227	111230	83429	21.469
P00846	MT-ATP6	ATP synthase subunit a		0	0	0	0	0	0	149300	192400	75026	180650	253680	194830	244000	121660	98426	120810	285230	179240	88973	27779	28389	26454	62769	50583	0	0	0	0	0	0	52960	26392	22894	31755	70248	47573	9.6884
P00966;Q5T6L6;Q5T6L5	ASS1	Argininosuccinate synthase		230630	89876	67484	46202	166880	91907	198830	231820	95207	193440	306900	266440	266340	84948	70552	85278	303530	161810	287870	94801	97654	60904	233370	123870	73720	81183	29483	75283	123940	96199	91931	39356	31144	31433	124470	75903	7.7544
P01008	SERPINC1	Antithrombin-III		0	0	0	0	0	0	0	0	0	0	0	0	0	0	0	0	0	0	0	0	0	0	0	0	0	0	0	0	0	0	0	0	0	0	0	0	1.4993
P01031	C5	Complement C5;Complement C5 beta chain;Complement C5 alpha chain;C5a anaphylatoxin;Complement C5 alpha chain		0	0	0	0	0	0	0	0	0	0	0	0	0	0	0	0	0	0	0	0	0	0	0	0	31696	34743	39882	46268	44498	108690	0	0	0	0	0	0	-2
P01111;G3V4K2;G3V5T7;A0A804HKM6	NRAS	GTPase NRas		69995	29500	22228	20559	55894	40375	45738	53426	28628	64114	61312	59756	203540	92912	90493	101630	197770	148560	0	0	0	0	0	0	0	0	0	0	0	0	0	0	0	0	0	0	16.653
P01344;P01344-2;P01344-3	IGF2	Insulin-like growth factor II;Insulin-like growth factor II;Insulin-like growth factor II Ala-25 Del;Preptin		81695	25153	38692	25209	51564	49711	137660	194950	73097	239280	155810	192400	148130	57166	55073	65703	85117	75292	98896	27318	42113	31795	67697	59008	0	0	0	0	0	0	0	0	0	0	0	0	4.5211
P01889;F6U0H7	HLA-B	HLA class I histocompatibility antigen, B-7 alpha chain		0	0	0	0	0	0	586480	797690	422280	848010	1065900	906260	956290	393860	425150	496300	1014900	714460	0	0	0	0	0	0	72412	97044	63889	112510	103620	120980	98189	40691	49141	58561	91013	77560	25.002
P02452;I3L3H7;P02458;CON__Q862S4;P02458-1;A0A140T9I7;H0YIS1;A0A140TA54;Q4VXY6;A0A140T9N1;A0A140TA43;A0A0G2JL35;A0A0C4DFS1;Q15485-2;Q15485	COL1A1	Collagen alpha-1(I) chain		1213600	317880	319600	196490	767780	460540	3572500	4181100	964860	2322000	3565300	3428800	2850900	1523300	598980	744830	2460400	1703000	2685500	693900	667720	439890	1712400	1120900	939140	1419100	306500	811400	1413300	1289600	1150800	673260	282900	372090	1213900	837590	188.34
P02461;P02461-2;H7C435	COL3A1	Collagen alpha-1(III) chain		371690	106530	137680	97478	217370	167380	636960	885200	253370	598900	681890	734520	816660	385990	232800	277820	748410	511700	366400	118600	75559	65202	217960	152040	32458	42775	10413	21269	43943	45733	31735	15013	12316	11074	37016	25504	14.576
P02511;A0A024R3B9;E9PNH7;E9PJL7;E9PRA8;E9PS12	CRYAB	Alpha-crystallin B chain		474360	200000	166940	151160	467990	270710	780050	949610	385400	822450	1427300	941560	1259200	524210	462970	509150	1757200	939160	1183400	501900	402730	329020	1059500	611780	336580	438760	164140	385660	742040	543050	233000	105260	88468	110690	374360	216580	20.077
P02751-1;P02751-17;P02751-3;P02751-8;P02751-9;P02751-14;P02751;P02751-7;P02751-10;P02751-11;P02751-6;P02751-5;P02751-13;P02751-12;P02751-4;H0Y7Z1;P02751-16;P02751-2;H0Y4K8	FN1	Fibronectin;Anastellin;Ugl-Y1;Ugl-Y2;Ugl-Y3		12830000	4440500	5968700	4475400	7119500	6625200	20590000	27734000	12788000	27742000	22127000	24327000	28031000	14041000	11630000	14770000	18032000	17735000	20591000	7148100	9722200	7104400	11160000	10427000	7785200	10990000	5381900	12726000	10541000	12478000	12552000	6734400	5731700	7633400	10064000	10480000	323.31
Q5VY30;P02753	RBP4	Retinol-binding protein 4;Plasma retinol-binding protein(1-182);Plasma retinol-binding protein(1-181);Plasma retinol-binding protein(1-179);Plasma retinol-binding protein(1-176)		769280	232020	350680	239560	431100	328580	79624	104590	63825	318070	102450	159360	191990	82325	75978	96630	151300	122820	1904100	542270	1027400	779140	1110800	1044800	77578	115120	80994	411870	123120	235130	222180	72927	93870	137970	136300	172250	8.4032
P02786;G3V0E5;H7C3V5;F8WBE5	TFRC	Transferrin receptor protein 1;Transferrin receptor protein 1, serum form		0	0	0	0	0	0	561280	774860	323070	598130	787890	724050	908160	488460	403070	438320	839750	674310	156330	60839	70643	42972	98221	74766	121830	168680	74215	164580	188570	190020	191270	94693	84628	102590	190130	152450	15.113
P02787;H7C5E8	TF	Serotransferrin		0	0	0	0	0	0	0	0	0	0	0	0	0	0	0	0	0	0	117350	40348	57487	33100	69254	64717	31060	39280	33120	144100	47340	89586	0	0	0	0	0	0	2.2681
Q9BS19;P02790	HPX	Hemopexin		50996	20683	30585	19154	36361	28886	0	0	0	0	0	0	0	0	0	0	0	0	0	0	0	0	0	0	0	0	0	0	0	0	0	0	0	0	0	0	3.3435
P02792	FTL	Ferritin light chain		0	0	0	0	0	0	39911	45881	25470	53889	46392	50832	109160	56693	49883	55685	104320	83990	0	0	0	0	0	0	58259	59034	31376	76238	60569	85835	68801	32080	26181	36103	60459	57374	3.3263
P02795;P80297;P13640-2;P13640;H3BSF1;H3BSP9;P80294;P04731	MT2A;MT1X;MT1G	Metallothionein-2;Metallothionein-1X;Metallothionein-1G		461540	135180	62928	60207	414680	149130	979170	944950	462760	1403100	949490	1802500	2334400	176130	373950	418870	1257200	592740	1550000	394490	143110	149370	1292300	429340	659120	669320	303980	1190600	776100	1663500	2053500	115790	327230	366190	1372300	623240	20.557
P04004;F5GX75	VTN	Vitronectin;Vitronectin V65 subunit;Vitronectin V10 subunit;Somatomedin-B		0	0	0	0	0	0	0	0	0	0	0	0	40107	9379.6	16838	19698	34949	27825	0	0	0	0	0	0	0	0	0	0	0	0	0	0	0	0	0	0	1.4908
P04040	CAT	Catalase		171720	62372	66527	44641	117860	87844	73919	77053	46546	96702	103440	97980	229400	66491	61252	74724	171140	122780	34341	14419	13157	11493	32224	17339	57132	63431	32409	76572	80150	90674	22267	10900	14377	14913	24912	18287	33.154
P04075;P04075-2;H3BQN4;J3KPS3;H3BPS8;H3BUH7;H3BR04;H3BMQ8;H3BU78;H3BR68;A0A087WXX2;A0A3B3IS80;P05062	ALDOA	Fructose-bisphosphate aldolase A;Fructose-bisphosphate aldolase		3742200	1663000	1002500	809590	2324200	1715100	5090100	6165600	1603000	4129200	5912100	5230800	9084700	3617300	2057400	2554700	9294300	5487600	7059600	2945900	2031000	1612400	4150400	3129300	2269400	2986500	809740	2148200	3264400	3023900	3946900	1642300	987990	1248100	4672500	3073900	309.57
P04080;A0A1W2PS52;A0A1W2PQG6	CSTB	Cystatin-B		0	0	0	0	0	0	52765	57125	19795	50550	73897	75556	328800	108180	127330	115450	365950	247680	0	0	0	0	0	0	32653	31479	17752	35544	48065	55566	96258	26388	27211	28031	139310	94089	16.581
P04083;Q5T3N1;Q5T3N0	ANXA1	Annexin A1		2948300	1277800	843810	653390	2703100	1533900	5921200	7421800	1990200	4753000	10942000	6671100	8493900	3537900	2137300	2897200	14094000	6258900	6377100	2743000	1642300	1404900	5928000	3343800	2823800	3712000	1064200	2778300	6320100	4715900	3829000	1685100	1053000	1414400	7321000	3819700	323.31
P04114;A8MUN2	APOB	Apolipoprotein B-100;Apolipoprotein B-48		925130	272240	377240	205320	517350	418130	424040	536190	270970	715190	604990	624270	829660	340760	322720	462680	611700	541910	1525000	463460	744910	412250	817600	728620	214680	291060	143830	506480	354490	375310	383060	172520	189700	299440	306870	311350	14.27
P04179;P04179-4;F5H4R2;F5GYZ5;P04179-2;F5H3C5;P04179-3;G8JLJ2;G5E9P6;F5GXZ9	SOD2	Superoxide dismutase [Mn], mitochondrial		1941800	719900	713620	537170	2736700	928600	7460800	8165700	4698600	10783000	21665000	10649000	10144000	4386400	4438000	5591400	20089000	9352600	4972800	1759600	1725200	1418800	8138300	2189600	2211700	2569900	1458400	3307000	7012100	4102500	3590200	1576200	1736500	2072300	8001800	4241300	196.34
P04181;P04181-2	OAT	Ornithine aminotransferase, mitochondrial;Ornithine aminotransferase, hepatic form;Ornithine aminotransferase, renal form		0	0	0	0	0	0	1046800	1240100	392600	829420	1338400	1138500	1062800	448380	316980	401260	1006000	660420	55587	24158	14419	13159	38040	25310	71855	90688	47135	91911	122720	109910	74424	30709	30852	38692	75272	51596	28.778
P04259	KRT6B	Keratin, type II cytoskeletal 6B		96799	45531	58544	46110	65361	62303	1853700	719640	486310	831110	937040	810180	1821700	1332400	723160	812120	1258200	13538000	422930	244980	236250	213100	259380	259550	529520	219300	143980	259640	291080	242940	705490	574690	313170	362750	369920	7932200	140.78
P04264;CON__P04264;CON__H-INV:HIT000016045	KRT1	Keratin, type II cytoskeletal 1	+	6065700	10715000	4642100	4526600	7935700	6344400	57106000	10364000	17472000	22580000	16181000	10096000	8826700	33201000	2092200	4036900	6065700	13675000	11330000	26618000	10491000	8682600	16208000	14237000	32678000	5864400	11532000	14347000	11322000	7168100	5059000	22023000	1565600	2984900	4856700	11620000	323.31
P04406;P04406-2;E7EUT5;O14556	GAPDH	Glyceraldehyde-3-phosphate dehydrogenase		10062000	4566900	2516600	2318100	7023600	4686400	15061000	17220000	5157100	11977000	19393000	15116000	24475000	9745000	5544600	7346800	28895000	15805000	24931000	11340000	6466800	5269200	17446000	11534000	7795400	9603800	2818100	7326000	12848000	10396000	10372000	4471700	2657900	3778300	15063000	9225400	323.31
P04439-2;Q5SRN7;A0A1W2PS24;Q5SRN5;P04439;A0A0G2JI36;A0A1W2PQD0;Q5SUL5;A0A1W2PSE7;A0A0G2JIF2;A0A0G2JL56	HLA-A	HLA class I histocompatibility antigen, A-3 alpha chain		45484	15335	17392	12501	29457	26097	346310	462760	208830	406790	540340	518300	54356	26087	22588	28522	55847	45759	176220	57798	52499	51118	137180	104260	0	0	0	0	0	0	81958	45124	47675	45154	110310	74142	19.68
P04792;A0A6Q8PFK8;A0A6Q8PGK1;A0A6Q8PHJ6;A0A6Q8PFE7;A0A6Q8PF43;A0A6Q8PHA6;A0A6Q8PH65;A0A6Q8PGY2;C9J3N8	HSPB1	Heat shock protein beta-1		1615600	690600	567460	400550	1250400	873430	1289300	1566100	532660	1176000	1888000	1479100	2343600	1027700	786460	792000	2945000	1804800	2291900	999220	834660	583290	1787900	1276900	1095900	1394500	459680	1159200	1985900	1558400	1415900	593160	429620	524020	2014400	1375200	183.24
P04843;B7Z4L4;F8WF32	RPN1	Dolichyl-diphosphooligosaccharide--protein glycosyltransferase subunit 1		2130100	753020	790720	922410	1538000	1094700	3362300	4454100	2099500	4275900	5598800	4347700	5874300	2772900	2612100	2985800	6763400	4243000	3931000	1437400	1723800	1271000	2841100	1975700	1914100	2628600	1238900	2645900	3711500	3280900	2739000	1360000	1255400	1609300	3686200	2607900	206.82
P04844;P04844-2;Q5JYR7;Q5JYR4;Q5JYR3;H0Y5M1;F2Z3K5	RPN2	Dolichyl-diphosphooligosaccharide--protein glycosyltransferase subunit 2		934830	308040	390570	301700	697800	635630	1398400	1822900	855960	1999100	2150600	1814100	2340400	1116100	1027400	1227900	2399000	1611100	1412100	474170	547440	416450	1030400	772960	673770	926020	500300	1147500	1254900	1303400	702200	346070	357150	426810	914100	632140	203.75
P04899;P04899-4;P04899-6;P04899-3;P04899-5;P04899-2;P63096;P63096-2;A0A3B3IUA8;A0A3B3ITM0;P11488;P09471-2;P19087;A8MTJ3;A0A3B3ITG4;A0A3B3IRK0;A0A3B3IU77;A0A3B3IS42;A0A1W2PRE1;A0A3B3ITX3;A0A1W2PQK2;A2A2R6;A0A087WTB6;Q5JWD1;A0A1W2PRJ7;A0A6Q8PGR1;A0A087WZE5;F8WE78;A0A1W2PS82;H0Y7E8;P38405-3;P09471;P38405;P38405-2	GNAI2	Guanine nucleotide-binding protein G(i) subunit alpha-2		831590	276240	281870	235640	522980	440040	1328700	1718500	687970	1667900	1848000	1727800	2017400	938180	802710	969890	1924900	1385000	884910	309050	280960	250600	625600	489260	352730	453850	178390	455530	521410	508450	402650	201430	173730	213030	441200	332810	68.46
P05023-4;P05023;P05023-3;P05023-2;H0Y7C1;M0R116;B1AKY9;A0A2R8YEY8;A0A0A0MT26;P13637;P50993;P13637-2;P13637-3;Q5TC02;Q5TC01;Q13733;A0A669K9X0;E9PRA5	ATP1A1	Sodium/potassium-transporting ATPase subunit alpha-1		593230	218020	202780	178810	357670	317070	1308800	1624700	708440	1591300	1636100	1641700	1716900	781330	718690	894940	1524100	1284400	1780000	614330	626610	468000	1093600	896970	530990	682650	337990	770410	838570	851740	745860	365870	327470	401200	829490	631160	91.962
P05091-2;P05091;H0YMG7;O94788-4;O94788-2;O94788-3;P00352;O94788	ALDH2;ALDH1A2;ALDH1A1	Aldehyde dehydrogenase, mitochondrial;Retinal dehydrogenase 2;Retinal dehydrogenase 1		58786	19956	24064	18748	44337	31450	61574	71808	40017	86247	99365	92935	0	0	0	0	0	0	0	0	0	0	0	0	9956.2	16013	7996.9	19949	15862	15941	0	0	0	0	0	0	3.7929
P05106;H3BM21;P05106-2;P05106-3;I3L4X8	ITGB3	Integrin beta-3;Integrin beta		29653	9748	6458.4	6342.5	18055	12716	127050	164040	94576	167210	178680	187080	257630	123480	102980	124560	249810	180530	61189	30127	18258	20350	37724	33317	58462	64051	41563	73310	82850	86289	16674	6747.8	6263.5	7653.9	14829	11139	5.7454
P05109	S100A8	Protein S100-A8;Protein S100-A8, N-terminally processed		0	0	0	0	0	0	78981	63933	46420	101450	78348	90329	744640	369100	293360	340610	507580	6709800	0	0	0	0	0	0	0	0	0	0	0	0	462410	211930	188630	245220	375870	3057000	12.249
P05120;H7C004;H7BYS2;E7ERB5;E7EPJ9;E9PDK7	SERPINB2;SERPINB10	Plasminogen activator inhibitor 2		353830	116790	92826	74438	236650	176840	1058900	1290300	435410	1106800	1128400	1148400	1294800	489350	332550	428970	1090000	782700	685500	288580	240460	180150	387560	360630	120430	160450	57426	146350	177410	181480	253990	98499	78970	97623	255790	193640	46.835
P05121;P05121-2	SERPINE1	Plasminogen activator inhibitor 1		691420	211650	136650	120230	352780	291070	649280	861670	275390	713050	831820	691650	547100	252500	160050	216600	443040	325090	1155700	306200	200910	195670	534830	484470	124250	165010	56967	157650	175740	162290	258170	122230	88589	124340	222920	192810	32.993
P05141;Q9H0C2	SLC25A5	ADP/ATP translocase 2;ADP/ATP translocase 2, N-terminally processed		410920	171700	164030	126070	287090	227850	916650	1167500	559320	934820	1475100	1136800	1970200	978740	842790	1028100	2312700	1447700	1073400	402810	412280	304360	761060	554470	543850	777570	352750	727200	1098000	899100	613610	297570	279170	355120	807330	570080	34.732
P05204;A0A087WZE9;Q15651-2;Q15651	HMGN2	Non-histone chromosomal protein HMG-17		335220	78742	30269	25891	287090	79701	583020	681880	387630	946150	553710	1180400	1691300	268130	485910	566240	738050	471480	1116100	404250	261930	151700	932760	307060	162820	186640	96815	201340	191150	334970	0	0	0	0	0	0	3.7084
P05362;E7ESS4	ICAM1	Intercellular adhesion molecule 1		39985	12999	20552	15094	30061	33542	42273	42420	29103	54382	55017	54867	0	0	0	0	0	0	0	0	0	0	0	0	0	0	0	0	0	0	0	0	0	0	0	0	-2
P05386	RPLP1	60S acidic ribosomal protein P1		226500	57581	38682	32244	146720	98856	505280	771700	131290	420380	744170	636250	765730	184920	189630	169400	446420	332210	377670	98743	48915	34680	267360	173470	117190	184190	43444	114850	213530	200830	491540	130190	147210	135210	332490	260840	31.193
P05387;H0YDD8	RPLP2	60S acidic ribosomal protein P2		1188100	222610	185040	160580	806790	456910	598420	810860	349640	888630	664160	1531700	1475100	185150	428020	357550	660360	770620	1421200	205700	149210	128700	1017200	609150	639770	895110	371620	1124500	837690	1605600	1368800	201760	449850	424980	743520	535300	99.32
P05388;F8VU65;F8VWS0;F8VW21;P05388-2;Q8NHW5;F8VPE8;G3V210;F8VZS0;F8VQY6;F8VRK7;F8VWV4;F8VS58;F8W1K8	RPLP0;RPLP0P6	60S acidic ribosomal protein P0;60S acidic ribosomal protein P0-like		958830	359390	248630	208030	595550	455830	1814900	2350700	704030	1719800	2361400	1938300	3543900	1615800	996150	1304200	3454800	2178600	1847700	737680	506890	411380	1138300	867800	963420	1374700	436170	986440	1567100	1430300	2232700	1046700	673380	911060	2533900	1793900	62.632
P05455;E7ERC4;E9PFL9;E9PGX9	SSB	Lupus La protein		624320	193820	129520	115700	357380	267720	850290	1117900	396720	857500	1109600	1038500	1339000	627230	493220	647120	1290100	925040	1468600	459660	295840	268260	859580	625350	519440	719700	282410	650360	800870	822260	703620	371550	279630	372580	771700	577870	85.737
P05783;F8VZY9	KRT18	Keratin, type I cytoskeletal 18		0	0	0	0	0	0	219850	281230	159360	301700	182450	271120	139960	83462	65009	94536	97801	96415	0	0	0	0	0	0	43832	56322	36355	73450	53146	71147	29708	20320	13343	17382	19964	24368	15.55
P05976-2;P05976;P08590	MYL1;MYL3	Myosin light chain 1/3, skeletal muscle isoform;Myosin light chain 3		0	0	0	0	0	0	0	0	0	0	0	0	237340	67344	83913	75828	219770	170310	0	0	0	0	0	0	0	0	0	0	0	0	0	0	0	0	0	0	8.9581
P06396-2;A0A0A0MS51;A0A0A0MT01;P06396-4;P06396-3;P06396;Q5T0I0	GSN	Gelsolin		39844	17980	20468	14969	34453	29448	120390	137190	53024	152550	166340	142130	375050	199490	144340	197710	332140	272770	0	0	0	0	0	0	73605	97334	29669	82424	132030	107840	103490	46548	40865	50201	139070	98770	19.068
P06576;H0YH81;F8W079;F8W0P7;H0YI37	ATP5B	ATP synthase subunit beta, mitochondrial;ATP synthase subunit beta		2437700	950920	1086200	780000	1785600	1289400	4192600	5495500	2394500	5551500	7528100	5479000	5424300	2634900	2480800	3510100	6952300	4112900	4109000	1548400	1755000	1404200	2976700	2016900	2085200	2782700	1506400	3833400	5119000	3653400	3474500	1770800	1720700	2497400	5362800	3409900	323.31
P06702	S100A9	Protein S100-A9		0	0	0	0	0	0	0	0	0	0	0	0	1214700	542280	561750	624910	456350	11194000	0	0	0	0	0	0	0	0	0	0	0	0	354460	172240	170870	179080	204150	3449600	45.035
R4GN98;P06703	S100A6	Protein S100;Protein S100-A6		1568000	273270	154560	121210	1461300	351610	3458500	3867200	1630200	5275000	3213800	9135800	9458500	643210	1763600	1454200	5116400	2287000	8739900	1823300	858360	668440	8333300	1770000	814130	950760	405280	1383300	988170	2744500	1842200	165340	400890	313290	1243100	653230	8.5599
P06733;A0A2R8Y6G6;P06733-2;K7EM90;A0A2R8YEM5;A0A2R8Y879;K7ERS8;A0A2R8Y6I8;P13929-3;P13929-2;P13929;A0A2R8Y798;A0A2R8YEG5;E5RI09;E5RG95;K7EPM1;K7EKN2;E5RGZ4;P09104-2;P09104;F5H0C8;F5H1C3;E9PG71;P54764-2;P54764	ENO1	Alpha-enolase;Enolase		8874800	3695800	2508700	1966800	5917500	4215400	12442000	15578000	3499500	9492400	16414000	12580000	17606000	6911700	3403000	4685700	20787000	10600000	13315000	5689800	3207400	2709600	8928600	5945600	6177700	8251800	1843400	5418300	10060000	8138100	8733800	3835400	2088100	2762300	12258000	7152600	323.31
P06744-2;A0A2U3TZU2;P06744;A0A0J9YX90;A0A0J9YXP8;A0A0J9YYH3;A0A2R8Y6C7;K7EQ48;K7EPY4;K7ERC6;K7EP41;K7ERK8;A0A2R8YF08;K7ELR7;CON__Q3ZBD7;A0A0J9YYI8;K7EIL4;A0A0J9YXH9;A0A0J9YXM3;K7ENA0;K7ESF4	GPI	Glucose-6-phosphate isomerase		260300	107550	91726	73846	160270	131510	845930	1050500	397220	1053900	987460	1079400	1593000	573210	467750	527670	1481400	958080	1189400	471640	397520	317510	738940	584130	304690	412200	140870	358750	468930	447730	398400	167430	141580	185840	423440	311520	27.741
P06753-2;A0A087WWU8;P06753-3;P06753-6;D6R904;Q5VU61	TPM3			768720	157020	121990	91097	594990	263040	1731000	2481100	783460	1869100	2107200	2850200	3838800	672430	1017400	946990	2457200	1506200	2889100	590940	357830	310880	2245600	887080	566430	848280	308630	727000	769930	1184100	922710	210050	276000	273930	740020	489230	83.604
P06756-3;P06756-2;P06756;H7BZG1	ITGAV	Integrin alpha-V;Integrin alpha-V heavy chain;Integrin alpha-V light chain		170690	70495	63567	57716	119150	84725	908380	1063300	543960	1187800	1182600	1166000	1034600	448740	404370	485850	997660	688090	573490	236440	187350	177870	407410	293930	220980	272620	143650	376960	358020	339580	220910	108770	92237	126860	253600	198970	63.152
Q16778;P33778;P23527;P06899;Q6DRA6;Q6DN03	HIST2H2BE;HIST1H2BB;HIST1H2BO;HIST1H2BJ;HIST2H2BD;HIST2H2BC	Histone H2B type 2-E;Histone H2B type 1-B;Histone H2B type 1-O;Histone H2B type 1-J;Putative histone H2B type 2-D;Putative histone H2B type 2-C		498850	169940	153670	122950	302770	244400	693940	871450	376760	391960	830930	696470	1187100	671990	485990	678460	1046200	879080	960700	366700	264070	226090	531830	435380	528270	745670	328380	435740	820680	748560	433430	243200	191130	266320	489050	410410	11.884
P07093-2;P07093-3;P07093;C9JN98	SERPINE2	Glia-derived nexin		311550	128660	133650	98622	254470	164480	977290	1085800	536340	1155400	1673000	1182000	1250700	577970	531070	613950	1592300	965170	978620	367970	353840	259100	890570	503970	512980	625540	350690	767040	1146000	932170	697620	323980	366910	394960	1134300	711270	68.796
P07099;B1AQP8	EPHX1	Epoxide hydrolase 1		60010	18661	30960	18572	40661	27798	1205700	1573800	737760	1521800	2357400	1666400	1441600	661360	617640	720170	1691900	1058700	702050	253950	324560	222330	586950	359710	318270	397640	197410	434490	660970	495700	232210	93442	97965	116770	315040	182710	41.403
P07203;A0A2R8Y6B6;A0A7I2YMD7;A0A7I2UQ36;P07203-2	GPX1	Glutathione peroxidase 1		48696	16682	18780	10824	34239	21855	120280	151280	70956	145840	210000	181010	106550	48819	37138	48533	147150	79734	122470	43883	43228	34134	97555	65923	0	0	0	0	0	0	89156	39569	33782	38339	114120	72094	19.194
P07204	THBD	Thrombomodulin		0	0	0	0	0	0	139380	171800	85545	148020	155790	171690	299990	125280	118100	119450	235230	186590	11702	6280.1	3519.7	3458.2	5065.2	4599.3	25895	26907	15150	31878	31966	38934	93437	44254	38184	43877	74026	74812	21.865
P07305;P07305-2	H1F0	Histone H1.0;Histone H1.0, N-terminally processed		0	0	0	0	0	0	268140	242050	165990	141160	303090	266000	330700	172610	181570	235990	380350	258940	293180	138880	125100	86189	278290	158800	66091	67810	48848	52911	98481	94909	29558	17938	16944	22417	40473	28703	12.321
P07355;H0YMW4;P07355-2;H0YN42;H0YMD0;H0YMU9;A6NMY6;H0YM50;H0YL33;H0YNP5;H0YKS4;H0YNB8;H0YN28;H0YMM1;A0A7I2V4P4;H0YKZ7;H0YLV6;H0YMT9;H0YKX9;H0YKL9;H0YNA0;H0YKV8;H0YMD9;H0YKN4;H0YLE2	ANXA2;ANXA2P2	Annexin A2;Annexin;Putative annexin A2-like protein		7732800	2788900	2886200	2195200	9693000	4491000	13834000	18052000	7988300	15518000	40642000	20321000	16279000	7853000	6551500	7609900	34417000	15059000	20524000	7749900	7125300	5545400	28420000	11794000	7819500	10749000	5004900	13546000	26094000	15623000	11804000	5474500	5250800	6629400	24912000	13327000	323.31
P07384;E9PLX0;E9PJJ3;E9PLC9;E9PMC6;E9PJA6;E9PSA6;E9PQB3;E9PRM1;E9PIA9;E9PL37	CAPN1	Calpain-1 catalytic subunit		177220	70119	61817	43486	118280	82319	203480	242510	93540	173300	295350	223250	420680	206250	168020	187180	460910	334240	96754	36095	42037	25878	56373	52641	0	0	0	0	0	0	110030	52616	47587	56682	129870	101570	18.109
Q5JP53;P07437;Q5ST81;A6NNZ2;M0R1I1	TUBB	Tubulin beta chain		4871500	1848100	1403800	1159400	2984400	2223700	6366100	7579700	2182000	5788500	7474800	6944500	9951100	3920900	2339500	3050500	9869900	6266700	9434800	3893200	2412100	2018500	5913200	4204300	4754100	6185200	1760600	4555400	6878000	6511600	5600000	2459700	1405400	1884500	6599900	4510200	323.31
P07585;H0YIH3;F8VNV6;P07585-3;P07585-2;F8VXZ8;F8VUF6;F8VWU0	DCN	Decorin		0	0	0	0	0	0	32544	29900	35886	45850	40572	61476	129870	50617	49704	50951	132870	79990	127300	50758	33651	26735	91245	57117	25213	31560	17712	40119	40579	43902	0	0	0	0	0	0	2.9011
P07686;Q5URX0;H0YA83;H0Y9B6;REV__E5RI09;REV__E5RG95;REV__A0A2R8YEM5;REV__K7EM90;REV__K7EPM1;REV__K7EKN2;REV__E5RGZ4;REV__P06733-2;REV__P13929-3;REV__P13929-2;REV__P13929;REV__P06733;REV__A0A2R8Y6G6	HEXB	Beta-hexosaminidase subunit beta;Beta-hexosaminidase subunit beta chain B;Beta-hexosaminidase subunit beta chain A		156590	58613	65756	54646	102700	89402	1521000	1919000	873370	1854900	2421900	1900200	1487600	678790	618910	716820	1728200	1084700	663340	249410	222250	178020	485540	349550	379990	488260	233110	490730	705050	587300	445650	222780	203660	251350	611410	418610	59.636
P07711-3;P07711;A0A7I2V5M3;Q5T8F0;A0A7I2YQA2;A0A7I2YQB5;A0A7I2V2H7;A0A7I2V484;Q5NE16;A0A7I2V354;A0A7I2V5Y9;A0A7P0T983;A0A7P0Z415;O60911	CTSL	Cathepsin L1;Cathepsin L1 heavy chain;Cathepsin L1 light chain		879950	284850	175710	162200	626120	358920	496530	611700	367690	672770	737370	778050	1208000	458490	504510	623950	1214000	783140	2016800	720210	467410	422760	1418400	852470	483570	639780	306210	950040	817360	803300	489110	211860	251940	346200	558650	466860	21.13
P07737;K7EJ44;I3L3D5	PFN1	Profilin-1		1569900	551980	300720	285000	1031200	704650	3452100	4178800	1059900	2576700	4351800	3503200	4702200	1851500	1029100	1279300	5063300	2936500	5087500	1977200	1106100	967210	3240700	2201100	2206300	2854000	650440	2115900	3344300	2882500	2641600	1063700	611570	841060	3167800	1980900	144.58
P07814;V9GYZ6;V9GZ76	EPRS	Bifunctional glutamate/proline--tRNA ligase;Glutamate--tRNA ligase;Proline--tRNA ligase		375960	141690	95372	80540	216790	182340	1399600	1678200	557780	1233000	1756600	1488900	1202900	501630	345050	418030	1110500	735260	757170	271390	180960	151600	471050	352610	68183	91918	26765	73611	108660	90395	290640	127200	91375	109010	297830	219830	81.945
P07900;P07900-2;G3V2J8;Q14568;Q58FG0;A0A7I2V3Q4;Q58FG1	HSP90AA1	Heat shock protein HSP 90-alpha		1750300	653720	585060	414110	1024500	788450	2665400	3401300	1097700	2657500	3610800	2940500	3763400	1671500	1113900	1340500	3778800	2386200	2398500	917530	737000	563850	1409000	1074700	961090	1268500	413390	1056400	1426400	1304900	2134500	949850	666670	874590	2443600	1656100	130.85
P07954-2;P07954;A0A804HI24;A0A804HKE6	FH	Fumarate hydratase, mitochondrial		127440	42443	51610	35276	70759	59981	700960	921490	454580	859010	1048800	942660	735640	330650	285870	351500	682350	493080	966630	374640	392060	302960	633290	480810	156030	203530	112710	258750	273500	262100	269240	142510	130220	152590	320890	223960	36.73
P07996;P07996-2;A8MZG1	THBS1	Thrombospondin-1		0	0	0	0	0	0	122160	137020	67751	177240	90077	154140	188810	65592	82733	79848	91325	104430	439130	135700	161880	123090	248230	202390	0	0	0	0	0	0	0	0	0	0	0	0	12.368
P08133;P08133-2;E5RK69;E7EMC6;E5RJF5;E5RI05;E5RK63;E5RFF0;E5RJR0;E5RIU8;H0YC77	ANXA6	Annexin A6;Annexin		1451000	566040	461420	391790	1095900	719160	5830900	7875600	3148000	6921300	9869200	7490800	8171500	3887200	3236000	3982300	9501600	5922500	3407900	1381900	1196700	868570	2582200	1650000	1512900	2156400	949830	2127600	3043200	2620400	2824600	1363000	1276700	1550800	3867800	2535900	199.16
Q5JR08;P08134;E9PQH6	RHOC	Rho-related GTP-binding protein RhoC		0	0	0	0	0	0	265820	229320	73550	179630	255500	231050	101890	45881	31552	39977	112970	68883	108630	49196	38379	24475	80936	55051	97806	118020	38308	86812	158800	131140	42859	19232	11138	16934	51106	31515	5.209
P08238;Q58FF7	HSP90AB1	Heat shock protein HSP 90-beta		4839700	1812900	1200900	965010	2546400	2097300	8181400	10094000	2497900	6216400	9175500	8104800	12493000	5279700	2772500	3545300	11861000	7607800	8855300	3531800	2196600	1772300	4679200	3901700	3980100	5270800	1528000	3825400	5541300	5170800	6429700	2955700	1790700	2157200	7142100	4999200	323.31
P08240-2;P08240	SRPR	Signal recognition particle receptor subunit alpha		104910	43966	36144	35209	63251	54484	281760	383730	188370	573720	364660	424400	324730	160850	123830	134900	287390	230590	250990	92228	83020	74428	143220	119670	46099	79529	35929	62093	70979	73251	119070	67051	54931	68487	121310	106720	10.68
P08243-3;P08243-2;P08243;F8WEJ5	ASNS	Asparagine synthetase [glutamine-hydrolyzing]		0	0	0	0	0	0	90992	111120	52203	111970	121510	121970	0	0	0	0	0	0	0	0	0	0	0	0	78346	123950	65235	88044	316230	166630	112560	60540	54954	61070	313270	144340	7.4083
P08253-2;P08253-3;P08253;H3BR66;H3BS34	MMP2	72 kDa type IV collagenase;PEX		0	0	0	0	0	0	90182	111810	53846	116270	110380	127250	24253	14287	8883.2	12009	24804	22221	134520	50193	45874	36799	92949	69744	0	0	0	0	0	0	0	0	0	0	0	0	1.8663
P08559-3;P08559;P08559-4;P08559-2;Q5JPU0;Q5JPU1;Q5JPT9;Q5JPU3;Q5JPU2	PDHA1	Pyruvate dehydrogenase E1 component subunit alpha, somatic form, mitochondrial		221700	78607	76262	59586	150050	108540	331320	386730	199550	542380	440540	426500	399220	184920	167950	198270	348450	255350	550690	219830	186390	157940	356170	272060	113230	146860	74166	175850	196940	187490	84471	53214	41903	52051	99426	80574	24.468
P08574	CYC1	Cytochrome c1, heme protein, mitochondrial		67114	33283	30200	22797	43264	36495	727470	945780	407170	917450	1133900	933570	928290	465320	386260	474770	1018300	706550	616050	232570	252450	189940	441380	313140	260190	361000	170320	386100	487740	428520	74624	36290	30537	32659	75415	56916	26.58
P08579	SNRPB2	U2 small nuclear ribonucleoprotein B		0	0	0	0	0	0	122870	163480	94353	149910	173810	211820	193180	70777	69402	75317	140220	104150	76395	25339	23708	22480	49183	40901	0	0	0	0	0	0	0	0	0	0	0	0	4.2386
P08621-3;P08621-2;P08621;M0QYR1;M0QX04	SNRNP70	U1 small nuclear ribonucleoprotein 70 kDa		121350	36495	31242	27186	68733	54969	302930	374140	321850	519090	359030	624430	78297	36554	30038	34373	66323	60419	197710	63875	46682	43187	120790	87718	63853	90223	38481	72761	91973	89281	145420	68996	57114	72178	167440	119280	9.2819
P08648;H0YIV7	ITGA5	Integrin alpha-5;Integrin alpha-5 heavy chain;Integrin alpha-5 light chain		87016	32605	31813	30821	58046	79881	280670	357730	147860	334000	433690	351030	421380	180140	166130	161100	400640	256600	566850	196720	206940	189530	396590	298850	147140	211190	101640	214780	245180	249380	368980	180290	162060	181860	395460	292890	41.36
P08670;B0YJC4;B0YJC5;A0A1B0GTT5;A0A1B0GVG8;P17661;H7C5W5;P41219;P41219-2;E7EMV2;E7ESP9;P07197-2;P07197;U3KPR1;B4DIR1;K7ELP4;F8W835;K7EKH9;Q8IWY7;P07196	VIM	Vimentin		49138000	17370000	18913000	15630000	39665000	25156000	60823000	81061000	39559000	68384000	107150000	79221000	74071000	39104000	31093000	39480000	91957000	56110000	104040000	35547000	36542000	30827000	85049000	52730000	26331000	36405000	18352000	35362000	59302000	47549000	39043000	20809000	18457000	24421000	61972000	41100000	323.31
P08754	GNAI3	Guanine nucleotide-binding protein G(k) subunit alpha		0	0	0	0	0	0	0	0	0	0	0	0	0	0	0	0	0	0	85533	33162	35233	24210	46453	48503	0	0	0	0	0	0	0	0	0	0	0	0	1.5677
P08758;D6RBL5;D6RBE9;E9PHT9;D6RCN3	ANXA5	Annexin A5;Annexin		3921800	1637200	1316400	997290	3347800	2006500	8741400	10668000	2962000	7617100	15261000	9568700	18306000	6900100	4531700	5375700	29308000	12662000	12259000	5412600	3754600	3085000	11057000	6291200	4323100	5819600	1822200	4712300	10029000	7070000	8010400	3193400	2136800	2590800	15300000	7671700	323.31
P09012;M0QXK2;M0R221;M0R2B8;M0R268;M0R0G9;M0QZG7	SNRPA	U1 small nuclear ribonucleoprotein A		110900	36430	30400	30537	71990	58680	318890	498780	173860	403270	438950	487400	444520	166730	186200	188900	310050	224890	70757	16778	12444	12097	36701	26297	13115	22964	11664	23427	19710	20714	178200	68457	76665	83345	140280	116350	6.7912
P09110;H7C131;C9JDE9;P09110-2;B4DVF4;H0Y4D4	ACAA1	3-ketoacyl-CoA thiolase, peroxisomal		0	0	0	0	0	0	88126	112910	54239	116040	140940	130410	53840	21736	24998	26029	46177	39078	0	0	0	0	0	0	0	0	0	0	0	0	0	0	0	0	0	0	13.791
P09211;A8MX94;A0A087X2E9;A0A2R8Y5E5	GSTP1	Glutathione S-transferase P		445730	107320	86909	69255	158970	188250	369240	377970	117990	299510	351150	377100	830300	243440	177230	234640	699630	572710	716620	187370	178920	144920	305520	299590	117880	147810	40285	123830	155090	147320	346630	142740	88939	120740	398290	264890	88.392
P09382;F8WEI7	LGALS1	Galectin-1		3014900	1189800	607060	508100	2074000	1464300	4162300	5215900	1101200	3141700	5657200	4350500	6003200	2019300	1223700	1397000	6015100	3417200	4614500	1797900	848490	720960	3181300	2151500	2519200	3255100	682800	2173000	4150200	3378400	3462500	1176100	818280	921100	4215500	2556300	133.51
P09429;Q5T7C4;B2RPK0;P23497	HMGB1	High mobility group protein B1		1707000	416810	235010	210200	1096500	364710	1026700	957330	650590	1249900	759110	1758100	4408100	774630	1262200	1335100	2059200	1324000	1989500	446400	261620	226830	1328700	434280	456170	426640	334710	717240	337840	1070600	350450	75144	119830	141650	206440	161320	10.499
P09486;F5GY03;E5RK62;F5H4E2	SPARC	SPARC		154650	49562	49042	45771	104740	88082	349270	492820	153890	404310	501400	438040	179750	66481	60895	70061	141310	99917	562460	185420	220620	173420	348340	288230	70632	101530	42235	138080	120130	122120	184100	92378	70861	86285	178620	143320	27.356
P09493-9;P09493-3;A0A0S2Z4G6;Q6ZN40;P09493-4;P09493-10;P09493;P09493-8;P09493-7;P09493-6;H7BYY1;P09493-2;H0YKP3;F5H7S3;H0YKJ4;H0YK48;A0A494BZZ2;B7Z596;P09493-5;H0YKX5;H0YL80;A0A494C0G0;A0A087WTJ7;A0A494C0V8;H0YL42;H0YLS7;D6RGJ6;A0A494C0I0;E9PN76;REV__Q5T655;Q8ND24-2;Q8ND24	TPM1	Tropomyosin alpha-1 chain		0	0	0	0	0	0	71745	82919	32081	84159	71909	171010	0	0	0	0	0	0	1173800	208890	172830	147630	549060	350040	28244	25177	13061	31365	27452	57314	85108	26848	31342	33448	50601	48025	6.5991
P09496-2;P09496-4;P09496-3;P09496;F8WF69;C9J8P9;P09496-5	CLTA	Clathrin light chain A		523700	156120	73731	67311	378430	243660	680070	1029600	286610	670740	946380	946440	1065700	319770	333930	346780	800060	574130	1566300	436950	284900	233040	1080800	695880	100110	160730	45860	115900	166610	176850	156450	56738	55807	59062	147260	109000	8.6415
P09497-2;D6RJD1;P09497	CLTB	Clathrin light chain B		0	0	0	0	0	0	99379	146340	51445	180790	155410	160860	0	0	0	0	0	0	143760	27124	10783	13909	122150	55267	39066	53217	16522	50875	56417	62917	0	0	0	0	0	0	4.1083
P09525;Q6P452;P09525-2;B4E1S2	ANXA4	Annexin A4;Annexin		0	0	0	0	0	0	646580	702640	347760	658470	1107300	830520	881150	395290	365210	409990	1196700	696430	506070	168430	137950	145560	477250	273290	76248	98764	55422	83148	169390	133130	134790	69130	60749	71642	227600	123780	36.436
P09543-2;P09543	CNP	2,3-cyclic-nucleotide 3-phosphodiesterase		29258	12814	12388	9426.9	18694	16766	104090	115410	47510	89340	127890	112210	301480	140210	115290	144760	280630	202360	0	0	0	0	0	0	59206	84379	32120	62204	104090	80669	0	0	0	0	0	0	9.9571
P09601;A0A7I2V3I1;B1AHA8;A0A7I2V277;A0A7I2V3M0	HMOX1	Heme oxygenase 1		891840	371610	238250	228500	495750	414260	2119100	2358000	2272100	4134100	2219800	3066100	2825800	1126800	1927300	2234700	2058200	2138400	1275100	560380	316110	322720	718650	573130	1012600	1122600	1178900	2190100	1215000	1836600	1725000	740900	1290200	1518900	1502300	1676700	149.55
P09622;E9PEX6;P09622-2;P09622-3;F8WDM5;A0A1W2PR83;F2Z2E3	DLD	Dihydrolipoyl dehydrogenase, mitochondrial;Dihydrolipoyl dehydrogenase		649520	217280	202420	160960	483620	327100	1094300	1385300	575320	1327800	1753700	1446900	1512800	609660	535490	694990	1616000	991310	1667500	448070	416580	328000	999690	621470	400820	501160	219260	522450	740560	629910	600990	268590	240000	296600	847270	531930	58.44
P09661;H0YLR3;H0YMA0;H0YKK0	SNRPA1	U2 small nuclear ribonucleoprotein A		0	0	0	0	0	0	0	0	0	0	0	0	125710	61599	54245	63515	111540	82328	0	0	0	0	0	0	0	0	0	0	0	0	90349	44538	48887	47814	81585	74330	6.1468
P09669	COX6C	Cytochrome c oxidase subunit 6C		0	0	0	0	0	0	430170	598190	272630	601270	629570	617540	326590	159990	141130	173070	309910	243130	723000	267820	273590	197830	465230	358380	189520	257540	125510	292440	331150	329040	235440	114930	103950	125060	269560	206340	3.7761
P09936;D6RE83;D6R956;D6R974;D6RF53	UCHL1	Ubiquitin carboxyl-terminal hydrolase isozyme L1;Ubiquitin carboxyl-terminal hydrolase		836290	258570	182010	181130	201260	295690	617260	761300	164000	522090	327450	516020	1060400	406490	239870	313920	481210	497580	1483100	615500	325770	347320	510220	660030	146940	192820	62497	182770	133510	175130	234080	94342	57439	82094	147220	166630	70.072
P09972;K7EKH5;C9J8F3;J3KSV6;J3QKP5;A8MVZ9	ALDOC	Fructose-bisphosphate aldolase C;Fructose-bisphosphate aldolase		54326	16910	24395	12710	43714	26173	40595	55840	15827	52316	58108	51487	158960	57482	78898	89914	111810	97576	148190	49286	39129	36931	95014	78919	33061	47708	16329	79711	41916	63932	85797	34850	35022	43286	78360	67287	60.174
Q71UI9;P0C0S5;C9J0D1;A0A494C189;Q71UI9-3;Q71UI9-4;Q71UI9-2;C9J386	H2AFV;H2AFZ	Histone H2A.V;Histone H2A.Z;Histone H2A		534850	172350	155100	137250	284920	226850	715870	975110	436830	797610	889470	857580	877660	446940	394940	495500	667790	559650	943870	316270	290360	285710	500120	428290	291190	419090	206720	551930	414510	477580	489020	250390	254670	315740	438850	411950	6.908
Q99878;Q96KK5;Q93077;Q6FI13;P0C0S8;Q9BTM1;Q16777;Q96QV6;Q9BTM1-2;Q8IUE6	HIST1H2AJ;HIST1H2AH;HIST1H2AC;HIST2H2AA3;HIST1H2AG;H2AFJ;HIST2H2AC;HIST1H2AA;HIST2H2AB	Histone H2A type 1-J;Histone H2A type 1-H;Histone H2A type 1-C;Histone H2A type 2-A;Histone H2A type 1;Histone H2A.J;Histone H2A type 2-C;Histone H2A type 1-A;Histone H2A type 2-B		2441400	657370	553420	485900	1307600	1152800	2730200	4769900	1724900	3126000	3414400	4038900	3306900	1240600	1381600	1479900	2124100	1855500	3690400	1117200	837050	785030	2021200	1702100	2310600	4192100	1675600	3225800	3773000	4741000	1829800	754000	895730	990830	1501700	1445500	113.66
P0C7P3-2;P0C7P3	SLFN14	Schlafen family member 14		0	0	0	0	0	0	0	0	0	0	0	0	0	0	0	0	0	0	0	0	0	0	0	0	72771	122910	50373	117470	169800	132700	280360	146130	131030	168610	321640	256620	1.2502
P47985;P0C7P4	UQCRFS1;UQCRFS1P1	Cytochrome b-c1 complex subunit Rieske, mitochondrial;Cytochrome b-c1 complex subunit 11;Putative cytochrome b-c1 complex subunit Rieske-like protein 1		0	0	0	0	0	0	306630	382580	134470	276390	471380	390700	417490	159790	108420	130570	423880	238170	317650	109140	101090	86897	189830	156470	0	0	0	0	0	0	0	0	0	0	0	0	1.4534
P0DP25;P0DP24;P0DP23;E7EMB3;M0QZ52;F8WBR5;G3V479;Q96HY3;G3V361;A0A590UJI2;A0A590UJC0;G3V226;C9J7T9;P27482;P02585	CALM2;CALM3;CALM1			2194500	503540	307220	258480	2057800	608770	2364200	2500700	1485300	3868100	2058700	6043500	7231600	504570	1564900	1594600	3126300	1974000	2616300	582060	359530	269770	2429200	639670	875770	953090	584980	1584200	900720	2880800	1671700	199310	446880	444730	945840	665790	93.154
P10253;I3L2V9;I3L3L3	GAA	Lysosomal alpha-glucosidase;76 kDa lysosomal alpha-glucosidase;70 kDa lysosomal alpha-glucosidase		36125	13108	13502	9105.2	22197	21722	905350	1147000	546620	1142600	1199100	1281200	840760	374260	350030	433000	775410	622330	232700	84449	82088	69386	168300	123540	105330	139710	78242	145300	160000	171440	136720	56421	65284	75936	120240	109780	67.527
P10301;E9PQK5;E9PQC5	RRAS	Ras-related protein R-Ras		238390	91412	108560	78693	191630	139760	551320	683030	315390	661040	861480	728750	968780	444060	440940	498670	1097200	771480	394720	145090	172880	125230	284190	218720	205380	271250	120380	294890	412810	339270	26874	17981	10652	11275	36896	22196	23.271
P10412;Q02539;P22492	HIST1H1E	Histone H1.4		1247800	698270	508350	309870	1168700	529660	4225700	3123000	1914900	1215700	2438200	3542300	4001700	1958000	2099300	3391900	3148400	2427000	2036500	1254400	876110	458740	2040900	866440	1449000	1097400	767220	491870	1057200	1600200	1296800	648590	715830	1168700	1309900	1023400	26.942
P10599;P10599-2	TXN	Thioredoxin		697640	242430	143730	180280	718620	310790	1819100	1787700	786860	2079000	1907500	2610500	3312200	533610	643460	738400	2550600	1377000	1659600	566130	439800	340890	1571200	637500	667730	620800	276490	804880	798130	1168700	845900	168960	203700	207580	752260	437910	28.447
P10606	COX5B	Cytochrome c oxidase subunit 5B, mitochondrial		604180	196100	226550	161010	406000	288080	492550	747090	305400	730080	738470	735020	817220	312750	350530	340930	695590	471790	1071200	346090	308700	265210	730680	482320	91021	127630	57803	140730	141200	155840	68136	27643	33178	36896	50370	41973	12.221
P10620;F5H7F6;F5H6X2;F5H760;P10620-2	MGST1	Microsomal glutathione S-transferase 1		423310	165160	176460	143580	318990	238750	789670	1118300	421350	1126000	1788300	1038900	1146600	539070	476410	568230	1597200	972050	502470	185200	216630	155810	401970	268710	323930	504320	187820	518710	921480	538130	491370	251030	216500	274600	786640	481220	30.85
X6RA14;U3KQT1;P10768;H7BZT7	ESD	S-formylglutathione hydrolase		24635	8510.3	10256	8568	14345	14757	628810	770770	214770	535050	830170	698010	741030	302110	264210	240360	871570	484700	469780	211220	119120	99469	320380	228740	233140	297690	109530	325370	347340	342180	220250	85933	58597	74828	272100	172580	37.917
P11021;A0A7P0TB36;A0A7P0TAI0	HSPA5	78 kDa glucose-regulated protein		7666300	2516700	2190500	2244300	4949000	3691700	14039000	18531000	8482000	16939000	20669000	17649000	18358000	9124500	7334000	8608800	19587000	12682000	12513000	4343100	3460400	3687200	7972500	5794400	5568400	7737700	3687600	7873500	9930200	9220300	8397800	4336200	3707800	4563800	10456000	7830500	323.31
P11047;REV__Q9NQS7-2;REV__Q9NQS7	LAMC1	Laminin subunit gamma-1		81147	24296	29921	16873	42927	29603	136580	159630	64250	110550	187250	184510	204440	103390	77029	83866	196820	147570	229790	71617	68513	67157	140660	115930	17468	23680	10605	20857	33305	27564	0	0	0	0	0	0	12.458
P11142;E9PKE3;E9PNE6;P11142-2;A8K7Q2;E9PN89;E9PS65;E9PLF4;E9PQQ4;E9PQK7;E9PM13;P54652;E9PPY6;E9PI65;E9PN25	HSPA8	Heat shock cognate 71 kDa protein		6810900	2587400	1792300	1519600	4290700	2949500	20627000	26154000	8381700	18247000	27224000	22635000	24106000	10628000	6733000	8581200	24920000	15225000	13606000	5038400	3440000	2752400	8753400	5826900	6401400	8726600	2729100	6532300	10563000	9304100	8916000	4236500	2724600	3641900	10889000	7453000	323.31
P11177-2;P11177;P11177-3;F8WF02;C9J634	PDHB	Pyruvate dehydrogenase E1 component subunit beta, mitochondrial		0	0	0	0	0	0	172910	203550	94143	181880	249190	213500	176160	72844	77602	96585	157200	124870	151050	53553	55197	49186	96646	70341	154590	196870	106120	211000	259020	224210	174650	86113	87367	101890	206570	150090	18.568
P11216;P11217;H0Y4Z6;P11217-2	PYGB	Glycogen phosphorylase, brain form		192690	66196	33551	35131	177630	93228	490390	602440	239470	538230	926900	639180	761890	344050	286820	282300	1182100	585910	130970	50950	56965	39690	87430	69034	322970	400980	159570	400060	691070	513840	369280	158760	128570	139410	601260	350320	46.877
P11233;H7C3P7;C9JPE8;C9JYR1;C9J6B1;C9JQB3;P11234;P11234-3;P11234-2;F8WEQ6	RALA	Ras-related protein Ral-A		0	0	0	0	0	0	105590	131720	59879	132050	144970	135410	0	0	0	0	0	0	0	0	0	0	0	0	133710	182120	102300	239760	222420	269370	89181	44630	41093	54368	114700	83506	9.7376
P11279;P11279-2	LAMP1	Lysosome-associated membrane glycoprotein 1		550690	219140	234740	200270	362660	308800	732350	978700	513970	1002900	1070500	1195000	1496400	761810	659770	832400	1520400	1285900	1473500	622140	600690	499300	938350	1650600	457910	606670	326210	662310	754630	702740	370560	180030	165850	231240	408170	305870	104.54
Q5T4U5;P11310;P11310-2;A0A7P0TB51;A0A7P0T932;F6YB23;A0A7P0TB55;A0A7P0T8G6;H0YDT5;E9PJM9;A0A7P0TA39;A0A7P0TAB2;A0A7P0TBD1;A0A7P0T8J9;A0A7P0TA63;A0A7P0TB28;E9PRX4;A0A7P0T9W7	ACADM	Medium-chain specific acyl-CoA dehydrogenase, mitochondrial		0	0	0	0	0	0	197620	247360	116990	232710	260200	240610	222100	116590	102160	111370	202500	157610	0	0	0	0	0	0	0	0	0	0	0	0	0	0	0	0	0	0	4.4232
P11387;A0A7P0T852;E5RIC7;Q969P6-2;Q969P6	TOP1	DNA topoisomerase 1		0	0	0	0	0	0	0	0	0	0	0	0	427760	208270	185250	212320	358350	269160	0	0	0	0	0	0	22922	27638	14333	32800	32194	34122	31096	13265	20567	17464	25336	23259	4.5931
P11388;P11388-2;P11388-3;P11388-4;J3KTB7;E9PCY5;Q02880-2;Q02880	TOP2A;TOP2B	DNA topoisomerase 2-alpha;DNA topoisomerase 2;DNA topoisomerase 2-beta		0	0	0	0	0	0	83764	108390	74611	170470	103130	134830	182650	84902	87490	106020	133210	127440	39722	14180	17539	54514	19538	83748	0	0	0	0	0	0	0	0	0	0	0	0	1.8067
P11413;P11413-3;P11413-2;E7EUI8;E9PD92;E7EM57	G6PD	Glucose-6-phosphate 1-dehydrogenase		308140	107710	91462	70012	184620	158930	984280	1239800	474840	1444900	1223300	1347300	1509000	597160	457130	580340	1516800	1034400	518390	201110	172170	120900	307360	239240	316380	394600	135960	342750	447070	442160	648350	257660	201020	264450	709380	478370	65.635
P11717;A0A7I2V381;S4R328;A0A7I2YQS7	IGF2R	Cation-independent mannose-6-phosphate receptor		0	0	0	0	0	0	179850	246340	104240	213520	255190	207770	0	0	0	0	0	0	0	0	0	0	0	0	44944	64044	27103	64634	58826	83506	0	0	0	0	0	0	19.063
P11766;H0YAG8;D6RFE4	ADH5	Alcohol dehydrogenase class-3		726240	312300	324840	203550	485640	366640	1467200	1793100	589600	1361000	1933400	1611200	2004100	757260	600320	732570	2052000	1161100	1335700	574420	444270	349590	877980	686530	661190	852890	309100	751680	1033700	935280	673090	290160	237140	283800	755200	524700	48.486
P12004	PCNA	Proliferating cell nuclear antigen		568860	174090	138930	89434	300150	260300	267820	358480	101820	257860	368410	300930	757010	345150	193560	269580	712330	459350	567360	184780	117510	101670	337000	248000	196290	263950	86348	186510	311230	287120	235000	114820	80018	102810	266960	185250	17.967
P12074	COX6A1	Cytochrome c oxidase subunit 6A1, mitochondrial		0	0	0	0	0	0	28525	35985	19310	46234	34555	42621	73530	26759	26390	39756	55433	54483	0	0	0	0	0	0	0	0	0	0	0	0	0	0	0	0	0	0	9.8818
P12109;A0A087X0S5;A0A804HJ28	COL6A1	Collagen alpha-1(VI) chain		1018700	351140	392940	299670	876810	540570	2208700	2920800	1179100	2477400	4035100	2835300	2825900	1413200	1036500	1302500	3633800	2123900	2735400	924390	910160	684510	2286300	1315200	743350	1026200	406510	952690	1613800	1127600	1472200	753920	598770	766770	2070400	1375200	226.96
P12110;P12110-3;P12110-2;H7C0M5;C9JH44	COL6A2	Collagen alpha-2(VI) chain		1071100	365710	281240	225220	795910	489590	1950200	2609600	996130	1999900	3292800	2473400	3153300	1595300	1147300	1409700	3493500	2282500	1474000	504820	443640	339070	1210300	727130	359060	479310	211450	520880	653260	591470	803010	393860	343290	424200	989500	735300	113.36
P12111-2;P12111;P12111-5;P12111-3;E7ENL6;A0A804HKC7;A0A804HKQ0;A0A804HKS9	COL6A3	Collagen alpha-3(VI) chain		1682200	619780	673020	428510	1357600	880380	6481100	8210200	3604700	7182900	10881000	8298600	7915600	3762100	3232600	3819900	9262800	5788400	4787700	1685200	1765000	1196900	3654800	2425600	1626200	2179200	1014400	2053400	3252500	2678700	2779100	1363900	1252500	1466400	3690400	2506500	323.31
P12111-4	COL6A3	Collagen alpha-3(VI) chain		0	0	0	0	0	0	0	0	0	0	0	0	154710	58826	47566	61822	173430	98688	0	0	0	0	0	0	0	0	0	0	0	0	0	0	0	0	0	0	-2
P12235;V9GYG0	SLC25A4	ADP/ATP translocase 1		0	0	0	0	0	0	299520	398460	219040	411570	485340	431270	138890	81411	73067	105450	130510	107570	0	0	0	0	0	0	0	0	0	0	0	0	0	0	0	0	0	0	5.217
P12236	SLC25A6	ADP/ATP translocase 3;ADP/ATP translocase 3, N-terminally processed		4125400	1564000	1474300	1106800	2734400	1991100	3790200	5164000	2249200	3643100	5895800	4609700	7055400	3340300	2980000	3672300	6849400	4538300	7521700	2798100	2683200	2070000	5117000	3693500	1711800	2265200	981790	1814600	3118100	2493800	3658500	1984100	1642600	2066100	4629400	3282600	104.61
P12270;P12270-2	TPR	Nucleoprotein TPR		0	0	0	0	0	0	105120	133850	59579	153210	129120	135170	115190	57316	42382	53099	102990	79052	154230	56556	58039	47520	92748	76713	3363.4	5482.9	3659.5	8432.5	4805.7	7630.3	0	0	0	0	0	0	10.07
P12814;A0A804HII9;P12814-3;A0A804HKE2;A0A804HL31;A0A804HIN7;A0A804HK61;A0A804HLD0;P12814-2;A0A804HJU8;A0A7I2V4Y4;P12814-4;A0A804HLF4;H9KV75;G3V2W4;H0YJW3;A0A804HJQ9;H7C5W8;G3V2N5;A0A494C1A0;A0A804HI95;P35609-2;P35609;A0A804HJN7;H0YJ11;G3V2X9;Q08043;A0A804HIY0;A0A804HKG0;A0A494C033;A0A494C166;A0A087WSZ2;G3V2E8;G3V5M4;A0A494C0Q3;A0A494C060;A0A494C031	ACTN1	Alpha-actinin-1		2117500	854880	649550	505940	1312100	1047500	3579700	4483700	1340500	3206200	4304800	3870800	4466300	1867700	1287300	1680400	4094600	2874300	3284600	1299900	1003200	787480	2055000	1705800	1182600	1503000	538020	1291700	1562400	1634500	1286500	572860	411590	526470	1361600	1011300	230.61
P12956;B1AHC9;P12956-2;A0A494C174;A0A494C0S6;P51449-2;P51449	XRCC6	X-ray repair cross-complementing protein 6		668180	243820	213450	179140	401060	324520	2162600	2731000	1079100	2285900	2918600	2448800	4086100	2045200	1548600	1990600	4149000	2907300	1213600	431100	399770	312720	709680	548970	1019600	1435400	658180	1469600	1716900	1644200	1187400	617620	508590	671370	1392000	1079600	99.176
P13010;C9JZ81	XRCC5	X-ray repair cross-complementing protein 5		1326700	420690	365770	307160	842230	616990	2799000	3736900	1498500	3089900	3996300	3448600	3324500	1721200	1293700	1628700	3361800	2350000	3113400	1026800	982280	713490	1985000	1465300	846780	1159100	539410	1161100	1442400	1379700	1523700	835030	645540	840350	1883600	1288700	103.51
P13073;Q86WV2;H3BN72;H3BNV9;H3BPG0;H3BNI5	COX4I1	Cytochrome c oxidase subunit 4 isoform 1, mitochondrial		1249200	387290	409920	319580	915450	560570	303460	388250	251850	443700	477720	524430	884770	417440	382820	441920	867990	663750	1499300	479920	457600	374690	1041700	684930	353080	491670	229790	524280	619520	569510	448760	224130	200690	259310	513330	392020	36.334
P13473-2;P13473;P13473-3;H0YCG2	LAMP2	Lysosome-associated membrane glycoprotein 2		69010	21108	20622	23167	38009	22551	152820	151700	118340	185880	213040	175620	488210	272770	240940	280030	511740	359910	120900	33816	34125	43502	65878	36678	140870	145680	118870	190310	230030	206210	246320	131160	114340	140180	301400	203630	5.86
P13489;E9PIM9;H0YCR7;E9PMJ3;E9PLZ3;E9PMN0;E9PIK5;E9PMA9;E9PR82;E9PMI1	RNH1	Ribonuclease inhibitor		810590	343940	217010	196770	514980	405240	1978200	2368200	677780	1733900	2570900	2048400	3100100	1297900	852170	1031200	3402000	1961700	1265300	533790	344610	280830	824070	620960	935900	1193200	347080	901500	1442500	1232600	961480	476330	280520	371410	1246400	818850	158.18
P13639;K7EJ74;K7EP67	EEF2	Elongation factor 2		5244900	2154700	1324400	1048000	2834700	2411100	10269000	12447000	2645600	7322700	11587000	9707200	11568000	4814500	2411900	3128500	10908000	6675200	8651800	3466200	2245000	1792800	4666600	3805500	3769200	4877800	1227200	3314300	5398200	4915900	5457900	2398500	1238300	1660900	6084500	4004400	323.31
P13667;A0A499FI48;C9JMN9	PDIA4	Protein disulfide-isomerase A4		839420	295920	188690	172000	583490	376070	3004400	3920200	1486000	3134500	4621000	3554100	4430400	2116500	1599100	2020700	4766300	3180100	3047800	1102200	937860	729370	2129900	1417600	1023900	1423200	580950	1209100	1929100	1591300	1868900	930900	690530	879230	2315900	1617200	117.74
P13674-2;P13674-3;P13674	P4HA1	Prolyl 4-hydroxylase subunit alpha-1		56367	21629	23631	16612	35291	32016	950170	1228000	475720	1201500	1515600	1195800	990780	479360	359160	458490	1080400	719480	543530	176610	170400	129910	398350	339260	202930	260020	104100	249660	369150	301170	75019	36527	30297	41677	82508	66539	43.761
P13797;A0A0A0MSQ0;P13797-3;P13797-2;H7C4N2;U3KQI3;P13796;Q14651;Q5TBN3;C9JAM8	PLS3	Plastin-3		272960	121950	103540	86309	145120	149560	1781800	2232100	797970	2159800	1997500	2072600	2349500	975290	781950	963430	1944600	1511400	969260	412390	340610	269910	519300	487860	242810	316810	110920	324310	295960	342150	572940	240140	193250	227170	544070	420260	82.507
P13804;P13804-2;H0YL12;H0YLU7;H0YK49;H0YKF0;H0YNX6;J3KN60;H0YL83	ETFA	Electron transfer flavoprotein subunit alpha, mitochondrial		595950	237300	252400	167050	411200	323950	504770	638100	299520	593780	823200	663820	456200	214080	198880	231430	535020	357540	315760	112680	135730	93823	229230	176480	255150	343620	141290	325370	470820	379640	77666	40961	40291	45518	109950	78557	79.539
P13866-2;P13866	SLC5A1	Sodium/glucose cotransporter 1		0	0	0	0	0	0	0	0	0	0	0	0	0	0	0	0	0	0	0	0	0	0	0	0	0	0	0	0	0	0	0	0	0	0	0	0	-2
P14174	MIF	Macrophage migration inhibitory factor		44920	13464	14598	18990	30070	23363	59060	79393	23880	67165	73955	79444	513120	231880	111910	143690	458290	314450	550300	238650	121600	92035	312510	237160	47901	52102	11979	37955	69005	58068	0	0	0	0	0	0	4.5131
P14550;V9GYG2;V9GYP9;Q5T621	AKR1A1	Alcohol dehydrogenase [NADP(+)]		37198	15998	14800	13603	41296	18931	298240	327380	102180	200520	582000	359140	278510	103120	68143	78376	474540	202650	0	0	0	0	0	0	0	0	0	0	0	0	153010	68991	41105	62191	299970	140270	5.3556
P14618;P14618-3;B4DNK4;H3BUW1;H3BTJ2;H3BT25;H3BU13;H3BN34;H3BQZ3;P30613-2;P30613	PKM	Pyruvate kinase PKM;Pyruvate kinase		7149600	2960800	1909500	1498400	4702400	3300600	13661000	15062000	3901600	9766900	16393000	12196000	17741000	7155100	3733400	4802900	20447000	11146000	10516000	4697800	2716600	2201500	6751500	4687300	7872300	9924700	2250600	6624300	12522000	9746100	9832900	4105800	2241700	2979600	13749000	7908700	323.31
P14618-2;A0A804F6T5;A0A804F729;H3BTN5;H3BR70;H3BQ34	PKM	Pyruvate kinase PKM;Pyruvate kinase		0	0	0	0	0	0	0	0	0	0	0	0	27586	14301	12026	17849	22353	25765	0	0	0	0	0	0	39856	44963	20042	33162	63987	50308	106860	41155	43834	40445	130260	85169	6.1307
P14854;A0A494C160;K7EQD3	COX6B1	Cytochrome c oxidase subunit 6B1		505130	155670	133270	109410	314410	238460	319660	488200	166280	476260	534300	511120	796110	238690	329410	341620	531000	395930	624400	170370	149540	104780	455800	295130	46656	66566	26186	64228	81677	92011	41361	9892.3	18170	14807	22192	20323	13.52
P14866;M0QXS5;A0A3B3ITJ4;P14866-2;B4DVF8;M0R1W6;H7C464;M0QYL7;B7WPG3;C9IYN3;V9GYK2;Q8WVV9-5;Q8WVV9-4;Q8WVV9	HNRNPL	Heterogeneous nuclear ribonucleoprotein L		214470	73364	59175	48608	114790	95317	1095400	1399100	630470	1189200	1419600	1318000	2351800	1154000	933770	1184200	2177000	1590400	1652700	579930	584710	410640	1011700	723870	570690	774480	356810	719280	846750	857660	467740	260290	209270	275530	519460	413090	98.425
P14868;P14868-2;C9J7S3;C9JLC1;H7C278;H7BZ35;C9JQM9	DARS	Aspartate--tRNA ligase, cytoplasmic		247600	98162	75504	58486	156600	117250	696210	833440	290140	628610	928530	769640	1032800	461960	311310	371040	1079000	659980	278070	104230	84451	68455	175010	129470	88640	112090	49195	102820	134390	131410	355900	157400	164220	192560	327090	263620	35.102
P14923	JUP	Junction plakoglobin		0	0	0	0	0	0	201680	109050	58951	129310	115500	119070	0	0	0	0	0	0	53752	23713	15046	10480	35415	33952	9039.1	8201.5	6198.2	12095	10504	14028	0	0	0	0	0	0	3.2018
P14927;B7Z2R2;P14927-2;E5RHG9	UQCRB	Cytochrome b-c1 complex subunit 7		148770	40431	31788	25366	117730	59187	323700	469150	237360	511860	461970	662150	483590	127480	209010	174120	326660	228350	289550	74963	71181	43890	233350	124830	13552	15999	5842.3	15267	19523	20493	90134	21017	42307	35070	68131	46826	9.5008
P15104;A0A2R8YDT1	GLUL	Glutamine synthetase		0	0	0	0	0	0	70358	86694	49084	83949	101600	105360	0	0	0	0	0	0	0	0	0	0	0	0	0	0	0	0	0	0	0	0	0	0	0	0	2.1991
P15121;E9PCX2;E9PEF9	AKR1B1	Aldose reductase		1370300	605900	383440	292320	1629700	767610	2389800	2874400	728500	1869300	4819100	2702600	3187600	1146100	775110	843940	5375100	2320100	2512000	1137200	722070	541040	3104500	1421800	604420	862590	218240	756010	1537200	1041400	1063600	503600	258580	487550	2183900	1180500	84.166
P15144;H0YKT6;H0YMC1;H0YLZ8	ANPEP	Aminopeptidase N		3580200	1482700	1374900	1102100	3050100	1992300	7149200	8869600	3811800	8105900	12861000	9015400	8286300	3869800	3193100	3841500	10840000	6021700	6880100	2875600	2554900	2080200	5850300	3712200	3094800	4037400	1764000	4030900	6547400	4867900	4506900	2116500	1908800	2364600	6700700	4170100	323.31
P15153;B1AH77;B1AH78;B1AH80;J3KSC4;J3QLK0;F8WET9;B1AH79;G3V4H1;G3V476;Q9H4E5-2;P17081;Q9H4E5	RAC2	Ras-related C3 botulinum toxin substrate 2		0	0	0	0	0	0	0	0	0	0	0	0	0	0	0	0	0	0	0	0	0	0	0	0	0	0	0	0	0	0	0	0	0	0	0	0	2.9057
P15407	FOSL1	Fos-related antigen 1		0	0	0	0	0	0	0	0	0	0	0	0	0	0	0	0	0	0	0	0	0	0	0	0	25452	42316	16787	45177	52615	42970	0	0	0	0	0	0	3.6536
P15531;P15531-2	NME1	Nucleoside diphosphate kinase A		0	0	0	0	0	0	0	0	0	0	0	0	167300	51216	30939	38808	151910	92979	0	0	0	0	0	0	42506	54437	15617	51877	59088	68261	73696	24635	17370	29085	77404	54850	7.2221
P15848;A0A2U3U034;P15848-2	ARSB	Arylsulfatase B		0	0	0	0	0	0	32631	39666	20046	41826	44403	43885	82515	42207	43394	45211	74591	64921	0	0	0	0	0	0	25086	35339	20747	44546	44111	48238	0	0	0	0	0	0	5.0105
P15880;H0YEN5;E9PQD7;E9PMM9;I3L404;E9PPT0;E9PM36;H3BNG3;H0YE27	RPS2	40S ribosomal protein S2		1552900	567250	399560	300090	874270	658740	4752700	5956400	1470400	3391000	5808900	4648600	6261600	2629300	1535100	2230600	5687900	3809100	3569100	1212400	954030	656180	2035500	1462800	1308500	1647500	483500	999590	1908500	1622400	2149500	890400	522920	713360	2215200	1563200	42.57
P15924;P15924-2;P15924-3	DSP	Desmoplakin		0	0	0	0	0	0	378510	196200	130280	259960	273990	232030	193250	136560	86675	96378	221980	208390	0	0	0	0	0	0	0	0	0	0	0	0	0	0	0	0	0	0	18.975
P16152;E9PQ63;A8MTM1;P16152-2	CBR1	Carbonyl reductase [NADPH] 1		54623	22781	22243	14045	39298	24690	172500	212020	81615	192770	243930	228290	441110	171150	186040	202970	448410	314300	664560	272060	203060	163700	477180	333040	88819	109720	32415	83879	135640	115730	118780	54011	45590	54371	145690	103420	52.965
P16278-3;P16278;E7EQ29;P16278-2;C9J539;C9J4G9;Q6UWU2-2;Q6UWU2	GLB1	Beta-galactosidase		72029	25731	30489	22477	49452	37537	316540	382110	184330	370230	449480	423010	565220	267460	220180	241830	638040	399570	82927	28793	35419	27127	49834	47212	21841	30536	15894	45502	35265	44290	107750	42729	49123	70846	83214	87484	19.549
P16401	HIST1H1B	Histone H1.5		3884500	1572800	982390	861570	3328900	1261000	5828600	5171600	3477200	2367400	3983700	6021100	6263000	2423300	2611200	3222500	3788300	2834200	5257100	2135300	1337500	1152400	4386200	1715700	1863800	1728100	1374800	820410	1530200	2581300	3318200	1317400	1677000	2079100	2355100	1974000	54.255
P16403	HIST1H1C	Histone H1.2		0	0	0	0	0	0	286070	235400	240970	87865	140890	321350	348690	131070	169760	174120	167000	163810	394060	146470	53891	77676	383560	117560	85908	77322	83449	29743	56145	131960	99255	46352	60566	57414	64148	66956	1.5093
P16615;P16615-5;P16615-2;P16615-3;P16615-4;H7C5W9;O14983-2;O14983;O14983-3;Q93084-4;Q93084;Q93084-3;Q93084-7;Q93084-1;Q93084-6;Q93084-5;H3BVB2;J3QSY6;H3BTW4	ATP2A2	Sarcoplasmic/endoplasmic reticulum calcium ATPase 2		790900	261500	243020	198410	584680	400860	2039900	2527100	1083800	2287200	3131400	2335200	2294100	1120400	973770	1145000	2547900	1684100	1811700	600630	548790	484520	1237500	882850	402720	537860	261920	590290	723260	579380	710590	376580	345400	400650	910380	629510	109.43
P16989-2;P16989;P16989-3	YBX3	Y-box-binding protein 3		0	0	0	0	0	0	76941	94393	38689	77712	105300	92512	0	0	0	0	0	0	0	0	0	0	0	0	0	0	0	0	0	0	28140	12533	11373	14721	35177	24726	3.6033
P17050	NAGA	Alpha-N-acetylgalactosaminidase		0	0	0	0	0	0	73304	93113	46906	114980	123190	105630	0	0	0	0	0	0	0	0	0	0	0	0	106960	148320	58600	151950	193410	187640	42790	23826	13790	20750	48299	34697	3.8383
P17066;P48741	HSPA6;HSPA7	Heat shock 70 kDa protein 6;Putative heat shock 70 kDa protein 7		440570	169160	111510	112670	274810	200760	832820	1050300	349720	691970	1123700	837070	832990	441700	271810	323200	880180	563830	251540	83671	70261	56026	136560	109520	161940	210300	80366	143700	253930	208290	299640	155000	109680	135560	357590	279240	23.596
P17096;P17096-2;P17096-3;A0A669KAX1;A0A1W2PRV2	HMGA1	High mobility group protein HMG-I/HMG-Y		1284800	275080	122050	82231	1116400	382050	636040	618320	458390	1074700	536260	1520900	2917000	374990	761730	923040	1302200	872220	2411300	525010	233430	163800	1983600	702400	348780	349390	243970	619420	351480	1015700	679000	85132	192590	242540	345370	261220	39.428
P17252;J3KRN5;J3KN97;P05771;P05771-2	PRKCA	Protein kinase C alpha type		0	0	0	0	0	0	190380	241260	85557	177220	247160	209120	16322	8348.7	5575.4	5303.6	16239	11631	115330	39408	27738	30141	63089	50708	32150	47433	15994	34828	41205	49043	0	0	0	0	0	0	6.7397
P17302	GJA1	Gap junction alpha-1 protein		0	0	0	0	0	0	115250	148540	64296	124510	137040	150330	254130	115880	98427	121840	246060	183810	59387	22951	17413	13229	36013	29218	50702	77399	31348	69771	69401	80651	59028	31412	24889	32065	62709	50843	6.0989
P17612;A0A7I2V5J4;A0A087WVC4;A0A0A0MS54;P22694-4;P22694-3;P17612-2;P22694;P22694-5;P22694-7;P22694-6;P22694-9;P22694-2;P22694-10;K7ENJ5;A0A7I2YQ82;B1APF7;B1APG1;B1APG0;Q15136;B1APG2;B1APF8;B7Z708;B1APF9;K7ERP6;B1APG3;P22694-8;P22612	PRKACA;PRKACB	cAMP-dependent protein kinase catalytic subunit alpha;cAMP-dependent protein kinase catalytic subunit beta		0	0	0	0	0	0	125560	153070	31412	64118	144710	113980	139080	68340	32522	36777	152340	94560	156970	60231	32133	27311	89738	66681	95556	117640	31598	63069	116120	112050	122380	61415	33181	43576	130550	90283	5.8339
P17655;P17655-2;A6NHC0	CAPN2	Calpain-2 catalytic subunit		888320	410770	289340	216350	548130	422350	1067200	1298700	434000	1008600	1445000	1259000	1978100	767370	575000	663380	1937200	1318400	995790	461570	300220	233360	626600	490120	417970	556800	180270	425180	643530	587030	548750	247940	187270	217090	657800	448900	122.76
P17813-2;P17813;F5GX88	ENG	Endoglin		388170	141980	133750	100340	277360	187140	417410	514180	266260	534610	660900	615980	377240	165520	157360	184110	381170	296190	528300	210340	222540	257830	417220	342130	81179	105570	53713	113550	148920	142360	162130	73907	67241	81062	181780	126230	22.935
P17900;H0YBY3;E5RJD0	GM2A	Ganglioside GM2 activator;Ganglioside GM2 activator isoform short		0	0	0	0	0	0	115950	145000	69471	155270	195620	170800	287650	129580	127830	137200	318190	228910	0	0	0	0	0	0	0	0	0	0	0	0	0	0	0	0	0	0	2.3536
P17931;G3V3R6	LGALS3	Galectin-3;Galectin		386920	160890	115510	80519	360720	223510	859340	995080	297910	749660	1424500	1035300	1036900	412350	269060	302440	1042800	670630	808300	333830	236090	137450	642700	399640	146360	184450	60487	142830	290040	229980	212680	97196	56148	61963	278550	181330	22.079
R4GNH3;P17980;E9PKD5;E9PM69;E9PMD8;E9PN50;E9PLG2	PSMC3	26S protease regulatory subunit 6A		0	0	0	0	0	0	265760	318410	117580	247890	368870	333220	260170	108080	81070	89807	261950	162620	0	0	0	0	0	0	0	0	0	0	0	0	252570	103950	96112	101460	257960	196220	14.212
P17987;E7EQR6;E7ERF2;F5H282;F5H136;F5GZ03;F5GZI8;F5H676;F5H726;F5H7Y1;F5GYL4	TCP1	T-complex protein 1 subunit alpha		867000	328990	245210	199450	544330	408160	1126600	1427000	453150	1171900	1446300	1352300	1583500	754320	470490	585890	1619300	1029200	1293300	461480	348770	274620	870770	645380	181330	260380	75364	188450	296190	253180	851420	381370	291390	350090	974160	662510	94.984
P18031;B4DSN5	PTPN1	Tyrosine-protein phosphatase non-receptor type 1;Tyrosine-protein phosphatase non-receptor type		38016	14085	10750	9535.9	31004	19955	213060	275800	121520	262320	368660	269920	65585	30700	46903	34493	71385	137760	219120	83193	57365	55891	178520	111680	31535	39425	15702	38570	51933	46916	0	0	0	0	0	0	8.3518
P18084;V9GZ57;H7C5U2;V9GYZ1;H7C4W1	ITGB5	Integrin beta-5;Integrin beta		42471	16547	12730	9986	31955	20453	266380	314740	133700	290340	355820	335160	424730	187660	156940	195050	388100	282120	195590	78549	49359	49400	146930	94460	17971	18904	6910.4	18758	24727	20931	29386	15113	11757	15343	32351	22901	17.818
P18085;C9JPM4;C9JAK5;U3KQF2	ARF4	ADP-ribosylation factor 4		542960	243650	183680	127090	312010	342790	1504300	1797500	638510	1398900	1744200	1679700	1998000	940900	712330	822320	1814100	1337400	1046700	485870	352650	253520	601240	527500	1101900	1380000	532900	1096000	1545300	1435800	1841700	870410	679490	812390	1997000	1457600	69.905
P18124;A8MUD9;C9JZ88;C9JIJ5;A0A2R8YFJ4;F2Z2U4;H0Y4W2;Q9Y4A5-2;Q9Y4A5	RPL7	60S ribosomal protein L7		1226700	471330	366390	275140	771490	612480	2384100	2980400	1251000	2020400	3131400	2695600	4366200	2089200	1426400	1723500	4206000	2771100	2083600	716060	642680	468990	1224000	994870	808850	1009000	421020	703020	1181400	1124000	1369700	699430	473550	615150	1616900	1146500	79.203
P18206-2;P18206;P18206-3;A0A096LPE1	VCL	Vinculin		1966000	746280	622080	486820	1495100	1047700	3109900	3730400	1218500	2939100	3900200	3413800	4977700	2160600	1424700	1782600	5281500	3336700	5742200	2442200	2125300	1598800	4167900	3041500	1004000	1311200	404380	1162700	1497200	1355300	1678100	756230	543850	685480	2014100	1346300	158.95
P18669;P15259;Q8N0Y7	PGAM1	Phosphoglycerate mutase 1		977810	396980	246880	213140	652910	475650	2642200	3023600	864300	2178400	3226000	2760400	2697100	1033100	628380	816410	2905300	1782100	2190000	886000	616330	503540	1480300	1086400	777560	966550	309500	839620	1140500	1085900	953940	384890	294920	397960	1048900	758120	76.527
P18859;P18859-2;A8MUH2	ATP5J	ATP synthase-coupling factor 6, mitochondrial		0	0	0	0	0	0	0	0	0	0	0	0	0	0	0	0	0	0	214810	35071	27960	19663	245190	70344	35522	48721	23000	86170	54864	92357	93446	19447	43783	42738	72057	45217	3.1895
P19367-4;P19367-2;P19367;P19367-3;B1AR62	HK1	Hexokinase-1		1160900	434640	291490	239420	884160	554180	1787700	2162700	762640	1752400	3141500	2074600	2864700	1299000	959960	1204200	3514000	2185700	1503300	558810	411380	318230	1147800	716390	790530	1017400	399630	885560	1621300	1239500	1190800	572060	466680	572060	1660100	1062100	112.09
P19623;K7EL89;K7ESL0	SRM	Spermidine synthase		0	0	0	0	0	0	105340	130150	59704	122250	139520	193200	155840	67142	55752	58983	116880	92100	0	0	0	0	0	0	0	0	0	0	0	0	47588	18326	18493	25315	42635	35446	5.2295
P19801	AOC1	Amiloride-sensitive amine oxidase [copper-containing]		0	0	0	0	0	0	0	0	0	0	0	0	0	0	0	0	0	0	194360	59685	79574	58484	117820	92675	0	0	0	0	0	0	0	0	0	0	0	0	-2
P20020-5;P20020-2;P20020-6;P20020;P20020-4;P20020-1;E7ERY9	ATP2B1	Plasma membrane calcium-transporting ATPase 1;Calcium-transporting ATPase		0	0	0	0	0	0	0	0	0	0	0	0	0	0	0	0	0	0	0	0	0	0	0	0	0	0	0	0	0	0	11394	7350	6730.5	7175.2	14994	11195	1.4695
P20042	EIF2S2	Eukaryotic translation initiation factor 2 subunit 2		78527	28505	21821	18333	44991	38950	620140	773710	226510	474430	747200	636960	812370	388500	259320	319680	811080	537560	761290	298660	178460	151230	485790	336450	85150	113780	38323	95772	128390	116050	73524	37290	25915	30184	87063	58368	30.967
P20073-2;P20073	ANXA7	Annexin A7		152860	71741	63526	39875	101470	80141	499350	638990	217670	491710	712670	602610	961780	422660	356530	374390	968250	655890	270800	94824	91780	72855	157920	128390	161390	202660	62671	167010	251140	213270	120490	52006	47962	55761	140860	95165	19.36
P20336;S4R3Q3	RAB3A	Ras-related protein Rab-3A		0	0	0	0	0	0	0	0	0	0	0	0	0	0	0	0	0	0	0	0	0	0	0	0	22272	25142	16157	39404	35675	37900	0	0	0	0	0	0	3.765
P20337	RAB3B	Ras-related protein Rab-3B		321150	91887	69744	71339	213860	154500	209840	280020	133970	217150	392910	334930	199250	97254	83052	90146	189540	140740	478140	161420	117340	111980	289800	222860	28832	39778	24168	52613	55149	59670	193460	65376	88299	98680	156110	122710	18.707
P20339-2;P20339;F8WCY6;F8WD79;F8VPW9;F8VWZ7;A0A1B0GWA9;A0A1B0GVC3;K7EN06;O95057;Q96HU8	RAB5A	Ras-related protein Rab-5A		0	0	0	0	0	0	29784	33717	19111	37941	38630	39690	0	0	0	0	0	0	69624	26149	15274	22540	43928	37253	0	0	0	0	0	0	0	0	0	0	0	0	2.6828
Q9NRW1;P20340-2;P20340;C9JU14;J3KR73;P20340-4;Q9NRW1-2;C9JB90;F5H3K7;C9J0I2;F5GX61;Q53S08;P20340-3;Q14964;Q9H0N0	RAB6B;RAB6A	Ras-related protein Rab-6B;Ras-related protein Rab-6A		567670	172570	167910	141430	359100	285090	636520	813220	339560	730450	980450	813070	663580	334110	278360	305570	738270	486360	445560	163880	132500	102160	260700	210820	317460	423430	184570	398680	536200	474720	193670	101100	98049	111870	223810	166100	16.133
P20618	PSMB1	Proteasome subunit beta type-1		233480	86549	90525	70712	152830	113880	57783	75313	38431	133100	76808	97239	502200	194180	174990	207760	331850	279680	106750	65317	46405	23655	63926	41034	36990	52742	18803	42249	60687	61775	88746	37738	40995	40401	94801	74108	21.024
P20645;F5GX30;F5H4U1;F5GXE0;H0YGE9;F5GXU0;H0YGT2;F5H883;H0YF90	M6PR	Cation-dependent mannose-6-phosphate receptor		83130	27455	27469	23063	59471	46845	333550	386630	173490	354600	440600	366650	165760	71145	55990	69364	166430	111570	237180	79046	65626	62227	175190	120920	47129	67942	31355	93786	87590	84785	71983	36681	26266	53568	87358	79116	6.8433
P20700;E9PBF6;A0A0D9SFE5;A0A0D9SFY5	LMNB1	Lamin-B1		87566	29334	26536	26340	55835	49096	845010	1136000	541010	1158000	1100200	1151000	1615300	826500	735540	879870	1599200	1159400	499930	180690	219380	163060	389550	269720	312590	409540	202340	408670	424120	458560	394510	198630	182430	233010	387000	353380	43.318
P20908-2;P20908;P12107-4;P12107-3;P12107;P12107-2;H7BY82	COL5A1	Collagen alpha-1(V) chain		0	0	0	0	0	0	217240	264480	103280	287110	207750	244960	0	0	0	0	0	0	0	0	0	0	0	0	6451.6	9480.5	7092.2	18207	10482	11604	0	0	0	0	0	0	3.9128
P21281;H0YC04;C9JNS9;C9JL73;P15313;H0YC45;H0YAT8;E5RGH6	ATP6V1B2	V-type proton ATPase subunit B, brain isoform		155970	58390	50015	40226	77478	295180	341190	417670	201380	444660	460540	459150	790690	324500	316430	360570	758050	616940	425100	151600	151120	113710	277530	301540	225550	292210	148480	275660	342560	380400	212100	81464	88942	96301	192710	178850	51.374
P21283;E7EV59	ATP6V1C1	V-type proton ATPase subunit C 1		0	0	0	0	0	0	94039	106230	44151	98189	108700	121140	0	0	0	0	0	0	0	0	0	0	0	0	0	0	0	0	0	0	18448	10598	4816.7	7313.3	21078	13665	2.6236
P21291;E9PS42;E9PND2;E9PP21	CSRP1	Cysteine and glycine-rich protein 1		182780	83682	40370	34483	139300	88861	736440	859500	207540	462360	941150	737330	1101200	432660	246470	339430	1221300	680480	543380	244640	156670	139820	376510	264250	232460	285630	65654	165190	327360	265180	410400	172710	87839	130150	509520	316010	88.633
P21333-2;P21333;Q60FE5;A0A7P0NMY4;F8WE98;A0A087WWY3;A0A7I2V3E6;H0Y5C6;H0Y5F3;H7C2E7;A0A669KBC6	FLNA	Filamin-A		11193000	3905800	3265200	2515900	6886900	5343200	20306000	24985000	7687600	19750000	24056000	21706000	26198000	11227000	7321400	9292500	23871000	15970000	19896000	7013800	5978300	4527800	11994000	9956600	7540400	9740100	3206500	7886400	10668000	9963000	10940000	5007200	3313300	4373200	11791000	8394400	323.31
P21399	ACO1	Cytoplasmic aconitate hydratase		0	0	0	0	0	0	0	0	0	0	0	0	0	0	0	0	0	0	0	0	0	0	0	0	0	0	0	0	0	0	0	0	0	0	0	0	1.2868
P21589;P21589-2;Q96B60;H0Y7R7;H0Y3X5	NT5E	5-nucleotidase		631010	233250	243720	196640	536630	331610	1494200	1888000	832540	1754600	2776000	2019400	2723000	1121600	1075000	1298900	3350000	1945600	1547600	580330	573450	479740	1309600	868610	709510	951500	457850	1104600	1683400	1200600	789790	368590	359280	437060	1237500	753340	165.63
P21796;C9JI87	VDAC1	Voltage-dependent anion-selective channel protein 1		3308400	1160500	1261000	1006400	2666400	1693300	4946100	6432700	2915000	6056500	8853600	6289900	5213900	2517400	2168500	2695700	6786800	3933000	5563100	1986400	2104400	1667900	4377200	2818200	1888200	2565800	1227400	2943300	3975100	3233700	3309800	1703000	1434100	1941100	5094400	3113900	291.21
P21810;C9JKG1	BGN	Biglycan		0	0	0	0	0	0	0	0	0	0	0	0	112140	44683	47053	61911	80665	71494	159860	54513	57586	41481	77734	79659	42782	44436	25084	53107	66314	59345	0	0	0	0	0	0	9.0157
P21912;A0A087WXX8;A0A087WWT1	SDHB	Succinate dehydrogenase [ubiquinone] iron-sulfur subunit, mitochondrial		129280	45988	42686	34457	95830	68011	311320	409470	174680	368400	468400	420700	227670	104730	99921	105090	220570	160480	489380	163300	147630	126050	359630	234780	99510	127480	66225	119700	171630	158070	48881	28591	21457	28618	67108	42153	11.421
P21980;P21980-2;A2A299;P21980-3;A2A2A0	TGM2	Protein-glutamine gamma-glutamyltransferase 2		743450	313540	292660	211470	514070	421320	1206900	1407900	459750	1077000	1683700	1344600	2441300	939790	689430	856810	2805400	1627200	1397400	600190	432810	340600	993700	695400	775100	958910	331780	887690	1229600	1064600	864530	338200	259160	329330	1076100	688040	150.86
P22033	MUT	Methylmalonyl-CoA mutase, mitochondrial		0	0	0	0	0	0	73188	91885	42188	89356	110700	98522	140090	70689	54115	72373	136030	94823	0	0	0	0	0	0	0	0	0	0	0	0	0	0	0	0	0	0	2.0431
P22087;M0R299;M0QXL5;M0R2Q4;M0R0P1;M0R2U2;M0R1H0;M0R2B0;A6NHQ2	FBL	rRNA 2-O-methyltransferase fibrillarin		42339	14929	15971	10558	22980	17438	578620	772510	347740	558660	775720	674720	904720	462990	394780	516420	883890	638660	331170	108630	110840	88911	183240	158040	243020	339340	211840	303260	392770	405280	311640	159790	190480	199950	330470	262970	27.264
P22102;P22102-2;H7C366;A0A140TA71;C9JBJ1;C9JTV6;F8WD69	GART	Trifunctional purine biosynthetic protein adenosine-3;Phosphoribosylamine--glycine ligase;Phosphoribosylformylglycinamidine cyclo-ligase;Phosphoribosylglycinamide formyltransferase		0	0	0	0	0	0	220700	274480	89979	207260	284260	245890	389930	167330	101520	136630	366070	241940	263620	87103	73197	58648	136880	112080	0	0	0	0	0	0	0	0	0	0	0	0	4.341
P22234;E9PBS1;P22234-2;D6RF62	PAICS	Multifunctional protein ADE2;Phosphoribosylaminoimidazole-succinocarboxamide synthase;Phosphoribosylaminoimidazole carboxylase		56609	23511	14453	10874	32833	32215	392970	466280	169550	388880	516470	456700	321300	122590	104020	91947	335980	199310	427310	187640	505330	52896	414120	194120	149200	248910	106790	194210	240720	247130	0	0	0	0	0	0	12.108
P22307-4;P22307-7;P22307-8;P22307;P22307-6;P22307-2;H0YF61;E9PLD1;P22307-3	SCP2	Non-specific lipid-transfer protein		522930	190280	207760	153620	426700	287370	1807100	2304200	995300	2339300	3150500	2281100	2136800	934500	942080	1032200	2558700	1602700	1484500	545410	551480	447110	1238400	843830	566740	736200	351730	807580	1164900	933300	701640	316460	328780	361180	950820	765420	25.509
P22314-2;P22314;Q5JRR9;Q5JRS0;Q5JRR6;Q5JRS2;Q5JRS1;Q5JRS3	UBA1	Ubiquitin-like modifier-activating enzyme 1		178530	58965	54284	46348	105320	89211	1014900	1292200	475370	1087100	1427700	1235600	2067900	882760	678720	794980	2098300	1359800	855340	320840	270260	221160	529320	412330	325520	401460	180660	405260	498350	544530	531340	211140	199290	244260	557050	440790	133.78
Q32Q12;P22392-2;J3KPD9;P22392;E7ERL0;E5RHP0;F6XY72;O60361;C9K028	NME1-NME2;NME2;NME1	Nucleoside diphosphate kinase;Nucleoside diphosphate kinase B		1912500	711120	419660	321080	1157900	860950	2320600	2913900	683400	1874300	2612100	2329700	5139800	1836300	1129700	1347700	4833700	2838000	4664200	1672300	915350	821800	2856500	2091900	1626300	2165900	561280	1694100	2332000	2289000	2156900	791790	519120	686380	2351900	1521900	49.95
P22626;A0A7I2V4I6;A0A7I2V323;P22626-2;A0A7I2V4N1;A0A7I2V3P1;A0A7I2V3P7;A0A7I2V4S4;A0A087WUI2;A0A024RA28;A0A7I2V4N0;A0A7I2YQN4	HNRNPA2B1;HNRPA2B1	Heterogeneous nuclear ribonucleoproteins A2/B1		1732700	642780	425780	406890	1035800	786740	4408500	5675000	2478600	5343300	5816500	5221900	4783000	2306300	1866400	2460700	4568800	3383100	3822400	1294600	798460	862840	2453800	1698300	1333400	1885700	787450	1868700	2166800	2112400	2575100	1319200	1055300	1488300	2916800	2239500	239.36
P22695;H3BRG4;H3BSJ9;H3BP04;H3BUE4;H3BUI9;A0A087WVZ4	UQCRC2	Cytochrome b-c1 complex subunit 2, mitochondrial		721520	283740	319340	250550	509200	398630	1342400	1703800	768260	1549600	2229100	1694100	2067900	1004100	863350	1028600	2319800	1550300	1312300	490990	520830	383310	933490	693420	728900	969080	469490	976390	1336200	1189200	438280	232920	184680	245430	606080	424870	120.09
P23246;P23246-2;H0Y9K7;H0Y9U2	SFPQ	Splicing factor, proline- and glutamine-rich		1448600	494300	425230	399540	859360	668870	2490100	3274500	1397900	2987400	3474200	2982600	3085800	1604300	1273500	1543000	3009900	2140300	1909700	671670	565770	524210	1086500	872090	481810	652460	310040	580790	735140	705390	816520	433610	334100	450910	896620	706710	234.32
P23381-2;P23381;H0YJP3;G3V3H8;G3V3Y5;G3V423;G3V3P2;G3V227;G3V5U1;G3V456;G3V2Y7;G3V277;G3V3X0;G3V4S4;G3V313;G3V339;G3V2C0;G3V4C7;G3V4N8;G3V4N0;G3V5W1;G3V3S7	WARS	Tryptophan--tRNA ligase, cytoplasmic;T1-TrpRS;T2-TrpRS		44745	16178	14872	11741	28805	23860	262420	319080	75548	198270	278180	236950	352010	157500	85279	120060	411650	234300	268400	141290	78102	61307	146990	114470	115640	146510	57197	146460	177250	178420	59958	26479	25102	27580	55780	47370	29.659
P23396;P23396-2;E9PL09;E9PPU1;H0YEU2;F2Z2S8;H0YCJ7;H0YF32;E9PQ96;E9PJH4;E9PK82;E9PSF4;E9PQX2;H0YES8;E9PJN9	RPS3	40S ribosomal protein S3		2394000	931990	733440	518440	1379700	1090100	4202900	5346700	1636300	3824500	5288900	4602700	5346500	2351300	1391300	1782800	5040600	3213100	4491000	1767200	1233300	964860	2655300	1944400	1470400	1937400	525830	1274600	2241800	1875600	2190500	1064800	652180	885560	2619500	1734200	121.09
P23526-2;P23526	AHCY	Adenosylhomocysteinase		259880	103280	109540	74949	147160	125960	490780	560720	233700	570320	677380	577360	832970	335780	268940	325670	758010	555910	1085000	433160	364830	313000	666700	507590	352730	435120	191230	503570	553110	558810	265020	118500	104980	125050	312390	255590	24.831
P23528;G3V1A4;E9PP50;E9PK25;E9PQB7;E9PLJ3;E9PS23	CFL1	Cofilin-1		1841800	839640	528230	403750	1121400	822920	4655400	5627600	1147000	3469500	5387200	4481500	6417800	2302100	1234300	1576400	6491800	3670600	6647600	2871300	1658400	1428100	4276800	3100600	2678500	3379400	721940	2527100	3779300	3193600	3007200	1179300	727620	974790	3478500	2203200	70.936
P23634-7;P23634-6;P23634-8;P23634;P23634-5;P23634-4;P23634-3;P23634-2;A0A804HKZ0;Q16720-8;Q16720-7;Q16720-6;Q16720-3;Q16720-5;Q16720-2;Q16720-4;Q16720;A0A2R8Y4R4;A0A2U3U055;A0A2U3TZI3;Q01814-4;Q01814-7;Q01814-3;Q01814-6;Q01814-2;Q01814-8;Q01814-5;Q01814;A0A2R8Y535	ATP2B4	Plasma membrane calcium-transporting ATPase 4		526040	193860	213530	152210	331430	254550	1168300	1416600	728430	1456900	1792400	1472200	2093100	963480	978730	1044300	2205200	1587600	1684700	575690	741550	477410	1113600	828840	264160	344000	149830	349780	457880	381300	557430	289040	252050	310470	647470	473010	99.313
P24534;C9JZW3;F2Z2G2;F8WF65	EEF1B2	Elongation factor 1-beta		1250800	424900	222650	213790	728130	559080	2082500	2655700	632330	1929200	2460000	2207800	2731700	1030600	612710	734370	2274700	1564500	1464600	475250	319670	245140	841120	647340	761020	1012400	259350	657450	1148800	1064600	1006300	421820	234180	306810	1023600	720720	45.608
Q5QNZ2;P24539	ATP5F1	ATP synthase F(0) complex subunit B1, mitochondrial		374120	128120	143890	116480	288550	204860	831210	1098200	444750	973330	1484200	1080500	952440	431690	353500	430190	1119000	732960	456750	161480	153820	134140	374570	224850	612520	859140	360170	853100	1400400	1059100	455240	221110	194210	242420	648610	455860	29.561
P24666-3;P24666-2;P24666	ACP1	Low molecular weight phosphotyrosine protein phosphatase		0	0	0	0	0	0	6935.2	13073	4573	9277.8	9170.7	10898	0	0	0	0	0	0	0	0	0	0	0	0	0	0	0	0	0	0	0	0	0	0	0	0	2.6416
P24844;P24844-2	MYL9	Myosin regulatory light polypeptide 9		0	0	0	0	0	0	111300	140770	56394	112580	152380	138290	0	0	0	0	0	0	0	0	0	0	0	0	0	0	0	0	0	0	0	0	0	0	0	0	2.4605
P25398	RPS12	40S ribosomal protein S12		668780	230030	100250	97774	426850	293260	1185100	1481200	353760	907660	1479200	1242100	2875200	1110700	702840	822680	2452200	1646300	1465900	503900	263190	242580	916610	656150	805160	1134300	286560	867100	1261700	1144300	1149300	505370	312180	395730	1115900	830740	24.536
P25705;P25705-2;P25705-3;K7EK77;K7ENJ4;K7ERX7;K7EJP1;K7EQH4;K7ESA0	ATP5A1	ATP synthase subunit alpha, mitochondrial		3487600	1632900	1202500	1122000	2907000	1904500	8425400	9108000	5310100	10303000	12324000	9198700	9853200	5749700	4343000	5226700	12247000	7557300	6287000	2548300	2521700	2110700	4932900	3344700	2018900	2680000	1337900	2755800	4197200	3607700	2893200	1427300	1397700	1734200	4097100	3493100	323.31
P25786;P25786-2;F5GX11;B4DEV8;F5H112	PSMA1	Proteasome subunit alpha type-1;Proteasome subunit alpha type		345570	137540	110920	91356	202010	162720	406330	499660	146100	364790	520240	417840	1031700	410400	283210	370810	991670	641770	1025700	397430	304900	261460	658710	504260	140000	181470	65619	132920	222160	197610	313640	124390	95820	124650	361770	241860	62.876
P25788-2;P25788;G3V4X5;G3V3W4;G3V5N4	PSMA3	Proteasome subunit alpha type-3		298030	104650	115670	77509	195130	151720	589670	692970	199160	432000	737200	539750	481950	212070	179980	186940	447160	291730	771550	291550	237590	188050	496780	366020	237130	307770	105750	262150	351930	341620	495330	204690	159890	216700	524900	389540	42.233
P25789;H0YN18;P25789-2;H0YMZ1;H0YL69;H0YLC2;H0YMA1;H0YKT8;H0YMI6;H0YMV3;H0YKS0;H0YLS6	PSMA4	Proteasome subunit alpha type-4;Proteasome subunit alpha type		239980	102820	72927	60563	148390	159740	382850	476450	132900	350620	495510	408780	1321100	597490	426230	538540	1364900	869440	376160	131430	91055	82349	231040	159100	336540	423010	150250	330950	488590	418100	598470	275370	182960	233950	701250	487720	36.127
P26038;V9GZ54;E9PNP4	MSN	Moesin		5068400	2102500	1268000	1102900	2915800	2281300	5429300	6564600	1841700	4706400	6102200	5614900	9300800	3595200	2159400	2781700	8751400	5386900	8176800	3329300	1924500	1711300	4929100	3544900	2428900	3067900	985890	2551200	3311100	3223400	5355200	2248600	1458400	1963400	5794300	4004100	229.15
P26196;Q8IV96	DDX6	Probable ATP-dependent RNA helicase DDX6		0	0	0	0	0	0	0	0	0	0	0	0	194930	86783	71582	84462	181530	130870	94029	40551	25871	22491	52840	46866	37045	44230	11133	24052	46544	36636	35609	14387	8616.2	10825	36259	22833	7.302
P26368-2;P26368;K7ENG2	U2AF2	Splicing factor U2AF 65 kDa subunit		67154	22186	21327	15754	43923	29447	247100	324510	121550	279810	330390	278920	326810	154400	129770	160770	326610	220840	424050	144980	134720	102880	276450	208090	262660	361630	163310	343000	449900	423490	101310	57499	45456	52322	114980	86672	22.944
P26373;P26373-2;J3QSB4;J3KS98;H3BUK8;H3BTH3	RPL13	60S ribosomal protein L13		677890	214080	157310	128920	421760	299460	1724300	2185200	779850	1167400	2158500	1772900	2949600	1433300	960120	1216800	2982900	1928100	2074900	735250	538220	436020	1294400	1001500	1362700	1753500	671140	1145600	2064200	1859100	1380000	662620	483050	600000	1666600	1119700	103.37
P26447	S100A4	Protein S100-A4		637220	200950	150670	88580	800950	286030	1269500	1772700	707680	1063000	2883700	1846600	2679700	781890	798780	629290	4336300	1695000	870200	256790	366160	105790	1232100	402040	421810	621860	153770	416740	1083400	770720	705280	223490	221480	213800	1174100	577970	23.47
P26583;D6R9A6	HMGB2	High mobility group protein B2		317610	65771	34825	34272	224690	73851	133110	115800	74111	164280	63444	284780	1003800	127320	228500	248320	391800	259850	803260	155090	63439	69748	538090	148040	82470	80567	72539	135020	53749	226980	81318	9615.3	28126	27456	29906	24343	3.4063
P26639;P26639-2;D6RCA5;D6R9F8;D6RDJ6;D6RBR8;D6RJ97;D6RHV7;D6RCS6	TARS	Threonine--tRNA ligase, cytoplasmic		0	0	0	0	0	0	370620	434340	125530	322490	455540	394770	483120	206890	118440	153990	514430	319380	284650	117450	78311	62527	164060	142040	0	0	0	0	0	0	0	0	0	0	0	0	17.062
P26640;A0A140T936;H0Y426;A0A140T954;A2ABF4;A0A0G2JJT9;P26640-2	VARS	Valine--tRNA ligase		0	0	0	0	0	0	309490	341230	132640	331090	374030	377520	598180	257290	178570	218160	529050	388130	38548	15346	10391	8022.9	19012	20575	59559	78506	26664	66948	89164	78077	0	0	0	0	0	0	22.319
P26641;P26641-2	EEF1G	Elongation factor 1-gamma		1578400	587880	334300	293680	826220	657260	4970700	6212600	1336600	3536900	5589800	4826700	6726100	2961300	1413400	1949400	6340900	3980400	5132200	1921600	1074400	981140	2787700	2129000	1931800	2531200	619220	1610300	2759000	2606600	2784800	1258800	788820	1039000	2928100	2244600	112.4
P27105;F8VSL7;P27105-2	STOM	Erythrocyte band 7 integral membrane protein		107110	38324	39825	32312	62933	51839	163920	203830	94773	233740	198900	217420	588150	271880	251560	296750	428560	367580	172100	64598	68611	65646	104710	102180	104450	136900	66182	158270	140160	161050	128800	61491	51406	63886	119990	94381	16.525
P27144	AK4	Adenylate kinase 4, mitochondrial		0	0	0	0	0	0	46006	40586	19066	45511	65679	39988	51566	23967	19129	24377	65551	49199	0	0	0	0	0	0	0	0	0	0	0	0	0	0	0	0	0	0	1.6547
P27348;E9PG15;I3L0W5;F8WEB6;A2IDB1	YWHAQ	14-3-3 protein theta		965170	416180	230810	191430	748210	534900	900480	1039300	265290	704890	1185500	1800300	2150100	964510	475930	637090	2512700	1641900	1329200	526040	305420	250370	928760	1484200	493620	571350	182530	441380	701280	1207900	1270100	550060	327030	423440	1625200	1010400	107.37
X1WI28;P27635;F8W7C6;Q96L21;H7C123;H7C2C5;A6QRI9;B8A6G2	RPL10;RPL10L	60S ribosomal protein L10;60S ribosomal protein L10-like		966760	384960	253860	194130	626280	455920	2500200	2977300	975970	1561100	3078100	2543500	2550800	1124500	801970	1012700	2189800	1596800	2371300	833410	605330	516620	1464200	1114200	777850	989340	324790	631680	1160900	1021400	947120	439470	312630	416510	1050100	768150	63.171
P27694;I3L4R8	RPA1	Replication protein A 70 kDa DNA-binding subunit;Replication protein A 70 kDa DNA-binding subunit, N-terminally processed		0	0	0	0	0	0	129510	148930	61043	143290	154780	137730	316660	131820	95492	123920	289760	202130	0	0	0	0	0	0	0	0	0	0	0	0	0	0	0	0	0	0	8.1394
P27797;K7EL50;A0A7P0T861;K7EJB9	CALR	Calreticulin		7104700	2490000	1566900	1574900	5385800	3202200	10556000	13954000	4986500	10336000	16305000	12192000	11697000	5682500	3487000	4786700	13155000	7747000	14441000	4903500	3146100	3146100	10170000	6356600	4387900	6218100	2434900	5273700	9020600	7279300	8097800	4158700	2726500	3765700	11593000	7107700	323.31
P28066;P28066-2	PSMA5	Proteasome subunit alpha type-5		164370	72167	47258	39887	112100	81216	204290	241340	83901	169910	257620	231130	258750	115890	75620	103180	260970	174670	466590	158410	148500	157930	307070	231750	112640	130060	39094	105250	157270	134420	177550	83433	70993	82161	219740	170660	46.786
P28070	PSMB4	Proteasome subunit beta type-4		211370	82996	67775	54988	138640	108980	487650	526110	202260	482860	560030	527800	562250	240810	192000	228340	545540	385770	312700	134310	110460	81580	196930	148730	87633	120530	34501	83124	131970	107220	234680	105710	73280	92906	275840	193080	25.687
P28072;I3L3X7;A0A087X2I4	PSMB6	Proteasome subunit beta type-6		76386	32318	35137	26246	42245	50331	233320	287710	87874	246550	290640	241050	442800	184690	135190	155520	404830	281790	240790	103850	76782	57218	153020	124950	67720	67312	26330	64951	73938	76917	74575	62258	32963	41367	76702	92836	8.1453
P28074;P28074-3;H0YJM8;P28074-2	PSMB5	Proteasome subunit beta type-5		0	0	0	0	0	0	185630	232970	78935	164630	238010	212870	264330	111020	76644	97337	247210	166160	239800	59830	29923	33080	178450	99253	91065	111660	37009	86409	128360	118550	273040	133270	95276	118840	318280	217450	10.045
P28329-3;P28329-2;P28329	CHAT	Choline O-acetyltransferase		0	0	0	0	0	0	0	0	0	0	0	0	70164	19283	35308	34249	45925	31462	58994	17043	18544	17893	40624	24578	5347.6	4661.7	3302.7	7679.9	6049.3	8007.1	17101	7329.1	9231.4	8474.1	15652	10066	1.259
P28331-4;P28331;P28331-2;B4DJ81;P28331-3;P28331-5;F8WDL5;C9JPQ5	NDUFS1	NADH-ubiquinone oxidoreductase 75 kDa subunit, mitochondrial		0	0	0	0	0	0	115040	132550	68361	120360	171030	144660	186510	91409	81896	87433	185640	140730	65416	23095	27362	14227	39821	31090	16529	20404	7282.6	21061	26567	25143	0	0	0	0	0	0	33.353
P28482;P28482-2;E9PBK7;E9PJF0;E9PQW4;P27361-2;P27361-3;P27361	MAPK1	Mitogen-activated protein kinase 1		135900	49681	135590	48471	79296	74627	250510	273910	131960	324540	294090	309560	397220	81124	90842	104800	232160	171540	0	0	0	0	0	0	0	0	0	0	0	0	0	0	0	0	0	0	12.53
P28799;P28799-2;K7EKL3;P28799-3;K7EQ05;K7EQI0;K7EMR1;K7EPL0	GRN	Granulins;Acrogranin;Paragranulin;Granulin-1;Granulin-2;Granulin-3;Granulin-4;Granulin-5;Granulin-6;Granulin-7		390320	122100	108820	83100	281300	162560	238760	293850	171780	384720	285970	427940	589410	165680	234800	237380	487710	309370	416640	109820	104200	79520	327210	166890	54230	66313	53711	112770	60347	150610	195170	37304	86532	84627	109470	92672	34.798
P28838-2;P28838;H0Y9Q1;H0Y983	LAP3	Cytosol aminopeptidase		53638	21861	16644	13400	37560	22632	154310	179880	57356	146870	206610	158460	89692	47084	36083	39608	96947	73330	0	0	0	0	0	0	136160	213850	94045	166470	253920	226780	0	0	0	0	0	0	20.179
P29279-2;P29279	CTGF	Connective tissue growth factor		0	0	0	0	0	0	0	0	0	0	0	0	0	0	0	0	0	0	117670	46499	40625	35937	64584	63356	8188.6	13692	3092.5	6798	9462.6	9593	0	0	0	0	0	0	2.6552
P29401;P29401-2;A0A0B4J1R6;E9PFF2;F8W888;F8WAX4	TKT	Transketolase		2407400	935310	712720	536310	1458500	1062600	4543800	5637100	1978300	4210600	5712700	5018100	6478400	2823300	2057400	2622500	6382500	4160000	4513100	1659500	1250700	937800	2766600	1929300	1595800	2036600	697760	1842600	2355200	2242900	1864300	834260	615600	828210	2132100	1493700	214.12
P29590-4;P29590-2;P29590-5;P29590-9;P29590-3;P29590-8;P29590;H3BT57;P29590-14;P29590-10;P29590-12;P29590-13;P29590-11;H3BVD2;H3BT29;H3BUJ5	PML	Protein PML		0	0	0	0	0	0	197360	250680	111020	244970	279890	292790	297060	140900	125760	147530	303840	340930	0	0	0	0	0	0	41113	55514	26816	62184	74236	67379	24207	13518	9844.9	14790	30112	24945	15.501
P29966;P49006	MARCKS	Myristoylated alanine-rich C-kinase substrate		568090	115000	65412	65912	326400	156720	443130	526910	169280	362140	361060	755180	1271900	210970	282050	225190	576960	376830	414040	78517	28318	31899	235960	99024	212180	254170	90746	199010	222420	381920	340440	66317	81620	66927	193360	133170	22.949
P29992;K7EL62;A0A087WVZ3	GNA11	Guanine nucleotide-binding protein subunit alpha-11		0	0	0	0	0	0	276760	361020	155860	439160	384160	331500	0	0	0	0	0	0	114970	44497	40360	33440	84095	54984	105000	111410	60235	163030	150810	150440	119500	56767	62232	76234	111330	94733	7.6547
P30040;F8VY02;F8W1G0;P30040-2	ERP29	Endoplasmic reticulum resident protein 29		331250	107150	109380	91371	218250	168010	411120	547970	191910	417590	670230	496250	903640	407820	303030	356580	942910	620880	511330	167850	112560	98964	392470	244330	251730	371520	121490	313590	503560	400960	634700	308960	232800	295800	861120	574020	24.688
P30041	PRDX6	Peroxiredoxin-6		484890	229340	168690	122340	304120	241540	174620	211860	73478	152750	214860	193280	598790	241260	201580	222160	617100	387590	886250	395060	274780	223350	569840	445110	359510	508060	198370	418130	594660	582740	475760	221360	204460	225150	546840	415630	39.408
P30044-2;P30044;P30044-3;P30044-4	PRDX5	Peroxiredoxin-5, mitochondrial		432730	188240	185880	125170	318400	230980	1085400	1327900	493060	1173800	1528800	1277000	1418500	620860	536770	609390	1447300	928220	873060	357330	344670	235710	615760	448750	597480	768360	323640	759050	993170	981130	1064600	520300	437170	520300	1342200	1168600	76.727
P30048-2;P30048	PRDX3	Thioredoxin-dependent peroxide reductase, mitochondrial		647980	233760	269970	198710	484390	344850	1098100	1419300	630510	1380900	1917600	1374700	1107400	579640	465870	575660	1462300	822540	796780	294730	387790	256500	570610	477210	884370	1170500	501050	1395700	1775900	1452700	1450600	745680	617440	828780	2069700	1314600	83.476
[truncated: 847 more rows]

## Sheet: Supplementary Table 2
Supplementary Table 2 | Pre-enrichment TAILS peptides from synovial fluid treated with vehicle or tryptase.
[truncated: 2,843 more rows]

## Sheet: Supplementary Table 3
Supplementary Table 3 | Pre-enrichment TAILS proteins from synovial fluid treated with vehicle or tryptase.
[truncated: 1,500 more rows]

[truncated: 8 more sheets: Supplementary Table 4, Supplementary Table 5, Supplementary Table 6, Supplementary Table 7, Supplementary Table 8, Supplementary Table 9, Supplementary Table 10, Supplementary Table 11]
