# Supplementary material for: Tryptase β regulation of joint lubrication and inflammation via proteoglycan-4 in osteoarthritis
Source: Nat Commun. 2023 Apr 6;14:1910. doi: 10.1038/s41467-023-37598-3 (PMC10079686; doi:10.1038/s41467-023-37598-3)
Supplement: Supplementary file 5 — Source Data [file 41467_2023_37598_MOESM5_ESM.zip]

Archive with 2 entries (2 files):
- Source Data/392099_2_related_ms_7410972_rr3tc9.xlsx
- Source Data/source.pdf
