# Supplementary material for: Tryptase β regulation of joint lubrication and inflammation via proteoglycan-4 in osteoarthritis
Source: Nat Commun. 2023 Apr 6;14:1910. doi: 10.1038/s41467-023-37598-3 (PMC10079686; doi:10.1038/s41467-023-37598-3)
Supplement: Supplementary file 5 — Source Data [file 41467_2023_37598_MOESM5_ESM.zip › Source Data/392099_2_related_ms_7410972_rr3tc9.xlsx]

## Sheet: Index
Index source data	test type
Figure 2b	friction test
Figure 2c	friction test
Figure 4b	TLR colorometric test for NF-kB activation
Figure 4c	TLR colorometric test for NF-kB activation
Figure 4d	TLR colorometric test for NF-kB activation
Figure 4e	TLR colorometric test for NF-kB activation

## Sheet: Figure 2b
velocity (mm/s)	Tryptase		PRG4 alone		Tryptase + PRG4		Tryptase +PRG4 +AEBSF
0.1	0.317383	0.0275178	0.00112815	2.8517e-05	0.207652	0.00871031	0.0837835	0.00260016
0.12589	0.32402	0.0240884	0.0028442	3.13775e-05	0.209127	0.00967023	0.0860845	0.00230014
0.15849	0.325745	0.0195987	0.00490977	4.39685e-05	0.209495	0.00964439	0.0870402	0.00201719
0.19952	0.3213	0.0131872	0.00732948	3.89939e-05	0.206975	0.0095141	0.0849073	0.0021317
0.25119	0.312567	0.0111573	0.0101705	9.89192e-05	0.198615	0.00934448	0.0812935	0.00253968
0.31623	0.303773	0.0198858	0.0135305	0.000164941	0.193158	0.00756502	0.0791223	0.00365457
0.3981	0.29687	0.0218666	0.0171367	0.000336407	0.195947	0.00432205	0.0801493	0.0039097
0.50118	0.29487	0.0174914	0.0208335	0.000540742	0.203877	0.00296435	0.0825083	0.0053304
0.63096	0.301538	0.0147362	0.0240663	0.000903465	0.208762	0.00541281	0.0826568	0.00480881
0.79433	0.29255	0.0154446	0.0266877	0.00128888	0.208407	0.00628582	0.0772045	0.00250005
1	0.288065	0.0247457	0.0289622	0.00158185	0.202033	0.00637817	0.0706465	0.00233481
1.2589	0.289895	0.0176108	0.0310465	0.00185206	0.20008	0.006041	0.0729137	0.00322861
1.5849	0.290892	0.0146082	0.0327498	0.00221369	0.199992	0.006627	0.0717845	0.00127217
1.9952	0.291625	0.0177117	0.0340335	0.0025544	0.192335	0.00601645	0.0693332	0.00322451
2.5119	0.282873	0.019389	0.0350138	0.00279761	0.187312	0.00745594	0.0683358	0.00382691
3.1623	0.288168	0.0129225	0.035719	0.00293715	0.186395	0.00733636	0.0688037	0.00576851
3.9811	0.28849	0.0122838	0.0362147	0.00298283	0.182	0.00800712	0.0677283	0.00642052
5.0119	0.285995	0.00511689	0.0366055	0.0029763	0.18015	0.00831806	0.0669405	0.00738254
6.3096	0.28683	0.0145631	0.0369017	0.00288011	0.172267	0.00677399	0.065494	0.00780069
7.9432	0.290205	0.00839616	0.037152	0.00277972	0.171095	0.00718315	0.0651095	0.00820359
10	0.293822	0.013802	0.037329	0.00269163	0.164933	0.00586507	0.0643398	0.00852396
12.589	0.29966	0.0120071	0.037444	0.00262488	0.15863	0.00444471	0.0638393	0.0084032
15.849	0.306985	0.0133735	0.0375033	0.00252247	0.150097	0.00363965	0.0631075	0.00792654
19.953	0.312152	0.0128355	0.0374872	0.00242746	0.140187	0.00274624	0.062112	0.00723579
25.119	0.314758	0.0112084	0.037379	0.00229232	0.130298	0.00217267	0.061011	0.00592753
31.623	0.311592	0.0101725	0.0371063	0.0021536	0.120557	0.00143265	0.059718	0.00421948
39.811	0.302503	0.00686501	0.0368962	0.00202679	0.11211	0.00087121	0.0587042	0.00254438
50.119	0.282932	0.00815353	0.0367975	0.00193355	0.105008	0.00054076	0.0578572	0.0010407
63.095	0.24762	0.00565923	0.0366153	0.00206045	0.098585	0.00051045	0.0572032	0.00082697
79.432	0.214322	0.00413946	0.0365545	0.002255	0.0922455	0.00025055	0.0564955	0.00164536
100	0.184092	0.00378507	0.0366517	0.00247113	0.0862335	0.0001436	0.055639	0.00204352
125.9	0.157488	0.0034555	0.0364245	0.00264082	0.0806633	0.00023445	0.0544378	0.00207432
158.48	0.133625	0.00400274	0.0357852	0.00205829	0.0751913	0.00035895	0.0529343	0.00169077
199.52	0.109878	0.0016827	0.034052	0.00147306	0.0699048	0.00046335	0.0510982	0.00118221
251.18	0.0863465	0.00188646	0.0319665	0.000927255	0.064677	0.00053784	0.0490135	0.00069922
316.23	0.0682487	0.00070633	0.0304973	0.00143529	0.059547	0.0006172	0.046681	0.00051142
398.12	0.0569462	0.00111391	0.0303092	0.00129128	0.0544142	0.00060396	0.0440235	0.00042448
501.19	0.048882	0.00156917	0.0307105	0.000737654	0.0495095	0.00102915	0.041042	0.00030035
630.94	0.041754	0.00179858	0.0302945	0.000847661	0.0438957	0.00080714	0.037305	0.00024771
794.32	0.0357445	0.00166994	0.0302908	0.00218003	0.0384388	0.00076711	0.033604	0.00019172
1000	0.0304412	0.00140476	0.0288002	0.00115493	0.0331625	0.00060378	0.0297755	0.00011437

## Sheet: Figure 2c
velocity (mm/s)	Tryptase		PRG4 alone		Tryptase + PRG4 10 min		Tryptase + PRG4 30 min		Tryptase + PRG4 1 h		Tryptase + PRG4 6 h		Tryptase + PRG4 24 h
1.068	0.317383	0.027518	0.001128	2.85e-05	0.136564	0.00838884	0.189472	0.0145542	0.207652	0.00871031	0.230907	0.00902571	0.276855	0.0113417
1.3895	0.325745	0.019599	0.00491	4.4e-05	0.132202	0.0119054	0.191054	0.0135402	0.198615	0.00934448	0.220018	0.00881742	0.276253	0.0172804
1.8077	0.3213	0.013187	0.007329	3.9e-05	0.136248	0.00628481	0.19404	0.0147756	0.193158	0.00756502	0.2119	0.00490977	0.263848	0.0147417
2.3519	0.303773	0.019886	0.013531	0.000165	0.1347	0.0045355	0.188724	0.0125502	0.203877	0.00296435	0.218913	0.0095462	0.25326	0.010825
3.0599	0.29487	0.017491	0.020834	0.000541	0.13111	0.00624307	0.186808	0.0112937	0.208762	0.00541281	0.227837	0.00439214	0.259995	0.0150461
3.981	0.301538	0.014736	0.024066	0.000903	0.131404	0.00328377	0.183288	0.0121449	0.208407	0.00628582	0.227433	0.00498513	0.2623	0.0102798
5.1795	0.288065	0.024746	0.028962	0.001582	0.130396	0.00219603	0.184382	0.0094639	0.202033	0.00637817	0.22093	0.00597958	0.261207	0.00286944
6.7386	0.289895	0.017611	0.031047	0.001852	0.12911	0.00221448	0.180202	0.00686685	0.199992	0.006627	0.225577	0.00661221	0.261895	0.00897836
8.7671	0.291625	0.017712	0.034034	0.002554	0.129576	0.0019585	0.180038	0.00576476	0.192335	0.00601645	0.216963	0.00600166	0.262308	0.0121149
11.406	0.282873	0.019389	0.035014	0.002798	0.129926	0.00289269	0.176316	0.00396417	0.186395	0.00733636	0.218815	0.00429585	0.263255	0.0148075
14.84	0.28849	0.012284	0.036215	0.002983	0.129644	0.00238246	0.175288	0.00141445	0.182	0.00800712	0.211402	0.00464995	0.26063	0.0129769
19.307	0.285995	0.005117	0.036606	0.002976	0.129388	0.00327123	0.173766	0.00097899	0.172267	0.00677399	0.19423	0.00213449	0.251535	0.00756834
25.119	0.290205	0.008396	0.037152	0.00278	0.12915	0.0039577	0.17187	0.00242761	0.171095	0.00718315	0.187043	0.00506029	0.24611	0.00803098
32.68	0.29966	0.012007	0.037444	0.002625	0.127166	0.00370589	0.167608	0.00330445	0.15863	0.00444471	0.168835	0.00334014	0.224697	0.00546081
42.518	0.306985	0.013374	0.037503	0.002522	0.12462	0.00428776	0.162168	0.00403955	0.150097	0.00363965	0.159255	0.00280454	0.21257	0.00341342
55.317	0.314758	0.011208	0.037379	0.002292	0.120916	0.00422411	0.154962	0.00419598	0.130298	0.00217267	0.141265	0.00135552	0.18331	0.00100399
71.968	0.311593	0.010173	0.037106	0.002154	0.116614	0.00439025	0.146536	0.00437747	0.120557	0.00143265	0.132227	0.00093243	0.166458	0.00041064
93.632	0.282933	0.008154	0.036798	0.001934	0.111744	0.00429897	0.137036	0.00436534	0.105008	0.00054076	0.11571	0.00062849	0.133125	0.00112979
121.82	0.24762	0.005659	0.036615	0.00206	0.106232	0.00424783	0.126778	0.00421058	0.098585	0.00051045	0.10799	0.00046504	0.118873	0.00093973
158.49	0.184093	0.003785	0.036652	0.002471	0.100149	0.00413832	0.115952	0.00413378	0.0862335	0.0001436	0.0934525	0.00043624	0.0972537	0.00067128
206.2	0.157488	0.003456	0.036425	0.002641	0.0935128	0.0039597	0.104832	0.00410975	0.0806633	0.00023445	0.0866978	0.00027672	0.0888665	0.00079826
268.27	0.109878	0.001683	0.034052	0.001473	0.0862884	0.0038141	0.0936162	0.00385403	0.0699048	0.00046335	0.0740308	0.00025752	0.0748198	0.00076253
349.02	0.086347	0.001886	0.031967	0.000927	0.0786504	0.00375534	0.0824704	0.00369178	0.064677	0.00053784	0.0680333	0.00034418	0.068441	0.00057076
454.08	0.056946	0.001114	0.030309	0.001291	0.0710556	0.00353702	0.0719372	0.00340589	0.0544142	0.00060396	0.0563105	0.00038145	0.0559528	0.00041724
590.77	0.048882	0.001569	0.030711	0.000738	0.063617	0.00348152	0.062155	0.00308439	0.0495095	0.00102915	0.0504735	0.00031097	0.0499443	0.00038513
768.62	0.041754	0.001799	0.030295	0.000848	0.0569614	0.00325416	0.0546512	0.0034055	0.0384388	0.00076711	0.0385508	0.00021594	0.038268	0.00037157
999.98	0.030441	0.001405	0.0288	0.001155	0.0507604	0.00320791	0.0497024	0.00319258	0.0331625	0.00060378	0.0331495	0.00027511	0.0329145	0.00033422

## Sheet: Figure 4b
Time (hours)	PRG4			Tryptase			rhPRG4 + tryptase			AEBSF			PRG-4 + Tryptase + AEBFS			Positive control (TNF-a)			0.1% in PBS and HEPES
0	0.002	0.005	0.003	0.004	0.002	0.003	0.005	0.013	0.003	0.007	0.001	0.002	0.005	0.005	0.002	0.003	0	0.001	0.002	0.006	0.001
1	0.026	0	0	0.041	0.003	0.02	0.039	0.012	0	0.039	0	0	0.03	0	0	0.023	0	0	0.016	0	0
2	0	0	0	0	0.016	0.066	0	0	0.008	0	0.019	0.029	0	0	0.001	0	0	0.013	0	0	0.001
3	0.036	0.025	0.027	0.021	0.018	0.066	0.015	0	0	0	0.002	0.009	0.001	0.008	0.009	0.006	0	0.005	0.004	0	0
4	0	0	0	0.018	0.021	0.078	0.02	0	0.006	0	0.009	0.015	0.017	0.001	0	0.013	0	0.005	0.005	0	0
5	0	0	0	0.009	0.014	0.088	0.008	0.011	0	0	0	0	0	0	0	0.003	0	0.004	0.002	0	0
6	0	0	0	0	0.02	0.099	0	0.008	0	0	0	0.007	0.001	0	0.011	0	0.003	0.001	0	0.001	0
7	0	0	0	0	0.015	0.108	0	0.003	0	0	0.006	0.009	0.01	0.002	0.018	0.015	0.014	0.019	0.008	0	0
8	0	0	0	0	0.015	0.095	0	0	0	0	0	0	0.003	0	0	0.01	0.02	0.021	0	0.001	0
9	0.021	0.025	0.046	0	0.025	0.121	0	0.003	0.001	0	0.006	0.009	0.003	0	0.007	0.022	0.038	0.043	0	0.005	0.004
10	0.018	0.016	0.033	0.003	0.027	0.113	0	0.003	0	0	0.007	0.002	0.007	0	0.001	0.039	0.053	0.052	0.003	0.006	0.001
11	0	0	0	0	0.026	0.111	0	0	0	0	0.002	0	0	0	0	0.047	0.062	0.058	0	0.003	0
12	0	0	0	0	0.032	0.114	0	0.002	0	0	0.004	0	0.005	0	0	0.063	0.08	0.073	0	0.005	0
13	0	0.031	0	0.005	0.02	0	0	0.002	0	0.007	0.008	0	0.001	0.009	0	0.083	0.086	0.068	0	0.017	0
14	0.009	0	0	0.028	0.003	0	0.029	0.005	0	0.029	0.011	0.004	0.03	0.005	0.003	0.125	0.107	0.111	0.032	0.009	0.008
15	0	0	0	0.005	0	0.003	0.012	0	0.003	0.011	0.001	0.016	0.011	0.003	0.006	0.11	0.11	0.129	0.011	0.001	0.002
16	0	0	0	0.009	0	0	0.008	0	0	0.004	0	0.004	0.008	0	0	0.119	0.114	0.133	0.013	0	0
17	0.028	0.01	0	0.047	0.033	0	0.048	0.028	0	0.049	0.029	0	0.048	0.033	0	0.173	0.167	0.08	0.031	0.041	0
18	0.074	0.044	0	0.05	0.016	0	0.049	0.013	0	0.052	0.016	0	0.052	0.021	0	0.188	0.164	0.097	0.013	0.006	0
19	0.057	0.034	0	0.044	0.016	0	0.044	0.015	0	0.047	0.017	0	0.047	0.021	0	0.196	0.179	0.125	0.003	0.001	0
20	0.009	0	0	0.033	0.014	0	0.032	0.015	0	0.037	0.017	0	0.037	0.02	0	0.198	0.19	0.149	0	0	0
21	0.051	0.029	0	0.037	0.013	0	0.034	0.013	0	0.038	0.014	0	0.039	0.019	0	0.215	0.202	0.19	0	0	0
22	0.012	0	0	0.031	0.011	0	0.036	0.012	0	0.038	0.012	0.008	0.037	0.016	0.006	0.223	0.211	0.222	0	0	0
23	0.011	0	0	0.021	0.009	0.016	0.037	0.014	0.014	0.042	0.015	0.023	0.039	0.018	0.018	0.234	0.223	0.246	0	0	0.009
24	0	0	0	0.039	0.018	0.027	0.031	0.021	0.025	0.027	0.013	0.027	0.03	0.019	0.022	0.238	0.228	0.267	0	0	0.017

## Sheet: Figure 4c
Time (hours)	PRG4			Tryptase			PRG-4 + Tryptase			AEBSF			PRG-4 + Tryptase + AEBFS			Positive control (TNF-a)			0.1% in PBS and HEPES
0	0.002	0.008	0	0	0.004	0	0.001	0.008	0.003	0	0.002	0	0.001	0.009	0	0.001	0.006	0	0	0.006	0
1	0	0	0	0	0	0	0	0	0	0	0	0	0	0	0	0	0	0.001	0	0	0
2	0	0	0	0	0.001	0	0.011	0.006	0	0.008	0.003	0	0.004	0	0	0.004	0.006	0.001	0.002	0	0
3	0.019	0.012	0.02	0	0	0	0	0	0	0.006	0	0.003	0.002	0	0.002	0.006	0.006	0.01	0.003	0.003	0.001
4	0	0	0	0	0	0	0	0	0	0	0.002	0	0	0	0	0	0.004	0.005	0	0	0
5	0	0	0	0	0	0	0	0.001	0	0	0	0	0	0	0	0	0.005	0.006	0	0	0
6	0	0	0	0	0	0	0	0.011	0.005	0	0.011	0	0.002	0	0	0	0.013	0.011	0	0.003	0
7	0	0	0	0	0	0.011	0.012	0.018	0.028	0	0.004	0.003	0	0	0.003	0	0.019	0.025	0	0	0
8	0.001	0	0	0	0	0	0.04	0.028	0.031	0.007	0.002	0	0.009	0.004	0	0.033	0.033	0.034	0	0	0
9	0.067	0.053	0.042	0.007	0.003	0.009	0.078	0.063	0.066	0.012	0.007	0.009	0.021	0.017	0.02	0.059	0.059	0.069	0.007	0.004	0.005
10	0.071	0.07	0.051	0.001	0.005	0	0.09	0.083	0.071	0.008	0.011	0	0.023	0.026	0.013	0.072	0.074	0.066	0.004	0.007	0.013
11	0.032	0.023	0.015	0	0	0	0.1	0.086	0.087	0	0	0	0.016	0.013	0.011	0.076	0.07	0.07	0	0	0
12	0.05	0.045	0.038	0	0	0	0.127	0.116	0.114	0	0	0	0.024	0.026	0.025	0.092	0.091	0.092	0	0	0
13	0.09	0.096	0.038	0.032	0.016	0	0.192	0.154	0.118	0.055	0.026	0	0.068	0.061	0.02	0.139	0.135	0.093	0.014	0.031	0
14	0.076	0.095	0.106	0	0.008	0.032	0.161	0.168	0.19	0	0.014	0.035	0.032	0.052	0.075	0.115	0.139	0.158	0	0.011	0.036
15	0.076	0.093	0.088	0	0	0.006	0.182	0.179	0.183	0.005	0.012	0.016	0.048	0.063	0.032	0.128	0.149	0.118	0	0.003	0
16	0.09	0.1	0.078	0	0	0	0.203	0.192	0.177	0	0.002	0	0.055	0.062	0.06	0.141	0.154	0.153	0	0	0.001
17	0.055	0.164	0.099	0	0.035	0	0.167	0.256	0.205	0	0.041	0	0.006	0.111	0.061	0.097	0.213	0.165	0	0.04	0.001
18	0.184	0.247	0.213	0	0.044	0.033	0.228	0.273	0.258	0	0.042	0.026	0.061	0.121	0.1	0.158	0.229	0.207	0	0.041	0.019
19	0.175	0.237	0.214	0	0.038	0.037	0.246	0.291	0.284	0	0.037	0.034	0.063	0.122	0.111	0.168	0.238	0.211	0	0.035	0.019
20	0.136	0.188	0.146	0	0.035	0.007	0.272	0.311	0.278	0	0.04	0.008	0.075	0.129	0.094	0.185	0.251	0.211	0	0.017	0
21	0.187	0.209	0.144	0	0.027	0	0.301	0.321	0.273	0	0.03	0	0.092	0.128	0.077	0.208	0.256	0.215	0	0.027	0
22	0.181	0.198	0.138	0.001	0.014	0	0.339	0.336	0.289	0.014	0.027	0	0.115	0.132	0.084	0.237	0.27	0.227	0.011	0.024	0
23	0.194	0.208	0.15	0.01	0.024	0	0.364	0.357	0.312	0.02	0.031	0	0.128	0.141	0.095	0.253	0.284	0.242	0.014	0.024	0
24	0.213	0.222	0.165	0.026	0.02	0	0.394	0.372	0.328	0.022	0.03	0	0.141	0.147	0.101	0.277	0.3	0.259	0.028	0.026	0

## Sheet: Figure 4d
Time (hours)	PRG-4			Tryptase			PRG-4 + Tryptase			AEBSF			PRG-4 + Tryptase + AEBFS			Positive control (TNF-a)			0.1% in PBS and HEPES
0	0.006	0.005	0.004	0.01	0.002	0	0.009	0.006	0.005	0.001	0	0	0.008	0.004	0.003	0.004	0.003	0.002	0.006	0.003	0.002
1	0	0	0	0	0	0	0	0	0	0	0	0	0	0	0	0	0	0	0	0	0
2	0	0	0	0	0	0	0	0	0.004	0	0.006	0.01	0	0	0	0	0.007	0.003	0	0	0
3	0.024	0.019	0.015	0	0	0	0.003	0	0	0.006	0.005	0	0.002	0	0	0.007	0.012	0.003	0	0	0
4	0	0	0	0	0	0	0	0	0	0.002	0.001	0	0	0	0	0.001	0.007	0	0	0	0
5	0	0	0	0	0	0	0.002	0	0	0.001	0	0	0	0	0	0	0.005	0	0	0	0.004
6	0	0	0	0	0	0	0.009	0	0.01	0	0	0	0.003	0	0	0.013	0.007	0.013	0	0	0.008
7	0.004	0.002	0.006	0.009	0.002	0.001	0.024	0.012	0.02	0.001	0	0	0.013	0.007	0.007	0.023	0.024	0.021	0	0	0.006
8	0.018	0.008	0.037	0.006	0	0.016	0.048	0.028	0.056	0.016	0.002	0.024	0.036	0.022	0.052	0.051	0.041	0.07	0.016	0.006	0.035
9	0.066	0.05	0.049	0.023	0.004	0.003	0.085	0.06	0.064	0.029	0.012	0.01	0.066	0.048	0.056	0.079	0.076	0.07	0.015	0.015	0.012
10	0.083	0.098	0.1	0.005	0.011	0.006	0.083	0.088	0.087	0.011	0.023	0.016	0.063	0.07	0.075	0.08	0.099	0.09	0.007	0.024	0.017
11	0.036	0.035	0.039	0	0	0	0.085	0.075	0.079	0	0	0	0.055	0.046	0.064	0.073	0.08	0.08	0	0	0
12	0.057	0.054	0.062	0	0	0	0.112	0.097	0.107	0	0	0	0.076	0.068	0.086	0.095	0.104	0.108	0	0	0
13	0.086	0.098	0.114	0.006	0.005	0.013	0.135	0.13	0.144	0.007	0.017	0.023	0.099	0.105	0.126	0.126	0.146	0.148	0.003	0.011	0.024
14	0.148	0.183	0.191	0.05	0.084	0.093	0.204	0.229	0.245	0.061	0.102	0.106	0.137	0.177	0.216	0.161	0.219	0.245	0.031	0.04	0.092
15	0.108	0.087	0.099	0.011	0	0	0.174	0.13	0.148	0.019	0	0.002	0.098	0.097	0.119	0.122	0.148	0.159	0	0.018	0.012
16	0.099	0.076	0.097	0	0	0	0.17	0.141	0.168	0	0	0.003	0.13	0.092	0.14	0.164	0.143	0.167	0.014	0.002	0.008
17	0.12	0.096	0.12	0	0	0	0.195	0.156	0.189	0	0	0.008	0.148	0.111	0.132	0.185	0.17	0.163	0.02	0.007	0.009
18	0.252	0.207	0.213	0.053	0.001	0.012	0.267	0.203	0.216	0.051	0.011	0.016	0.205	0.147	0.179	0.238	0.215	0.224	0.048	0.043	0.029
19	0.254	0.212	0.205	0.053	0	0	0.289	0.222	0.22	0.056	0.013	0	0.209	0.162	0.177	0.241	0.231	0.222	0.043	0.019	0.014
20	0.158	0.136	0.166	0	0	0	0.252	0.203	0.234	0.002	0	0	0.176	0.135	0.185	0.224	0.212	0.233	0.005	0	0.008
21	0.194	0.177	0.203	0.007	0	0	0.284	0.239	0.262	0.016	0	0.012	0.2	0.166	0.216	0.247	0.251	0.266	0.022	0.013	0.029
22	0.181	0.165	0.196	0	0	0	0.29	0.243	0.273	0.005	0	0.01	0.201	0.165	0.223	0.25	0.254	0.274	0.007	0.003	0.018
23	0.196	0.178	0.21	0	0	0	0.315	0.265	0.294	0.011	0	0.016	0.214	0.177	0.24	0.266	0.27	0.29	0.011	0.005	0.019
24	0.208	0.19	0.221	0	0	0	0.328	0.278	0.31	0.011	0	0.014	0.224	0.185	0.245	0.278	0.283	0.303	0.01	0.004	0.018

## Sheet: Figure 4e
Time (hours)	PRG-4			Tryptase			PRG-4 + Tryptase			AEBSF			PRG-4 + Tryptase + AEBFS			Positive control (TNF-a)			0.1% in PBS and HEPES
0	0.003	0	0.054	0.004	0	0	0.002	0	0.005	0.001	0	0.003	0.004	0	0.009	0.003	0	0.004	0.001	0	0.068
1	0	0	0	0	0	0.001	0	0	0.003	0	0	0.005	0	0	0	0	0.002	0.003	0	0	0
2	0	0	0	0.001	0.004	0.006	0	0.004	0.008	0.009	0.004	0.01	0.005	0.004	0.004	0.003	0.004	0.005	0	0.001	0.005
3	0.016	0.019	0.033	0	0	0.006	0	0	0.006	0	0.003	0.007	0	0	0.002	0.004	0.003	0	0	0	0.003
4	0	0	0	0	0	0	0	0	0	0	0	0	0	0	0	0.005	0.002	0	0	0.006	0
5	0	0	0	0	0	0	0	0	0.008	0	0	0.002	0	0	0.003	0.007	0	0.011	0	0	0.002
6	0	0	0	0	0	0	0.04	0.04	0.038	0	0	0.001	0.008	0.006	0.009	0.033	0.031	0.031	0	0	0
7	0.049	0.047	0.06	0.003	0	0	0.091	0.088	0.084	0	0	0	0.032	0.029	0.023	0.082	0.075	0.064	0	0	0
8	0.081	0.094	0.098	0.002	0	0	0.127	0.132	0.129	0.002	0	0.004	0.062	0.05	0.049	0.128	0.131	0.117	0.005	0.009	0.012
9	0.124	0.13	0.121	0.011	0.005	0.005	0.196	0.207	0.209	0.01	0.01	0.017	0.102	0.089	0.092	0.185	0.182	0.176	0.012	0.015	0.016
10	0.191	0.181	0.166	0.013	0	0	0.237	0.238	0.234	0.011	0	0	0.126	0.099	0.091	0.225	0.206	0.19	0.013	0.001	0
11	0.151	0.169	0.179	0	0	0.008	0.257	0.287	0.309	0	0.005	0.026	0.132	0.13	0.127	0.237	0.249	0.237	0	0	0.005
12	0.187	0.194	0.214	0	0	0.007	0.301	0.321	0.353	0	0	0.026	0.157	0.148	0.177	0.285	0.264	0.267	0.001	0	0
13	0.24	0.264	0.269	0	0.002	0.002	0.346	0.376	0.385	0	0.005	0.009	0.184	0.175	0.172	0.325	0.33	0.321	0	0.012	0.012
14	0.268	0.254	0.261	0.018	0	0	0.408	0.414	0.424	0.022	0.002	0.002	0.223	0.188	0.187	0.379	0.357	0.346	0.018	0.002	0.003
15	0.276	0.289	0.299	0	0	0.001	0.421	0.444	0.48	0	0	0.002	0.212	0.19	0.213	0.386	0.387	0.388	0	0	0.007
16	0.297	0.317	0.299	0	0	0	0.466	0.497	0.514	0.002	0.008	0	0.263	0.231	0.237	0.417	0.426	0.391	0	0	0
17	0.337	0.341	0.35	0	0	0	0.517	0.539	0.573	0.002	0	0.009	0.26	0.257	0.261	0.457	0.464	0.481	0	0	0.005
18	0.441	0.45	0.439	0.017	0.008	0.01	0.565	0.588	0.617	0.004	0	0	0.321	0.265	0.267	0.538	0.523	0.493	0.014	0.014	0.004
19	0.45	0.463	0.479	0.005	0.001	0.028	0.594	0.624	0.674	0	0	0.004	0.329	0.277	0.3	0.557	0.55	0.533	0	0.002	0.008
20	0.43	0.443	0.448	0	0	0	0.631	0.67	0.704	0	0	0	0.345	0.302	0.309	0.581	0.583	0.559	0	0.001	0.003
21	0.469	0.481	0.494	0	0	0.001	0.673	0.71	0.747	0	0	0.001	0.369	0.324	0.335	0.618	0.618	0.6	0	0.003	0.009
22	0.484	0.493	0.501	0	0	0	0.712	0.753	0.794	0	0	0.009	0.392	0.351	0.363	0.663	0.671	0.632	0	0.025	0.034
23	0.507	0.52	0.514	0	0	0	0.75	0.794	0.823	0.004	0.002	0.001	0.413	0.358	0.373	0.678	0.694	0.666	0	0	0.009
24	0.532	0.545	0.549	0	0	0	0.783	0.835	0.871	0	0	0	0.425	0.383	0.394	0.711	0.712	0.694	0	0	0
